# Supplementary material for: Whole-Genome Resequencing Analysis of Copy Number Variations Associated with Athletic Performance in Grassland-Thoroughbred
Source: Animals (Basel). 2025 May 18;15(10):1458. doi: 10.3390/ani15101458 (PMC12108297; doi:10.3390/ani15101458)
Supplement: Supplementary file 1 [file animals-15-01458-s001.zip]

Archive with 12 entries (12 files):
- Supplementary Figure S1 Breeding route of the Grassland Thoroughbreds.png
- Supplementary Figure S2 qPCR validation of selected differentially expressed genes.png
- Supplementary Table S1 Sampling and Competition Records of Grassland Thoroughbreds.xlsx
- Supplementary Table S10 CNVR comparative information.xlsx
- Supplementary Table S2 Primers of qPCR.xlsx
- Supplementary Table S3 The statistical table of sequencing results for each sample.xlsx
- Supplementary Table S4 Detailed CNV information for each sample.xlsx
- Supplementary Table S5 Detailed information on the detected CNVRs and the differential CNVRs between the racing and non-racing groups.xlsx
- Supplementary Table S6 Vst, t-test, and annotated gene information.xlsx
- Supplementary Table S7 GO functional enrichment of genes overlapping CNVRs.xlsx
- Supplementary Table S8 KEGG functional enrichment of genes overlapping CNVRs.xlsx
- Supplementary Table S9 Differentially expressed genes and functional enrichment.xlsx
