# Supplementary material for: Whole-Genome Resequencing Analysis of Copy Number Variations Associated with Athletic Performance in Grassland-Thoroughbred
Source: Animals (Basel). 2025 May 18;15(10):1458. doi: 10.3390/ani15101458 (PMC12108297; doi:10.3390/ani15101458)
Supplement: Supplementary file 1 [file animals-15-01458-s001.zip › Supplementary Table S1 Sampling and Competition Records of Grassland Thoroughbreds.xlsx]

## Sheet: Sheet1
The racing records of the Grassland-Thoroughbreds.
Race/Event	Age and Race Distance	Sample Number	Elapsed Time
Grassland Thoroughbred "Sunflower Horse" Endurance Performance Measurement Record Standard (July 23, 2022)	5-Year-Olds, 10,000 Meters (turf course)	Racehorse.20	11'56"23
=DISPIMG("ID_5D0E75B7769C480CB0823790AAE035D7",1)		Racehorse.8	12'03"09
		Racehorse.27	12'07"54
		Racehorse.28	12'21"98
		Racehorse.17	12'23"41
	4-Year-Olds, 10,000 Meters (turf course)	Racehorse.18	12'29"94
		Racehorse.29	12'52"82
		Racehorse.30	13'19"85
		Racehorse.19	13'22"11
		Racehorse.1	13'26"71
	3-Year-Olds, 10,000 Meters (turf course)	Racehorse.26	13'34"13
		Racehorse.2	13'34"64
		Racehorse.3	14'10"64
		Racehorse.4	14'19"12
		Racehorse.5	14'19"42
Speed Performance Measurement Race for Grassland Thoroughbred "Sunflower Horse" in Xilinhot City (October 10, 2023)	2-Year-Olds, 2,000 Meters (sand course)	Racehorse.6	2'57"88
=DISPIMG("ID_33F3877418E14397844B9AFF117B9078",1)		Racehorse.7	2'59"07
		Racehorse.21	3'02"05
		Racehorse.22	3'04"83
		Racehorse.9	3'20"95
	3-Year-Olds, 3,000 Meters (sand course)	Racehorse.10	4'05"88
		Racehorse.11	4'06"18
		Racehorse.12	4'07"60
		Racehorse.13	4'21"11
		Racehorse.23	4'22"24
	4 Years and Older, 5,000 Meters (sand course)	Racehorse.24	7'14"09
		Racehorse.14	7'16"92
		Racehorse.25	7'19"71
		Racehorse.15	7'21"10
		Racehorse.16	7'24"85
