# Supplementary material for: Whole-Genome Resequencing Analysis of Copy Number Variations Associated with Athletic Performance in Grassland-Thoroughbred
Source: Animals (Basel). 2025 May 18;15(10):1458. doi: 10.3390/ani15101458 (PMC12108297; doi:10.3390/ani15101458)
Supplement: Supplementary file 1 [file animals-15-01458-s001.zip › Supplementary Table S10 CNVR comparative information.xlsx]

## Sheet: Sheet1
Previously reported CNVRs					The population CNVRs after integration of 16 horse breeds
Chr	Start	End	Length		Chr	Start	End	Length	Type
1	0	1753801	1754000		1	1	128500	128499	Mix
1	15656	72460	56805		1	135001	144200	9199	Del	Annotated Genes
1	658136	673571	15436		1	147601	176500	28899	Mix	ENSECAG00000012421,ENSECAG00000017803
1	755781	759279	3499		1	176501	212400	35899	Mix	ENSECAG00000019088
1	910524	946329	35806		1	212401	233000	20599	Mix	ENSECAG00000004229
1	1340724	1357943	17220		1	233001	235300	2299	Mix	ENSECAG00000004510
1	1845928	1913667	67740		1	235301	249600	14299	Mix	ENSECAG00000004902(dist=422)
1	1956480	1971421	14942		1	249801	252500	2699	Mix	ENSECAG00000004902
1	2404732	2428759	24028		1	252501	256600	4099	Mix	ENSECAG00000004902(dist=866)
1	2546119	2562518	16400		1	256801	261500	4699	Mix	ENSECAG00000004902(dist=15366),ENSECAG00000012458(dist=5390)
1	2880132	2923970	43839		1	261501	269800	8299	Mix	ENSECAG00000004902(dist=18066),ENSECAG00000012458(dist=1290)
1	3077337	3131370	54034		1	270401	283200	12799	Mix	ENSECAG00000012458
1	3377373	3430737	53365		1	283901	296300	12399	Mix	ENSECAG00000001719,ENSECAG00000012458
1	4247881	4281230	33350		1	297401	299100	1699	Mix	ENSECAG00000001719(dist=2384),ENSECAG00000001419(dist=8687)
1	6988046	7101467	113422		1	299101	306000	6899	Mix	ENSECAG00000001419
1	7305481	7305818	338		1	306001	310400	4399	Mix	ENSECAG00000001419(dist=4579),ENSECAG00000001094(dist=31386)
1	7443894	7447904	4011		1	313201	324900	11699	Mix	ENSECAG00000001419(dist=6279),ENSECAG00000001094(dist=24486)
1	7559500	7576479	16980		1	324901	336800	11899	Del	ENSECAG00000001419(dist=13179),ENSECAG00000001094(dist=20086)
1	8049564	8050900	1337		1	337201	338400	1199	Mix	ENSECAG00000001419(dist=20379),ENSECAG00000001094(dist=5586)
1	8252773	9066759	814000		1	338401	346100	7699	Mix	ENSECAG00000001094
1	9712661	9812750	100090		1	347101	367900	20799	Del	ENSECAG00000037986(dist=4262),ENSECAG00000009951(dist=9192)
1	9982266	9995627	13362		1	374901	437600	62699	Del	ENSECAG00000037986(dist=5462),ENSECAG00000009951(dist=1492)
1	9984162	10819968	836000		1	446501	493700	47199	Mix	ENSECAG00000009951
1	10147668	10148373	706		1	493701	507200	13499	Mix	ENSECAG00000000101,ENSECAG00000002346,ENSECAG00000012703,ENSECAG00000014887,ENSECAG00000028030,ENSECAG00000031485
1	10187102	10193455	6354		1	507501	519200	11699	Mix	ENSECAG00000036610
1	10209829	10210367	539		1	519201	525500	6299	Mix	ENSECAG00000032620
1	10259818	10308305	48488		1	525501	541900	16399	Del	ENSECAG00000032620(dist=3470),ENSECAG00000018610(dist=3196)
1	10361387	10365146	3760		1	541901	547500	5599	Mix	ENSECAG00000018610
1	10697405	10699310	1906		1	548301	553500	5199	Mix	ENSECAG00000018610,ENSECAG00000018844
1	10947959	11099393	151435		1	553501	603000	49499	Del	ENSECAG00000018844
1	12949568	13286843	337000		1	603001	612100	9099	Mix	ENSECAG00000018844
1	13634547	13642744	8198		1	612101	628900	16799	Mix	ENSECAG00000018844,ENSECAG00000028085,ENSECAG00000035387
1	13887368	13902168	14801		1	628901	701900	72999	Mix	ENSECAG00000039888
1	14128410	14133583	5174		1	701901	706100	4199	Mix	ENSECAG00000020221,ENSECAG00000039888
1	15701930	15749327	47398		1	706101	901200	195099	Mix	ENSECAG00000000065,ENSECAG00000020221
1	16485051	16675322	190272		1	902001	907100	5099	Del	ENSECAG00000000065
1	16517993	16770297	252000		1	907101	919000	11899	Mix	ENSECAG00000000065
1	16657511	16753261	95751		1	919201	941300	22099	Mix	ENSECAG00000029970(dist=32349),ENSECAG00000006777(dist=13197)
1	16798251	16819053	20803		1	941301	968400	27099	Mix	ENSECAG00000029970(dist=37449),ENSECAG00000006777(dist=1297)
1	16892688	16899731	7044		1	969301	980900	11599	Mix	ENSECAG00000006777
1	16947277	16994802	47526		1	980901	983900	2999	Mix	ENSECAG00000006777
1	17914325	17932679	18355		1	984001	989500	5499	Mix	ENSECAG00000006777
1	18143903	18381208	237000		1	989501	1003100	13599	Mix	ENSECAG00000006777
1	18492008	18509749	17742		1	1003101	1007900	4799	Mix	ENSECAG00000006777
1	18979674	19245096	265423		1	1008401	1011100	2699	Mix	ENSECAG00000006777
1	20066186	20106150	39965		1	1011101	1070900	59799	Del	ENSECAG00000006777
1	20392918	20443241	50323		1	1070901	1148800	77899	Del	ENSECAG00000006777
1	20408604	20529923	121320		1	1149201	1151700	2499	Mix	ENSECAG00000006777,ENSECAG00000029054
1	20808974	20956081	147108		1	1152701	1170600	17899	Mix	ENSECAG00000015981,ENSECAG00000029054
1	21031451	21079152	47702		1	1177701	1190100	12399	Del	ENSECAG00000015981
1	21358606	21394315	35710		1	1190101	1194500	4399	Mix	ENSECAG00000015981
1	21811816	21812645	830		1	1194501	1206000	11499	Mix	ENSECAG00000015981
1	23042445	23171456	129012		1	1206701	1213800	7099	Mix	ENSECAG00000015981
1	23367500	23587368	219868		1	1219901	1223100	3199	Del	ENSECAG00000015981
1	23491848	23507630	15783		1	1229301	1236800	7499	Del	ENSECAG00000015981
1	25680190	25688764	8575		1	1239901	1270500	30599	Mix	ENSECAG00000015981
1	25785778	25907576	122000		1	1291301	1293300	1999	Mix	ENSECAG00000015981
1	26299814	26312148	12335		1	1307501	1474500	166999	Mix	ENSECAG00000015981
1	26394685	26395007	323		1	1474601	1611500	136899	Mix	ENSECAG00000015981
1	26602197	26900255	298000		1	1611501	1617200	5699	Mix	ENSECAG00000000671,ENSECAG00000002362,ENSECAG00000015981
1	26762259	26771810	9552		1	1617201	1753800	136599	Mix	ENSECAG00000000671,ENSECAG00000009210
1	27117903	27155748	37846		1	1753801	1759200	5399	Mix	ENSECAG00000009210
1	27397409	28468519	1071000		1	1759201	1780500	21299	Mix	ENSECAG00000009210,ENSECAG00000015234,ENSECAG00000017084
1	27893733	27898672	4940		1	1780501	1790000	9499	Del	ENSECAG00000015234(dist=18759),ENSECAG00000017458(dist=71188)
1	27894730	27947386	52657		1	1790001	1808600	18599	Mix	ENSECAG00000015234(dist=24159),ENSECAG00000017458(dist=49888)
1	28031589	28069673	38085		1	1818101	1826100	7999	Mix	ENSECAG00000015234(dist=45459),ENSECAG00000017458(dist=40388)
1	28289283	28304978	15696		1	1830301	1836700	6399	Del	ENSECAG00000015234(dist=54959),ENSECAG00000017458(dist=21788)
1	28617357	29348866	732000		1	1843601	1898900	55299	Mix	ENSECAG00000015234(dist=83059),ENSECAG00000017458(dist=4288)
1	28700170	28750510	50341		1	1898901	1901800	2899	Mix	ENSECAG00000017458
1	30224678	30232046	7369		1	1902301	1904800	2499	Del	ENSECAG00000024456
1	30504024	30539875	35852		1	1907901	1910900	2999	Mix	ENSECAG00000024456
1	30821890	30954856	132967		1	1910901	1915500	4599	Mix	ENSECAG00000024456
1	30918126	31169706	252000		1	1942101	1945700	3599	Mix	ENSECAG00000024456(dist=4638),ENSECAG00000037401(dist=69434)
1	31333054	31779800	447000		1	1969501	1975900	6399	Mix	ENSECAG00000024456(dist=7638),ENSECAG00000037401(dist=64834)
1	31694755	31742461	47707		1	1991101	1994400	3299	Del	ENSECAG00000024456(dist=38838),ENSECAG00000037401(dist=34634)
1	31988329	32170383	182000		1	1995801	2034300	38499	Mix	ENSECAG00000024456(dist=66238),ENSECAG00000037401(dist=4434)
1	32286100	32319493	33394		1	2034301	2036200	1899	Del	ENSECAG00000037401(dist=8687),ENSECAG00000024936(dist=427745)
1	32659606	32811507	152000		1	2075601	2079200	3599	Del	ENSECAG00000037401(dist=13387),ENSECAG00000024936(dist=387845)
1	32826918	32855092	28175		1	2088101	2092100	3999	Mix	ENSECAG00000037401(dist=51887),ENSECAG00000024936(dist=385945)
1	33006940	33029124	22185		1	2092101	2107300	15199	Mix	ENSECAG00000037401(dist=93187),ENSECAG00000024936(dist=342945)
1	33828655	34860490	1031836		1	2125101	2129600	4499	Del	ENSECAG00000037401(dist=105687),ENSECAG00000024936(dist=330045)
1	33903070	33940429	37360		1	2167701	2171200	3499	Mix	ENSECAG00000037401(dist=109687),ENSECAG00000024936(dist=314845)
1	33911679	33948494	37000		1	2171201	2199800	28599	Mix	ENSECAG00000037401(dist=142687),ENSECAG00000024936(dist=292545)
1	34049625	34066524	16900		1	2199801	2387700	187899	Mix	ENSECAG00000037401(dist=185287),ENSECAG00000024936(dist=250945)
1	34228149	34269464	41316		1	2387701	2397200	9499	Mix	ENSECAG00000037401(dist=188787),ENSECAG00000024936(dist=222345)
1	34371404	34420450	49047		1	2397201	2451500	54299	Mix	ENSECAG00000037401(dist=217387),ENSECAG00000024936(dist=34445)
1	34480975	34525062	44088		1	2480501	2483800	3299	Del	ENSECAG00000037401(dist=405287),ENSECAG00000024936(dist=24945)
1	34586134	34678362	92229		1	2499601	2507400	7799	Mix	ENSECAG00000024936
1	34682607	34693273	10667		1	2510801	2517900	7099	Del	ENSECAG00000024936
1	35293695	35306231	12537		1	2529501	2531700	2199	Del	ENSECAG00000024936
1	35409964	35442037	32074		1	2564801	2567700	2899	Del	ENSECAG00000024936
1	35593062	35603216	10155		1	2592901	2595700	2799	Del	ENSECAG00000024936
1	36020344	36200307	180000		1	2596501	2600600	4099	Mix	ENSECAG00000024936
1	36358664	36373706	15043		1	2689001	2697500	8499	Mix	ENSECAG00000024936
1	36576776	36614780	38005		1	2705301	2708300	2999	Del	ENSECAG00000024936
1	36743510	36770757	27248		1	2719701	2722400	2699	Del	ENSECAG00000024936(dist=43123),ENSECAG00000034216(dist=77011)
1	36869873	36949123	79251		1	2722401	2727100	4699	Mix	ENSECAG00000024936(dist=59423),ENSECAG00000034216(dist=66211)
1	37376562	37433883	57322		1	2754301	2762600	8299	Mix	ENSECAG00000024936(dist=73823),ENSECAG00000034216(dist=52111)
1	37704706	37710410	5705		1	2792401	2796800	4399	Del	ENSECAG00000024936(dist=76523),ENSECAG00000034216(dist=47411)
1	37833870	37908094	74000		1	2800201	2805200	4999	Del	ENSECAG00000024936(dist=108423),ENSECAG00000034216(dist=11911)
1	38122530	38158211	35682		1	2810601	2827200	16599	Mix	ENSECAG00000034216(dist=15774),ENSECAG00000031693(dist=75256)
1	38194076	38250747	56672		1	2848601	2852700	4099	Del	ENSECAG00000034216(dist=23574),ENSECAG00000031693(dist=66856)
1	38272621	38457800	185000		1	2853401	2863300	9899	Mix	ENSECAG00000034216(dist=33974),ENSECAG00000031693(dist=44856)
1	38333182	38425494	92313		1	2878501	2892600	14099	Mix	ENSECAG00000034216(dist=71974),ENSECAG00000031693(dist=19356)
1	38336351	38342699	6349		1	2902901	2971400	68499	Del	ENSECAG00000034216(dist=76774),ENSECAG00000031693(dist=8756)
1	38521176	38527043	5868		1	3218701	3314900	96199	Mix	ENSECAG00000031693(dist=2307),ENSECAG00000036313(dist=96501)
1	39558415	39676145	117731		1	3314901	3355200	40299	Mix	ENSECAG00000031693(dist=26707),ENSECAG00000036313(dist=17701)
1	39745954	39760275	14322		1	3388601	3389900	1299	Del	ENSECAG00000043608(dist=135920),ENSECAG00000000306(dist=136370)
1	39822417	39856038	33622		1	3396801	3402900	6099	Del	ENSECAG00000043608(dist=232120),ENSECAG00000000306(dist=96070)
1	39893308	40007857	114550		1	3430101	3442200	12099	Del	ENSECAG00000043608(dist=305820),ENSECAG00000000306(dist=61370)
1	40184676	40233857	49182		1	3442301	3443700	1399	Del	ENSECAG00000043608(dist=314020),ENSECAG00000000306(dist=48370)
1	40361934	40375818	13885		1	3443701	3619500	175799	Mix	ENSECAG00000043608(dist=347320),ENSECAG00000000306(dist=9070)
1	40437042	40546389	109348		1	3619501	3626400	6899	Mix	ENSECAG00000043608(dist=359520),ENSECAG00000000306(dist=7570)
1	40582414	40613823	31410		1	3638701	3654500	15799	Del	ENSECAG00000000306,ENSECAG00000034734,ENSECAG00000038771
1	40655726	40682268	26543		1	3702001	3706700	4699	Del	ENSECAG00000034734
1	40885386	40942327	57000		1	3706801	3726000	19199	Mix	ENSECAG00000034734
1	40917693	40927562	9870		1	3729101	3919400	190299	Mix	ENSECAG00000034734
1	40928477	40975414	46938		1	3920301	3957700	37399	Mix	ENSECAG00000034734
1	41005253	41046101	40849		1	3958401	3964000	5599	Del	ENSECAG00000026858,ENSECAG00000034734
1	42077601	42128815	51215		1	3966001	3973100	7099	Mix	ENSECAG00000026858
1	42285350	42306158	20809		1	3980401	3991300	10899	Mix	ENSECAG00000026858
1	42420920	42437655	16736		1	3991301	3994000	2699	Del	ENSECAG00000026858
1	42752206	42775124	22919		1	3994001	4007800	13799	Mix	ENSECAG00000026858
1	42990556	43013870	23315		1	4007801	4013400	5599	Del	ENSECAG00000026858
1	43389160	43404800	15641		1	4014801	4040300	25499	Mix	ENSECAG00000026858
1	43713697	43741696	28000		1	4040701	4057800	17099	Del	ENSECAG00000026858
1	43773972	43826180	52209		1	4058901	4220900	161999	Mix	ENSECAG00000026858
1	43838200	43857842	19643		1	4369701	4374600	4899	Mix	ENSECAG00000026858
1	44026574	44288020	261447		1	4456601	4466700	10099	Mix	ENSECAG00000026858
1	44335161	44374998	39838		1	4507901	4519500	11599	Mix	ENSECAG00000029963(dist=52288),ENSECAG00000036080(dist=164804)
1	44706657	44782325	75669		1	4640001	4647900	7899	Mix	ENSECAG00000029963(dist=139188),ENSECAG00000036080(dist=72704)
1	44969203	45002878	33676		1	4668501	4765200	96699	Mix	ENSECAG00000029963(dist=190488),ENSECAG00000036080(dist=19904)
1	45025466	45115957	90492		1	4767701	4850100	82399	Mix	ENSECAG00000038483(dist=2100),ENSECAG00000038333(dist=209719)
1	45238581	45246871	8291		1	4906901	4919400	12499	Mix	ENSECAG00000038483(dist=30600),ENSECAG00000038333(dist=92419)
1	45349740	45395878	46139		1	4924901	4926200	1299	Del	ENSECAG00000038483(dist=129800),ENSECAG00000038333(dist=7519)
1	45424364	45785558	361195		1	4959801	4970300	10499	Mix	ENSECAG00000038333(dist=16532),ENSECAG00000042436(dist=10245)
1	45827674	46240252	413000		1	5010901	5013500	2599	Del	ENSECAG00000038333(dist=34532),ENSECAG00000042436(dist=3445)
1	45899536	46037523	137988		1	5048201	5069200	20999	Mix	ENSECAG00000042436(dist=11767),ENSECAG00000034588(dist=53098)
1	45969677	46132346	162670		1	5078401	5128900	50499	Mix	ENSECAG00000042436(dist=62867),ENSECAG00000034588(dist=9898)
1	46191402	46253557	62156		1	5135201	5146200	10999	Mix	ENSECAG00000034588(dist=8278),ENSECAG00000042355(dist=112545)
1	46691403	46783126	91724		1	5146701	5162700	15999	Mix	ENSECAG00000034588(dist=38478),ENSECAG00000042355(dist=52845)
1	47105080	47127486	22407		1	5271101	5386600	115499	Mix	ENSECAG00000034588(dist=95278),ENSECAG00000042355(dist=35545)
1	47272747	47316654	43908		1	5387001	5399800	12799	Del	ENSECAG00000034588(dist=106778),ENSECAG00000042355(dist=19045)
1	47414913	47432949	18037		1	5421901	5435300	13399	Mix	ENSECAG00000008876,ENSECAG00000036105
1	47685603	47700674	15072		1	5438401	5441500	3099	Del	ENSECAG00000008876
1	47716352	47863018	146667		1	5462301	5463600	1299	Del	ENSECAG00000008876
1	48184321	48189365	5045		1	5504001	5507900	3899	Mix	ENSECAG00000008876
1	48325822	48355552	29731		1	5509501	5512500	2999	Del	ENSECAG00000008876
1	48580791	48623399	42609		1	5516601	5547300	30699	Mix	ENSECAG00000008876
1	48784094	48938345	154252		1	5548501	5554900	6399	Mix	ENSECAG00000008876
1	49442370	49612915	170546		1	5571801	5577300	5499	Mix	ENSECAG00000008876
1	49502116	49594021	92000		1	5577301	5594200	16899	Del	ENSECAG00000023786
1	49948574	49978783	30210		1	5609201	5627800	18599	Mix	ENSECAG00000023786(dist=5848),ENSECAG00000029047(dist=80946)
1	50031484	50120338	88855		1	5657901	5669300	11399	Del	ENSECAG00000023786(dist=11348),ENSECAG00000029047(dist=64046)
1	50393560	50431533	37974		1	5828701	5832100	3399	Del	ENSECAG00000023786(dist=43248),ENSECAG00000029047(dist=30446)
1	50723821	50843926	120106		1	5842901	5953700	110799	Mix	ENSECAG00000029047
1	51352949	51388298	35350		1	5953701	5959100	5399	Del	ENSECAG00000034244(dist=9136),ENSECAG00000023813(dist=67651)
1	51578361	51583729	5369		1	5975801	6031800	55999	Mix	ENSECAG00000023813
1	51928802	51958052	29251		1	6032001	6142600	110599	Mix	ENSECAG00000023813
1	52329740	52393231	63492		1	6142601	6385700	243099	Mix	ENSECAG00000023813
1	52431098	52458534	27437		1	6399301	6404400	5099	Del	ENSECAG00000023813
1	52652997	52764602	111606		1	6411701	6416700	4999	Del	ENSECAG00000005053,ENSECAG00000023813
1	52832640	52868633	35994		1	6461301	6476100	14799	Mix	ENSECAG00000023813
1	53467093	53489348	22256		1	6551601	6559900	8299	Mix	ENSECAG00000023813(dist=9394),ENSECAG00000033250(dist=15828)
1	53760016	53820585	60570		1	6569101	6573900	4799	Mix	ENSECAG00000033250(dist=13607),ENSECAG00000030439(dist=23712)
1	53896098	53941918	45821		1	6592001	6597700	5699	Mix	ENSECAG00000030439(dist=50102),ENSECAG00000010056(dist=21396)
1	53917112	54139087	222000		1	6640901	6648400	7499	Del	ENSECAG00000030439(dist=67602),ENSECAG00000010056(dist=7396)
1	53930180	53988640	58460		1	6662201	6664500	2299	Mix	ENSECAG00000010056
1	54007264	54045545	38282		1	6675001	6758700	83699	Mix	ENSECAG00000010056
1	54099833	54226216	126384		1	6758701	6950600	191899	Mix	ENSECAG00000010056
1	54294145	54530239	236000		1	6952801	6960300	7499	Mix	ENSECAG00000010056
1	54469538	54520609	51072		1	6960301	7308600	348299	Mix	ENSECAG00000010056,ENSECAG00000012744
1	54628273	54664864	36592		1	7308601	7312700	4099	Mix	ENSECAG00000012744
1	54634188	54648558	14000		1	7324501	7504600	180099	Mix	ENSECAG00000006524,ENSECAG00000012744
1	54736466	54770346	33881		1	7520501	7544100	23599	Mix	ENSECAG00000006524
1	54884002	54960972	76971		1	7545101	7552100	6999	Mix	ENSECAG00000000156,ENSECAG00000000346,ENSECAG00000006524,ENSECAG00000012266,ENSECAG00000014298,ENSECAG00000017285
1	55013715	55019079	5365		1	7573301	7575700	2399	Mix	ENSECAG00000000346
1	55295950	55303340	7391		1	7577401	7581200	3799	Mix	ENSECAG00000000346(dist=18266),ENSECAG00000020373(dist=14666)
1	55366113	55388651	22539		1	7597701	7601100	3399	Del	ENSECAG00000020373
1	55442924	55464457	21534		1	7601201	7612400	11199	Mix	ENSECAG00000020373
1	55527464	55543653	16190		1	7612801	7623800	10999	Mix	ENSECAG00000020373(dist=19794),ENSECAG00000040415(dist=64680)
1	55909321	55951660	42340		1	7717101	7721600	4499	Mix	ENSECAG00000020373(dist=23294),ENSECAG00000040415(dist=53380)
1	56205700	56411105	205405		1	7734501	7741400	6899	Mix	ENSECAG00000020373(dist=34894),ENSECAG00000040415(dist=41980)
1	56339601	56425866	86266		1	7768301	7869000	100699	Mix	ENSECAG00000026625(dist=15985),ENSECAG00000039899(dist=42613)
1	56802221	56838581	36361		1	7869001	7870800	1799	Del	ENSECAG00000026625(dist=33385),ENSECAG00000039899(dist=22813)
1	56924502	57005126	80625		1	7870801	7889000	18199	Mix	ENSECAG00000039899(dist=2458),ENSECAG00000029089(dist=48656)
1	57174170	57198983	24814		1	7930901	7948600	17699	Mix	ENSECAG00000039899(dist=103158),ENSECAG00000029089(dist=46856)
1	57251402	57271101	19700		1	7957301	7963800	6499	Mix	ENSECAG00000039899(dist=104958),ENSECAG00000029089(dist=28656)
1	57363803	57371983	8181		1	7978501	7982100	3599	Del	ENSECAG00000029089(dist=12621),ENSECAG00000022504(dist=58113)
1	57387728	57421835	34108		1	7997201	8022600	25399	Del	ENSECAG00000029089(dist=39021),ENSECAG00000022504(dist=42913)
1	57387728	57421835	34108		1	8030201	8033100	2899	Del	ENSECAG00000029089(dist=60221),ENSECAG00000022504(dist=24613)
1	57513039	58108991	596000		1	8034501	8037900	3399	Del	ENSECAG00000022504(ENSECAT00000060371:c.-112336_-111675delins0)
1	58088996	58111553	22558		1	8047401	8282700	235299	Mix	ENSECAG00000022504
1	58335768	60231228	1895000		1	8287601	8316800	29199	Mix	ENSECAG00000022504
1	59005688	59017132	11445		1	8319001	8324800	5799	Mix	ENSECAG00000017587,ENSECAG00000022504
1	59689723	59715943	26221		1	8331901	8333700	1799	Del	ENSECAG00000023340
1	60241412	62449317	2207906		1	8333701	8353800	20099	Mix	ENSECAG00000023340
1	60389578	60418248	28671		1	8353801	8364700	10899	Mix	ENSECAG00000007838
1	60586831	60633656	46826		1	8364701	8370600	5899	Mix	ENSECAG00000007838
1	60984050	61009907	25858		1	8370601	8372400	1799	Mix	ENSECAG00000007838
1	61120401	61276774	156374		1	8453401	8457300	3899	Del	ENSECAG00000035894
1	61419343	61579619	160000		1	8472401	8570300	97899	Mix	ENSECAG00000035894
1	61816571	61940354	123784		1	8586001	8601900	15899	Mix	ENSECAG00000035894
1	62029476	62251710	222000		1	8643201	8647300	4099	Del	ENSECAG00000035894,ENSECAG00000037483
1	62260532	62289633	29102		1	8647301	8734500	87199	Mix	ENSECAG00000037483
1	62260532	62379478	118946		1	8738201	8782900	44699	Mix	ENSECAG00000039629
1	62751674	62876363	124690		1	8783501	8791200	7699	Mix	ENSECAG00000014873
1	62751674	62818065	66391		1	8792401	8809300	16899	Mix	ENSECAG00000014873
1	63436644	63461182	24539		1	8810001	8822300	12299	Mix	ENSECAG00000014873
1	64290791	64315796	25006		1	8822501	8825900	3399	Del	ENSECAG00000014873
1	64387041	67207963	2821000		1	8852201	8874600	22399	Mix	ENSECAG00000014873(dist=471)
1	65009152	65037018	27867		1	8915201	8918200	2999	Mix	ENSECAG00000014873(dist=12971),ENSECAG00000034489(dist=122328)
1	65475838	65492436	16599		1	8918201	8927900	9699	Mix	ENSECAG00000014873(dist=42671),ENSECAG00000034489(dist=73628)
1	66282141	66293004	10864		1	8927901	8933500	5599	Mix	ENSECAG00000014873(dist=105671),ENSECAG00000034489(dist=30028)
1	66631719	66711119	79401		1	8955501	8960400	4899	Del	ENSECAG00000014873(dist=108671),ENSECAG00000034489(dist=20328)
1	66787462	67111436	323975		1	8962701	8970900	8199	Mix	ENSECAG00000014873(dist=118371),ENSECAG00000034489(dist=14728)
1	66793169	67313042	519874		1	8970901	8977100	6199	Del	ENSECAG00000034489(dist=649)
1	67501561	67860528	359000		1	9016001	9018900	2899	Del	ENSECAG00000034489(dist=7849),ENSECAG00000022078(dist=4362)
1	67926377	67979664	53288		1	9051101	9057300	6199	Del	ENSECAG00000022078(ENSECAT00000066934:c.-40951_-40719delins0)
1	68115348	68133842	18495		1	9058101	9061200	3099	Del	ENSECAG00000022078
1	68172758	68264059	91302		1	9061901	9067600	5699	Mix	ENSECAG00000022078(dist=2410),ENSECAG00000040314(dist=34924)
1	68259928	68274280	14353		1	9070501	9071700	1199	Del	ENSECAG00000022078(dist=9410),ENSECAG00000040314(dist=31024)
1	68671156	68928941	258000		1	9081701	9083800	2099	Del	ENSECAG00000022078(dist=13210),ENSECAG00000040314(dist=24624)
1	69376890	69377468	579		1	9123201	9125800	2599	Mix	ENSECAG00000022078(dist=21810),ENSECAG00000040314(dist=20524)
1	69561176	69640459	79284		1	9129101	9134300	5199	Del	ENSECAG00000022078(dist=33010),ENSECAG00000040314(dist=8424)
1	70188962	70207480	18519		1	9159301	9188600	29299	Mix	ENSECAG00000043552(dist=12391),ENSECAG00000024631(dist=5793)
1	70539539	70543724	4186		1	9188601	9294300	105699	Mix	ENSECAG00000024631
1	71135756	71180168	44413		1	9294301	9322500	28199	Mix	ENSECAG00000024631
1	71264107	71282473	18367		1	9325701	9402100	76399	Mix	ENSECAG00000024631
1	71398718	71419679	20962		1	9416101	9422200	6099	Mix	ENSECAG00000008245
1	71672559	71697541	24983		1	9454401	9463600	9199	Mix	ENSECAG00000008245
1	71973917	73303468	1329552		1	9536601	9547300	10699	Mix	ENSECAG00000008245(dist=76061),ENSECAG00000038702(dist=2481)
1	71990019	72033288	43270		1	9763201	9794800	31599	Mix	ENSECAG00000038702(dist=17756),ENSECAG00000037997(dist=24335)
1	72133104	72146714	13611		1	9798001	9826800	28799	Mix	ENSECAG00000037997(dist=7387),ENSECAG00000042832(dist=24686)
1	72299997	72330466	30470		1	9878101	9882700	4599	Del	ENSECAG00000010047
1	72448923	72451788	2866		1	9897601	9905300	7699	Mix	ENSECAG00000012690,ENSECAG00000037274
1	72520258	72750853	230596		1	9935401	9946000	10599	Mix	ENSECAG00000037274(dist=63816),ENSECAG00000017638(dist=4269)
1	72904077	73013272	109196		1	9946001	9985900	39899	Mix	ENSECAG00000017638
1	72915926	73101919	186000		1	9985901	9987600	1699	Mix	ENSECAG00000000055
1	73184605	73223230	38626		1	9987601	10005900	18299	Mix	ENSECAG00000006987,ENSECAG00000011238,ENSECAG00000017638,ENSECAG00000043718
1	73384384	73392401	8018		1	10006801	10050700	43899	Mix	ENSECAG00000011238(dist=364)
1	73431201	73497488	66288		1	10051801	10056100	4299	Mix	ENSECAG00000012505(dist=559)
1	73547236	73580187	32952		1	10065001	10079200	14199	Mix	ENSECAG00000012505,ENSECAG00000040992
1	74771773	74783840	12068		1	10079201	10162400	83199	Mix	ENSECAG00000040992(dist=16074),ENSECAG00000013380(dist=5888)
1	74985150	75046099	60950		1	10162401	10167700	5299	Del	ENSECAG00000013380
1	75278668	75301084	22417		1	10171401	10285200	113799	Mix	ENSECAG00000014886,ENSECAG00000014944,ENSECAG00000019510,ENSECAG00000042520
1	75311105	75521079	210000		1	10285201	10292800	7599	Mix	ENSECAG00000019510
1	75576159	75639670	63512		1	10292801	10322200	29399	Mix	ENSECAG00000002143,ENSECAG00000009186
1	75664342	75713368	49027		1	10322201	10372200	49999	Mix	ENSECAG00000009186
1	75891070	75894659	3590		1	10373201	10374600	1399	Mix	ENSECAG00000009186
1	76001872	76118855	116984		1	10374601	10375700	1099	Mix	ENSECAG00000006313,ENSECAG00000009186
1	76004365	76105050	100686		1	10376801	10384100	7299	Mix	ENSECAG00000009186
1	77077786	77108210	30425		1	10384801	10390900	6099	Mix	ENSECAG00000009186
1	77116526	77149591	33066		1	10414301	10425400	11099	Mix	ENSECAG00000009186
1	77509907	77522783	12877		1	10426601	10435200	8599	Mix	ENSECAG00000009186(dist=4464),ENSECAG00000042126(dist=3019)
1	78361428	78384343	22916		1	10435201	10442600	7399	Mix	ENSECAG00000042126(dist=19144),ENSECAG00000009596(dist=10402)
1	78660399	78751878	91480		1	10442601	10450500	7899	Mix	ENSECAG00000009596(dist=602)
1	79325651	79362371	36721		1	10456701	10463700	6999	Mix	ENSECAG00000009596
1	79866191	79869146	2956		1	10471901	10496300	24399	Del	ENSECAG00000009596(dist=14)
1	79893303	79898604	5302		1	10496301	10498000	1699	Mix	ENSECAG00000009596(dist=14114),ENSECAG00000009990(dist=89501)
1	80084357	80248426	164000		1	10498201	10501000	2799	Mix	ENSECAG00000009596(dist=29314),ENSECAG00000009990(dist=56901)
1	80224617	80242306	17690		1	10501201	10696400	195199	Mix	ENSECAG00000009596(dist=53714),ENSECAG00000009990(dist=55201)
1	80225802	80251778	25977		1	10702901	10707000	4099	Mix	ENSECAG00000009596(dist=55614),ENSECAG00000009990(dist=52201)
1	80323808	80324011	204		1	10745701	10749000	3299	Del	ENSECAG00000009990,ENSECAG00000014908
1	80515036	80546514	31479		1	10826001	10837100	11099	Mix	ENSECAG00000014908(dist=33155),ENSECAG00000008814(dist=12164)
1	80819901	80820440	540		1	10871401	10878200	6799	Del	ENSECAG00000008814
1	80870845	80929570	58726		1	10908501	10911600	3099	Del	ENSECAG00000018280
1	81424257	82184791	761000		1	10918601	10927800	9199	Del	ENSECAG00000018280
1	82463647	82465272	1626		1	10930401	10946900	16499	Mix	ENSECAG00000018280
1	83002312	83011471	9160		1	11007701	11008800	1099	Del	ENSECAG00000018280
1	83390311	83414385	24075		1	11026401	11039300	12899	Mix	ENSECAG00000018280
1	83998936	84274549	276000		1	11039301	11046800	7499	Mix	ENSECAG00000016651
1	84170614	84480570	309957		1	11048101	11049300	1199	Del	ENSECAG00000012341
1	84757869	84991759	233891		1	11072701	11076200	3499	Del	ENSECAG00000012341(dist=10169),ENSECAG00000012383(dist=1311)
1	84757869	85152837	394968		1	11096401	11113200	16799	Mix	ENSECAG00000012383
1	85529735	85546037	16303		1	11164501	11170100	5599	Mix	ENSECAG00000012383
1	85774612	85781740	7129		1	11220201	11224300	4099	Del	ENSECAG00000012383
1	86037562	86211052	173491		1	11263001	11276200	13199	Del	ENSECAG00000012383
1	86904308	86914824	10517		1	11284701	11289300	4599	Del	ENSECAG00000012383
1	86984076	87020514	36439		1	11302101	11304100	1999	Del	ENSECAG00000012383(dist=26483),ENSECAG00000013960(dist=47658)
1	87594624	87760252	165629		1	11306301	11312400	6099	Del	ENSECAG00000012383(dist=48183),ENSECAG00000013960(dist=34558)
1	88594868	88982920	388000		1	11316401	11326300	9899	Del	ENSECAG00000012383(dist=65583),ENSECAG00000013960(dist=19758)
1	88984436	88992846	8411		1	11340301	11342700	2399	Del	ENSECAG00000012383(dist=69783),ENSECAG00000013960(dist=11458)
1	89043742	89152869	109128		1	11415901	11419700	3799	Mix	ENSECAG00000013960(ENSECAT00000015845:c.-4259_-4003delins0,ENSECAT00000056823:c.-4259_-4003delins0,ENSECAT00000015803:c.-4259_-4003delins0,ENSECAT00000035982:c.-4259_-4003delins0,ENSECAT00000015704:c.-4259_-4003delins0)
1	89052908	89137230	84323		1	11433301	11438400	5099	Del	ENSECAG00000013960
1	89373351	89893726	520376		1	11453301	11455900	2599	Del	ENSECAG00000013960
1	89598432	89701679	103248		1	11492101	11500400	8299	Mix	ENSECAG00000013960
1	89736104	89744811	8708		1	11500401	11501800	1399	Del	ENSECAG00000013960(dist=542)
1	89926192	89926628	437		1	11899801	11903800	3999	Del	ENSECAG00000013960(dist=39342),ENSECAG00000028603(dist=23230)
1	90040814	90679641	639000		1	11904101	12103300	199199	Mix	ENSECAG00000013960(dist=47642),ENSECAG00000028603(dist=21830)
1	90184698	90200545	15848		1	12156101	12160800	4699	Del	ENSECAG00000042203(dist=1763),ENSECAG00000037208(dist=11382)
1	90379533	90379986	454		1	12160801	12404800	243999	Mix	ENSECAG00000019673
1	90774503	90774798	296		1	12482801	12493600	10799	Mix	ENSECAG00000032775(dist=346)
1	91356713	91416521	59809		1	12525701	12529500	3799	Del	ENSECAG00000023526
1	91569332	91590897	21566		1	12746801	12864600	117799	Mix	ENSECAG00000032929(dist=5701),ENSECAG00000028790(dist=11557)
1	92104865	92137939	33075		1	12875301	12919000	43699	Mix	ENSECAG00000028790(dist=18145),ENSECAG00000033221(dist=38725)
1	92253047	92569844	317000		1	12920001	12988300	68299	Mix	ENSECAG00000000536,ENSECAG00000014941,ENSECAG00000015061,ENSECAG00000032636
1	92504990	92548051	43062		1	12988301	13028000	39699	Mix	ENSECAG00000014941
1	92816298	92822494	6197		1	13028001	13030500	2499	Del	ENSECAG00000005267
1	92866121	92911910	45789		1	13030601	13047600	16999	Mix	ENSECAG00000005267
1	92973715	93283127	309000		1	13047901	13049000	1099	Mix	ENSECAG00000009970
1	93174703	93315929	141227		1	13049301	13070400	21099	Mix	ENSECAG00000009970
1	93418243	93562641	144399		1	13070501	13073400	2899	Del	ENSECAG00000009970
1	93506091	95186154	1680000		1	13132501	13140400	7899	Del	ENSECAG00000009970(dist=47)
1	93582448	93591403	8956		1	13157901	13166300	8399	Del	ENSECAG00000023632
1	93604112	93623884	19773		1	13242901	13248900	5999	Mix	ENSECAG00000023764
1	94115074	94224588	109515		1	13281501	13282800	1299	Del	ENSECAG00000023764
1	94570870	94582613	11744		1	13304601	13306500	1899	Del	ENSECAG00000023764(ENSECAT00000039682:c.437_383delins0)
1	95024882	95032121	7240		1	13322601	13328700	6099	Del	ENSECAG00000023764
1	95925274	95956466	31193		1	13328701	13333400	4699	Mix	ENSECAG00000023764
1	96256950	96258634	1685		1	13334101	13337400	3299	Del	ENSECAG00000023764
1	96757988	96950631	192643		1	13347201	13348300	1099	Del	ENSECAG00000023764
1	96899172	97055175	156004		1	13361801	13376600	14799	Mix	ENSECAG00000023764
1	97116070	97159049	42980		1	13376601	13457300	80699	Mix	ENSECAG00000023764
1	97636201	97636693	493		1	13457301	13474500	17199	Mix	ENSECAG00000023764
1	97686827	97688161	1335		1	13474501	13506400	31899	Mix	ENSECAG00000012309,ENSECAG00000013713,ENSECAG00000017026
1	98073417	98078998	5582		1	13510201	13520000	9799	Mix	ENSECAG00000013713,ENSECAG00000021880
1	98097768	98760399	663000		1	13520401	13528000	7599	Mix	ENSECAG00000021880
1	98864482	98876465	11984		1	13528601	13539200	10599	Del	ENSECAG00000003656
1	99326751	99346454	19704		1	13544001	13548600	4599	Del	ENSECAG00000003656(dist=7926),ENSECAG00000013139(dist=180981)
1	99673516	99695625	22110		1	13552801	13691100	138299	Mix	ENSECAG00000003656(dist=16126),ENSECAG00000013139(dist=169781)
1	100310040	100342748	32709		1	13693101	13695500	2399	Del	ENSECAG00000003656(dist=31526),ENSECAG00000013139(dist=160381)
1	100899034	100914900	15867		1	13699401	13708700	9299	Mix	ENSECAG00000003656(dist=40326),ENSECAG00000013139(dist=17881)
1	101007298	101028810	21513		1	13713001	13717300	4299	Mix	ENSECAG00000003656(dist=180626),ENSECAG00000013139(dist=13481)
1	101217638	101237617	19980		1	13731301	13739500	8199	Mix	ENSECAG00000013139(dist=281)
1	101424088	101473556	49469		1	13754601	13756600	1999	Del	ENSECAG00000013139
1	101546088	101628005	81918		1	13835201	13839200	3999	Mix	ENSECAG00000013139
1	102790715	102924399	133685		1	13850201	13853700	3499	Del	ENSECAG00000013139
1	102799070	102806615	7546		1	13858601	13868100	9499	Del	ENSECAG00000028012(dist=31180),ENSECAG00000003701(dist=13087)
1	103329242	103339558	10317		1	13870101	13886000	15899	Mix	ENSECAG00000003701
1	103528764	103554705	25942		1	13888101	13892900	4799	Del	ENSECAG00000003701(dist=5202),ENSECAG00000042189(dist=95445)
1	104848303	104906145	57843		1	13893001	13903400	10399	Mix	ENSECAG00000003701(dist=16702),ENSECAG00000042189(dist=77545)
1	104924327	105069768	145442		1	13909401	13911900	2499	Del	ENSECAG00000003701(dist=34702),ENSECAG00000042189(dist=70645)
1	105568333	105699322	130990		1	13922101	13929700	7599	Mix	ENSECAG00000003701(dist=39602),ENSECAG00000042189(dist=60145)
1	106149809	106464339	315000		1	14037101	14041400	4299	Mix	ENSECAG00000003701(dist=56002),ENSECAG00000042189(dist=51645)
1	106631233	106648607	17375		1	14096101	14101400	5299	Del	ENSECAG00000003701(dist=68702),ENSECAG00000042189(dist=33845)
1	107101584	107123462	21879		1	14144601	14152300	7699	Del	ENSECAG00000032079(dist=22025),ENSECAG00000019024(dist=44026)
1	108115056	108125477	10422		1	14179201	14183100	3899	Del	ENSECAG00000019024
1	109294332	109321624	27293		1	14225901	14231700	5799	Mix	ENSECAG00000019024(dist=26729),ENSECAG00000039419(dist=157245)
1	109359705	109383207	23502		1	14231701	14233900	2199	Del	ENSECAG00000019024(dist=61329),ENSECAG00000039419(dist=126445)
1	109414117	109586720	173000		1	14303001	14306800	3799	Mix	ENSECAG00000019024(dist=108029),ENSECAG00000039419(dist=77845)
1	109428553	109544209	115657		1	14360301	14363100	2799	Del	ENSECAG00000019024(dist=113829),ENSECAG00000039419(dist=75645)
1	109437369	109510784	73415		1	14366401	14378800	12399	Mix	ENSECAG00000019024(dist=185129),ENSECAG00000039419(dist=2745)
1	110050103	110148214	98112		1	14478701	14488500	9799	Mix	ENSECAG00000019791
1	110152928	110262797	109870		1	14571601	14576400	4799	Del	ENSECAG00000019791
1	110213557	110228331	14775		1	14704201	14706400	2199	Del	ENSECAG00000019791(dist=77704),ENSECAG00000043009(dist=6281)
1	110251424	110281803	30380		1	14714301	14722300	7999	Mix	ENSECAG00000036555(dist=17480),ENSECAG00000041038(dist=35765)
1	110315917	110351412	35496		1	14735101	14737500	2399	Del	ENSECAG00000041038(dist=65689),ENSECAG00000031152(dist=100749)
1	110366242	110401711	35470		1	14737501	14756300	18799	Mix	ENSECAG00000041038(dist=75789),ENSECAG00000031152(dist=84849)
1	110384023	110556245	172223		1	14764501	14778700	14199	Mix	ENSECAG00000041038(dist=96589),ENSECAG00000031152(dist=69649)
1	110433574	110735911	302338		1	14780601	14827900	47299	Del	ENSECAG00000041038(dist=98989),ENSECAG00000031152(dist=50849)
1	111155557	111394795	239239		1	14937401	15053600	116199	Mix	ENSECAG00000041038(dist=125989),ENSECAG00000031152(dist=28449)
1	111524212	111565898	41687		1	15053601	15067900	14299	Mix	ENSECAG00000031152
1	111867961	111893050	25090		1	15086401	15169300	82899	Mix	ENSECAG00000023468,ENSECAG00000024054
1	112151454	112187125	35672		1	15169301	15173400	4099	Del	ENSECAG00000024054
1	112819598	112970082	150485		1	15173401	15180000	6599	Mix	ENSECAG00000037881
1	112990170	113247787	257618		1	15278101	15294900	16799	Mix	ENSECAG00000023955
1	113065716	113147654	81939		1	15322401	15327900	5499	Mix	ENSECAG00000023955
1	113340424	113423533	83110		1	15370001	15445400	75399	Mix	ENSECAG00000007373
1	113561057	113577870	16814		1	15469401	15471000	1599	Del	ENSECAG00000007373
1	113611748	113702632	90885		1	15478901	15481200	2299	Del	ENSECAG00000007373,ENSECAG00000013196,ENSECAG00000016231
1	113885763	113913677	27915		1	15482701	15487100	4399	Del	ENSECAG00000016231
1	113991327	114336614	345000		1	15500201	15516300	16099	Del	ENSECAG00000016231
1	114014275	114276048	261774		1	15544601	15557000	12399	Del	ENSECAG00000016231
1	114017616	114282938	265323		1	15557001	15766700	209699	Mix	ENSECAG00000016231
1	114309272	114379413	70142		1	15806801	15829400	22599	Mix	ENSECAG00000016231
1	114755726	114780140	24415		1	15855301	15859800	4499	Mix	ENSECAG00000000731,ENSECAG00000008197,ENSECAG00000009446,ENSECAG00000016231,ENSECAG00000016567,ENSECAG00000024805
1	114844143	114874527	30385		1	15867801	15877100	9299	Mix	ENSECAG00000024829
1	115268187	115298561	30375		1	15909701	15914200	4499	Del	ENSECAG00000024829
1	115307395	116031534	724000		1	15982301	15991900	9599	Mix	ENSECAG00000024829(dist=395)
1	115888882	115904538	15657		1	16073301	16076200	2899	Del	ENSECAG00000006846
1	116105634	116122011	16378		1	16286201	16287400	1199	Del	ENSECAG00000006846
1	116286151	116409763	123613		1	16327501	16338400	10899	Del	ENSECAG00000006846
1	116343235	116531540	188000		1	16377301	16391400	14099	Del	ENSECAG00000009515
1	116543523	116546560	3038		1	16391901	16406500	14599	Mix	ENSECAG00000009515
1	116617074	116790232	173159		1	16413501	16422700	9199	Del	ENSECAG00000009515
1	117062293	117064946	2654		1	16428801	16445000	16199	Mix	ENSECAG00000009515
1	117133423	117317450	184028		1	16445001	16455600	10599	Del	ENSECAG00000009515
1	117760057	117872136	112080		1	16455601	16467200	11599	Mix	ENSECAG00000009515
1	117849689	117891265	41577		1	16489501	16493600	4099	Mix	ENSECAG00000009515
1	117890347	120670035	2780000		1	16494901	16527800	32899	Mix	ENSECAG00000009515
1	118070609	118174423	103815		1	16527801	16595600	67799	Mix	ENSECAG00000009515
1	118278054	118293888	15835		1	16595601	16652000	56399	Mix	ENSECAG00000009515
1	119740923	119831834	90911		1	16652001	16668600	16599	Mix	ENSECAG00000009515,ENSECAG00000029944
1	120250576	120357316	106741		1	16668601	16754000	85399	Mix	ENSECAG00000009515
1	120264040	120281611	17572		1	16754001	16756900	2899	Mix	ENSECAG00000009515
1	120381548	120406008	24461		1	16756901	16860200	103299	Mix	ENSECAG00000009515,ENSECAG00000039345
1	120398898	120426935	28038		1	16873901	16879100	5199	Mix	ENSECAG00000009515
1	120670414	120727218	56805		1	16923201	16932500	9299	Mix	ENSECAG00000009515
1	120811457	120848649	37193		1	16966301	16969500	3199	Del	ENSECAG00000009515
1	121015974	121160228	144000		1	17048801	17057600	8799	Mix	ENSECAG00000009515
1	121206491	121309544	103054		1	17075501	17085100	9599	Mix	ENSECAG00000009515
1	121388646	121388988	343		1	17096001	17104900	8899	Mix	ENSECAG00000038472(dist=12568),ENSECAG00000007177(dist=11185)
1	121724591	121759945	35355		1	17139801	17141400	1599	Del	ENSECAG00000007177
1	121730979	121783765	52786		1	17185901	17189100	3199	Del	ENSECAG00000007177
1	122129499	122139968	10470		1	17190701	17194700	3999	Mix	ENSECAG00000007177(dist=38166),ENSECAG00000011276(dist=22887)
1	122297620	122356925	59306		1	17194801	17196300	1499	Del	ENSECAG00000011276
1	122476801	123620382	1144000		1	17252101	17258500	6399	Mix	ENSECAG00000011276
1	124048113	124137088	88976		1	17274201	17282100	7899	Del	ENSECAG00000011276
1	124048113	124137088	88975		1	17282101	17641400	359299	Mix	ENSECAG00000024113
1	124056956	124078549	21594		1	17641401	17645400	3999	Del	ENSECAG00000024113
1	124133144	124137088	3944		1	17669501	17684900	15399	Del	ENSECAG00000014979,ENSECAG00000024113
1	124176751	124581349	405000		1	17714101	17716000	1899	Del	ENSECAG00000014979
1	124362750	124364556	1807		1	17746901	17750200	3299	Mix	ENSECAG00000000417
1	124671821	124762731	90911		1	17761201	17770200	8999	Mix	ENSECAG00000009748(dist=25)
1	124917565	124963517	46000		1	17778901	17788300	9399	Mix	ENSECAG00000009748
1	125062000	125131254	69255		1	17792101	17812500	20399	Mix	ENSECAG00000009748(dist=5630),ENSECAG00000010482(dist=1735)
1	125458529	125983202	525000		1	17880301	17883600	3299	Del	ENSECAG00000010482
1	125923435	125942826	19392		1	17883601	17970000	86399	Del	ENSECAG00000010482
1	126094710	126558868	464000		1	17970201	18080000	109799	Mix	ENSECAG00000036130
1	126267284	126294712	27429		1	18151501	18162800	11299	Mix	ENSECAG00000036130(dist=436)
1	127066527	127072827	6301		1	18206901	18208900	1999	Del	ENSECAG00000010731,ENSECAG00000018648
1	127114216	127114605	390		1	18257601	18259800	2199	Mix	ENSECAG00000015436
1	127194896	127213292	18397		1	18296901	18651800	354899	Mix	ENSECAG00000016034(dist=4855),ENSECAG00000021326(dist=8037)
1	127427087	127589966	163000		1	18651901	18666800	14899	Del	ENSECAG00000021326
1	127504595	127518179	13585		1	18686401	18692100	5699	Del	ENSECAG00000022910
1	127581259	127581760	502		1	18706901	18708800	1899	Del	ENSECAG00000024121
1	127890314	127937605	47292		1	18734201	18737400	3199	Del	ENSECAG00000024121
1	128443887	128504898	61012		1	18765801	18772700	6899	Mix	ENSECAG00000024121
1	128712721	128803174	90000		1	18802901	18806800	3899	Del	ENSECAG00000024121
1	129191063	129220706	29644		1	18832801	18840700	7899	Mix	ENSECAG00000024121
1	129272635	129356095	83461		1	18841201	18845600	4399	Del	ENSECAG00000024121
1	130604987	130607259	2273		1	18845601	18853900	8299	Mix	ENSECAG00000024121
1	131127396	131143467	16072		1	18881301	18893200	11899	Del	ENSECAG00000024121
1	131345890	131388224	42335		1	18972701	18985200	12499	Mix	ENSECAG00000024121(dist=1245),ENSECAG00000041807(dist=41612)
1	131614984	131642581	27598		1	19086701	19100900	14199	Del	ENSECAG00000024121(dist=36945),ENSECAG00000041807(dist=2312)
1	131836594	131849794	13201		1	19111101	19117300	6199	Mix	ENSECAG00000012950
1	131928965	131954704	25740		1	19135901	19156400	20499	Mix	ENSECAG00000012950
1	132090626	132091088	463		1	19175801	19184800	8999	Mix	ENSECAG00000012950
1	132169385	132170154	770		1	19189001	19200300	11299	Mix	ENSECAG00000012950
1	132338309	132375005	36697		1	19200301	19212400	12099	Del	ENSECAG00000012950
1	132481606	132545949	64344		1	19223701	19233000	9299	Mix	ENSECAG00000012950
1	132682748	132707770	25023		1	19237701	19256800	19099	Mix	ENSECAG00000012950
1	133992967	134029050	36084		1	19259101	19657800	398699	Mix	ENSECAG00000012950
1	134168341	134275518	107178		1	19964401	19969200	4799	Mix	ENSECAG00000012950
1	134500429	134554780	54352		1	20043001	20045400	2399	Del	ENSECAG00000009735,ENSECAG00000012950,ENSECAG00000013226,ENSECAG00000014742,ENSECAG00000022003
1	134619947	134702192	82246		1	20047201	20071700	24499	Mix	ENSECAG00000042652(dist=3804),ENSECAG00000035154(dist=1237)
1	135978059	135997324	19266		1	20076901	20082800	5899	Del	ENSECAG00000035154(dist=10892),ENSECAG00000029342(dist=338209)
1	136125391	136176097	50707		1	20119501	20129300	9799	Mix	ENSECAG00000035154(dist=15092),ENSECAG00000029342(dist=311909)
1	136235455	136252866	17412		1	20155201	20166900	11699	Mix	ENSECAG00000035154(dist=44792),ENSECAG00000029342(dist=300809)
1	136334919	136453441	118523		1	20201401	20208900	7499	Mix	ENSECAG00000035154(dist=87392),ENSECAG00000029342(dist=254309)
1	136452610	136587104	134495		1	20238601	20263300	24699	Mix	ENSECAG00000035154(dist=123092),ENSECAG00000029342(dist=216709)
1	136452610	137053473	600863		1	20263901	20268600	4699	Mix	ENSECAG00000035154(dist=169292),ENSECAG00000029342(dist=174709)
1	136554281	136617962	63682		1	20272701	20280000	7299	Mix	ENSECAG00000035154(dist=206492),ENSECAG00000029342(dist=120309)
1	138375254	138425445	50192		1	20298501	20300400	1899	Del	ENSECAG00000035154(dist=231792),ENSECAG00000029342(dist=115009)
1	138771551	138773210	1660		1	20309901	20317400	7499	Del	ENSECAG00000035154(dist=240592),ENSECAG00000029342(dist=103609)
1	138859955	138867658	7704		1	20419501	20428600	9099	Mix	ENSECAG00000035154(dist=266392),ENSECAG00000029342(dist=83209)
1	138936197	138998682	62486		1	20479801	20483000	3199	Del	ENSECAG00000035154(dist=277792),ENSECAG00000029342(dist=66209)
1	139010983	139011799	817		1	20494601	20587300	92699	Mix	ENSECAG00000029342(dist=10304),ENSECAG00000003921(dist=51554)
1	139546731	139605968	59238		1	20587301	20593200	5899	Mix	ENSECAG00000003921
1	139641560	139684740	43181		1	20593201	20602600	9399	Mix	ENSECAG00000012499
1	139705686	139752547	46862		1	20603901	20605800	1899	Del	ENSECAG00000012499
1	139867484	139908093	40610		1	20607901	20620600	12699	Mix	ENSECAG00000012499
1	140361000	140438447	77448		1	20625101	20633100	7999	Mix	ENSECAG00000012499(ENSECAT00000060188:c.45882_45333delins0,ENSECAT00000059352:c.45882_45333delins0,ENSECAT00000060603:c.45866_45333delins0)
1	141076596	141141380	64785		1	20643101	20648400	5299	Mix	ENSECAG00000020430
1	141109883	141110144	262		1	20648401	20659200	10799	Mix	ENSECAG00000020935
1	141483023	141495139	12117		1	20664801	20666900	2099	Del	ENSECAG00000020935
1	141889697	141897171	7475		1	20687301	20691000	3699	Del	ENSECAG00000020935(ENSECAT00000022245:c.7659_7447delins0,ENSECAT00000042814:c.4253_4041delins0)
1	142017268	142017498	231		1	20746901	20750500	3599	Mix	ENSECAG00000020935(dist=15731),ENSECAG00000021552(dist=15932)
1	142487517	142582931	95415		1	20750501	20753200	2699	Del	ENSECAG00000021552
1	142636844	142684698	47855		1	20753201	20827000	73799	Mix	ENSECAG00000021552
1	142846300	143798770	952471		1	20834601	20836500	1899	Del	ENSECAG00000021552
1	142959156	142977969	18814		1	20838201	20897500	59299	Mix	ENSECAG00000021552
1	143340962	143357713	16752		1	20973301	20980100	6799	Mix	ENSECAG00000021552
1	143393160	143429287	36128		1	20991801	20999000	7199	Del	ENSECAG00000021552
1	144057497	144090913	33417		1	21019101	21028200	9099	Del	ENSECAG00000022396(dist=29325),ENSECAG00000013514(dist=5959)
1	144217651	144340953	123303		1	21063001	21067300	4299	Mix	ENSECAG00000013514
1	144587419	144676856	89438		1	21095301	21107100	11799	Mix	ENSECAG00000013514(dist=21464),ENSECAG00000042584(dist=12131)
1	144711384	144884275	172892		1	21107101	21117200	10099	Del	ENSECAG00000042584(dist=19394),ENSECAG00000040426(dist=5289)
1	145126776	145189854	63000		1	21148401	21185400	36999	Mix	ENSECAG00000040426(dist=11439),ENSECAG00000029973(dist=53194)
1	145211044	145244272	33229		1	21215001	21220200	5199	Mix	ENSECAG00000040426(dist=23239),ENSECAG00000029973(dist=43094)
1	145335971	145351722	15752		1	21221901	21237200	15299	Mix	ENSECAG00000003985,ENSECAG00000029973
1	145415830	145511020	95191		1	21237201	21253300	16099	Mix	ENSECAG00000003985
1	145562131	145563643	1513		1	21253301	21257100	3799	Mix	ENSECAG00000003985
1	145929172	145950659	21488		1	21257101	21300600	43499	Mix	ENSECAG00000003985
1	145991577	146003373	11797		1	21300601	21304700	4099	Del	ENSECAG00000003985
1	146042463	146048822	6360		1	21304801	21316900	12099	Mix	ENSECAG00000003985(dist=402)
1	146078210	146102405	24196		1	21316901	21453500	136599	Mix	ENSECAG00000003985(dist=43902),ENSECAG00000013629(dist=14191)
1	146172273	146179481	7209		1	21453501	21457700	4199	Mix	ENSECAG00000003985(dist=48102),ENSECAG00000013629(dist=1991)
1	146182499	146189098	7000		1	21487101	21491600	4499	Del	ENSECAG00000013629
1	146183698	146192012	8315		1	21491701	21823500	331799	Mix	ENSECAG00000013629(ENSECAT00000054501:c.108985_108629delins0,ENSECAT00000015130:c.108985_108629delins0)
1	146196410	146196737	328		1	21930001	21936900	6899	Mix	ENSECAG00000013629(dist=31289),ENSECAG00000022579(dist=43765)
1	146221119	146238372	17254		1	21945401	21948100	2699	Del	ENSECAG00000022579
1	146618371	146642552	24000		1	21969801	21983300	13499	Mix	ENSECAG00000038104(dist=28307),ENSECAG00000041948(dist=12143)
1	146682943	146992528	310000		1	22068301	22075600	7299	Mix	ENSECAG00000041948(dist=943)
1	147162854	147259102	96000		1	22086801	22096100	9299	Mix	ENSECAG00000041948(dist=19959),ENSECAG00000041647(dist=62691)
1	147474842	147500952	26111		1	22100501	22109300	8799	Del	ENSECAG00000041647(dist=14498),ENSECAG00000031171(dist=718598)
1	147559326	147567632	8307		1	22119501	22135500	15999	Del	ENSECAG00000041647(dist=32998),ENSECAG00000031171(dist=698098)
1	147634760	147846967	212000		1	22168701	22180000	11299	Del	ENSECAG00000041647(dist=46698),ENSECAG00000031171(dist=684898)
1	148044515	148445083	401000		1	22190301	22201900	11599	Del	ENSECAG00000041647(dist=65698),ENSECAG00000031171(dist=658698)
1	148251325	148261877	10553		1	22207501	22224700	17199	Mix	ENSECAG00000041647(dist=114898),ENSECAG00000031171(dist=614198)
1	148484222	148495856	11635		1	22224701	22307200	82499	Mix	ENSECAG00000041647(dist=136498),ENSECAG00000031171(dist=592298)
1	148528301	148528740	440		1	22307201	22617300	310099	Mix	ENSECAG00000041647(dist=153698),ENSECAG00000031171(dist=569498)
1	148700777	148804648	103872		1	22618201	22740400	122199	Del	ENSECAG00000041647(dist=170898),ENSECAG00000031171(dist=486998)
1	149354727	149374310	20000		1	22741001	22749800	8799	Del	ENSECAG00000041647(dist=253398),ENSECAG00000031171(dist=176898)
1	149365660	149370090	4431		1	23137501	23141900	4399	Mix	ENSECAG00000041647(dist=564398),ENSECAG00000031171(dist=53798)
1	149432642	149513078	80000		1	23177401	23192900	15499	Del	ENSECAG00000041647(dist=687198),ENSECAG00000031171(dist=44398)
1	149726684	149742377	15694		1	23204501	23208400	3899	Mix	ENSECAG00000036690(dist=77700),ENSECAG00000036512(dist=26833)
1	149848843	149932477	83635		1	23210201	23223000	12799	Del	ENSECAG00000036512(dist=7271),ENSECAG00000029298(dist=403398)
1	149952496	149968513	16018		1	23257101	23260500	3399	Mix	ENSECAG00000036512(dist=34371),ENSECAG00000029298(dist=387898)
1	150116895	150173166	56272		1	23276901	23292200	15299	Mix	ENSECAG00000036512(dist=40071),ENSECAG00000029298(dist=373298)
1	150477746	150494476	16731		1	23330301	23338300	7999	Del	ENSECAG00000036512(dist=86971),ENSECAG00000029298(dist=335798)
1	150504935	150530370	25436		1	23385501	23390900	5399	Del	ENSECAG00000036512(dist=106771),ENSECAG00000029298(dist=304098)
1	150538517	150589441	50925		1	23422301	23452600	30299	Mix	ENSECAG00000036512(dist=160171),ENSECAG00000029298(dist=257998)
1	150611702	150700189	88488		1	23462701	23474900	12199	Mix	ENSECAG00000036512(dist=215371),ENSECAG00000029298(dist=205398)
1	150890041	150895791	5751		1	23490401	23494200	3799	Mix	ENSECAG00000036512(dist=252171),ENSECAG00000029298(dist=143698)
1	151645663	151708704	63042		1	23585001	23593100	8099	Mix	ENSECAG00000036512(dist=292571),ENSECAG00000029298(dist=121398)
1	151879075	151904925	25851		1	23619501	23650900	31399	Mix	ENSECAG00000036512(dist=320271),ENSECAG00000029298(dist=102098)
1	151956099	151963002	6904		1	23666001	23687000	20999	Del	ENSECAG00000036512(dist=414871),ENSECAG00000029298(dist=3198)
1	152283141	152311964	28824		1	23715401	23719300	3899	Del	ENSECAG00000029298(dist=12943),ENSECAG00000023046(dist=101582)
1	152490353	152528159	37807		1	23727601	23749700	22099	Del	ENSECAG00000029298(dist=59443),ENSECAG00000023046(dist=65482)
1	152787224	152803090	15867		1	23779101	23783800	4699	Del	ENSECAG00000029298(dist=108843),ENSECAG00000023046(dist=33182)
1	152897491	152922987	25497		1	23783801	23826900	43099	Mix	ENSECAG00000029298(dist=121043),ENSECAG00000023046(dist=2782)
1	152942101	152947991	6000		1	23985201	23989300	4099	Mix	ENSECAG00000023046
1	153324719	153338548	13830		1	24170801	24189200	18399	Mix	ENSECAG00000023046
1	153352859	153361820	8962		1	24196001	24205100	9099	Mix	ENSECAG00000023046
1	153436194	153439991	3798		1	24237701	24351500	113799	Mix	ENSECAG00000023046
1	153610009	153614513	4505		1	24358201	24361800	3599	Mix	ENSECAG00000023046
1	154715772	154753878	38107		1	24362401	24373000	10599	Del	ENSECAG00000023046
1	154857175	156876500	2019000		1	24397801	24402600	4799	Mix	ENSECAG00000023046(dist=95105),ENSECAG00000038769(dist=124052)
1	154902018	156985596	2083579		1	24450101	24458500	8399	Mix	ENSECAG00000023046(dist=99305),ENSECAG00000038769(dist=112852)
1	154927140	154948596	21457		1	24458501	24464100	5599	Del	ENSECAG00000023046(dist=134705),ENSECAG00000038769(dist=83252)
1	154978345	154982481	4137		1	24467001	24478300	11299	Del	ENSECAG00000023046(dist=187005),ENSECAG00000038769(dist=27352)
1	155011326	155323247	311921		1	25065901	25071800	5899	Mix	ENSECAG00000023046(dist=195405),ENSECAG00000038769(dist=21752)
1	155215863	155255206	39344		1	25121301	25134000	12699	Mix	ENSECAG00000023046(dist=203905),ENSECAG00000038769(dist=7552)
1	155290146	155295360	5215		1	25237701	25240000	2299	Mix	ENSECAG00000033443(dist=16595),ENSECAG00000042626(dist=115450)
1	155308977	155335586	26610		1	25245201	25250100	4899	Mix	ENSECAG00000033443(dist=71995),ENSECAG00000042626(dist=53250)
1	155353522	155732506	378985		1	25270801	25272300	1499	Del	ENSECAG00000042626(dist=31578),ENSECAG00000008241(dist=134874)
1	155815732	155835414	19683		1	25359801	25364600	4799	Del	ENSECAG00000042626(dist=39078),ENSECAG00000008241(dist=124774)
1	155867000	155894305	27306		1	25417401	25630000	212599	Mix	ENSECAG00000042626(dist=64678),ENSECAG00000008241(dist=102574)
1	155915520	156027485	111965		1	25630001	25727900	97899	Mix	ENSECAG00000042626(dist=153678),ENSECAG00000008241(dist=10274)
1	155929438	155954325	24888		1	25727901	25732300	4399	Mix	ENSECAG00000008241
1	156105494	156550178	444684		1	25740501	25755700	15199	Mix	ENSECAG00000008241
1	156105494	156462763	357269		1	25794301	25803800	9499	Mix	ENSECAG00000008241
1	156121298	156522439	401142		1	25860401	25861700	1299	Del	ENSECAG00000008241
1	156135693	156550178	414485		1	25933201	25941800	8599	Del	ENSECAG00000008241
1	156277299	156491374	214075		1	25941801	25960400	18599	Mix	ENSECAG00000008241
1	156277299	156462763	185464		1	25993401	26009500	16099	Mix	ENSECAG00000008241
1	156277299	156491374	214075		1	26025801	26033200	7399	Del	ENSECAG00000008241(dist=2517),ENSECAG00000042822(dist=23692)
1	156449080	156491374	42294		1	26090901	26099700	8799	Del	ENSECAG00000042822(dist=8079),ENSECAG00000041427(dist=32999)
1	156449080	156784088	335008		1	26099701	26121100	21399	Mix	ENSECAG00000042822(dist=40479),ENSECAG00000041427(dist=9299)
1	156491374	156784088	292714		1	26124701	26128000	3299	Mix	ENSECAG00000019301
1	156529837	156784088	254251		1	26214601	26216200	1599	Del	ENSECAG00000019301
1	156599954	156657881	57927		1	26266801	26268900	2099	Del	ENSECAG00000019301
1	156599954	156784088	184134		1	26273601	26287500	13899	Mix	ENSECAG00000019301(dist=12516),ENSECAG00000010108(dist=16842)
1	156645555	156682624	37070		1	26287801	26290600	2799	Mix	ENSECAG00000011560
1	156900654	156914187	13534		1	26325401	26333000	7599	Mix	ENSECAG00000011560
1	157034223	157040408	6186		1	26339601	26416600	76999	Mix	ENSECAG00000011560(ENSECAT00000071183:c.756_706delins0,ENSECAT00000012039:c.756_706delins0,ENSECAT00000074290:c.756_706delins0)
1	157050387	157070771	20385		1	26443401	26457500	14099	Mix	ENSECAG00000021278
1	157183217	157305873	123000		1	26464401	26468600	4199	Del	ENSECAG00000005386,ENSECAG00000021278
1	157875140	157974715	100000		1	26480301	26506200	25899	Mix	ENSECAG00000007909(ENSECAT00000008760:c.-6308_-6254delins0,ENSECAT00000078292:c.-6308_-6254delins0)
1	157985204	157993189	7986		1	26506201	26561000	54799	Mix	ENSECAG00000007909
1	158381582	158408906	27000		1	26561401	26569500	8099	Del	ENSECAG00000007909
1	158382281	158397297	15017		1	26642001	26650300	8299	Mix	ENSECAG00000007909,ENSECAG00000010212,ENSECAG00000021278
1	158535901	158567449	31549		1	26677901	26682400	4499	Del	ENSECAG00000010212,ENSECAG00000023477
1	158563620	160690321	2126702		1	26688301	26692400	4099	Del	ENSECAG00000023477
1	158756407	158764047	7641		1	26706401	26708300	1899	Del	ENSECAG00000009545
1	158817939	158951278	133340		1	26720601	26727300	6699	Del	ENSECAG00000009545
1	158843180	160751024	1908000		1	26756801	26768000	11199	Mix	ENSECAG00000009545
1	159021983	159036082	14100		1	26814301	26826200	11899	Del	ENSECAG00000009545
1	159296153	160102520	806367		1	26911601	26917400	5799	Mix	ENSECAG00000009545
1	159296153	159897607	601454		1	26917601	26976400	58799	Mix	ENSECAG00000009545
1	159296153	159749634	453481		1	26977401	26990700	13299	Mix	ENSECAG00000009545
1	159409119	159565716	156598		1	26990701	27000100	9399	Mix	ENSECAG00000009545,ENSECAG00000012870
1	159567621	160102520	534899		1	27004401	27013000	8599	Mix	ENSECAG00000012870
1	159571736	159590731	18996		1	27013001	27021300	8299	Mix	ENSECAG00000012870
1	159619201	159652844	33644		1	27040501	27062100	21599	Del	ENSECAG00000012870
1	159723647	159727314	3668		1	27132201	27145900	13699	Mix	ENSECAG00000012870(dist=4856),ENSECAG00000019882(dist=3633)
1	159749634	160102520	352886		1	27145901	27200500	54599	Mix	ENSECAG00000020482,ENSECAG00000020495,ENSECAG00000020507
1	160019561	160102520	82959		1	27200801	27243000	42199	Mix	ENSECAG00000005853(dist=12704),ENSECAG00000017183(dist=4412)
1	160533500	160547592	14093		1	27243001	27260400	17399	Mix	ENSECAG00000017183,ENSECAG00000022574,ENSECAG00000032667
1	160878491	160967031	88541		1	27260401	27261700	1299	Mix	ENSECAG00000022574
1	160928610	163219245	2291000		1	27261701	27487100	225399	Mix	ENSECAG00000022574
1	161266111	161274838	8728		1	27490101	27494000	3899	Mix	ENSECAG00000022574
1	161571461	161623900	52440		1	27494001	27497000	2999	Del	ENSECAG00000018159,ENSECAG00000022574
1	162120882	162216400	95519		1	27497001	27531800	34799	Mix	ENSECAG00000018159
1	162366475	163220764	854290		1	27531801	27559000	27199	Mix	ENSECAG00000018159
1	162452975	162591583	138609		1	27559001	27562500	3499	Del	ENSECAG00000007175,ENSECAG00000018722
1	162610535	162753986	143452		1	27574201	27579500	5299	Del	ENSECAG00000007175,ENSECAG00000010022
1	162802667	163140106	337440		1	27619401	27633500	14099	Mix	ENSECAG00000010022
1	163995822	164027555	31734		1	27660501	27668500	7999	Mix	ENSECAG00000010022
1	164498876	164528084	29209		1	27692501	27728900	36399	Mix	ENSECAG00000024142
1	164672635	164728758	56124		1	27766801	27812500	45699	Mix	ENSECAG00000000300
1	164990519	165014076	23558		1	27836901	27843700	6799	Mix	ENSECAG00000000300,ENSECAG00000016770
1	165084337	165115722	31000		1	27856001	27859200	3199	Del	ENSECAG00000019583
1	165238945	165320521	81577		1	27892501	28060200	167699	Mix	ENSECAG00000019583,ENSECAG00000024503
1	165267754	165554624	286870		1	28060201	28064200	3999	Del	ENSECAG00000014757
1	165267754	165356683	88929		1	28066201	28069900	3699	Mix	ENSECAG00000000576,ENSECAG00000007172,ENSECAG00000018237,ENSECAG00000019593,ENSECAG00000023593,ENSECAG00000038470
1	165411243	165416660	5000		1	28071201	28072800	1599	Mix	ENSECAG00000023593,ENSECAG00000038470
1	165469401	165479789	10000		1	28073301	28074700	1399	Mix	ENSECAG00000023593
1	165472047	165479949	7903		1	28074801	28078700	3899	Mix	ENSECAG00000023593
1	165556889	165585504	29000		1	28078701	28204000	125299	Mix	ENSECAG00000022294,ENSECAG00000023593
1	165566393	165618007	51615		1	28204001	28498400	294399	Mix	ENSECAG00000022294,ENSECAG00000023578
1	165654023	165834170	180148		1	28498401	28505100	6699	Mix	ENSECAG00000004595,ENSECAG00000009482,ENSECAG00000012948,ENSECAG00000023578
1	165682399	165765863	83000		1	28537201	28542300	5099	Del	ENSECAG00000007524,ENSECAG00000010104,ENSECAG00000018731,ENSECAG00000020347,ENSECAG00000020477,ENSECAG00000037372
1	165703630	165737235	33606		1	28553101	28557100	3999	Mix	ENSECAG00000020477
1	165875057	165880621	6000		1	28560001	28562900	2899	Del	ENSECAG00000020477
1	165920447	166094027	173581		1	28566701	28576900	10199	Del	ENSECAG00000020477
1	166075217	166087594	12378		1	28599601	28826400	226799	Mix	ENSECAG00000020477
1	166115961	166217268	101308		1	28837901	28850300	12399	Del	ENSECAG00000009848,ENSECAG00000020477
1	166237874	166239578	1705		1	28879301	28883100	3799	Mix	ENSECAG00000015282,ENSECAG00000022888
1	166293426	166363841	70416		1	28883101	28898700	15599	Mix	ENSECAG00000022888
1	166388258	166511143	122886		1	28949801	28965400	15599	Del	ENSECAG00000022888
1	166408263	166422537	14275		1	28980001	28982100	2099	Del	ENSECAG00000022888,ENSECAG00000032593
1	166430766	166450467	19702		1	29005901	29034300	28399	Mix	ENSECAG00000013342
1	166502413	166524484	22072		1	29034301	29100200	65899	Mix	ENSECAG00000035245(dist=8736),ENSECAG00000013608(dist=40740)
1	166724158	166728097	3940		1	29106701	29213100	106399	Mix	ENSECAG00000013608
1	166806739	166863831	57093		1	29213101	29215000	1899	Mix	ENSECAG00000012183,ENSECAG00000013288,ENSECAG00000017734,ENSECAG00000019285,ENSECAG00000022499,ENSECAG00000038363
1	166903864	166990090	86227		1	29215101	29229400	14299	Mix	ENSECAG00000011200
1	167015667	167040577	24911		1	29229401	29237400	7999	Mix	ENSECAG00000031337(dist=22001),ENSECAG00000021123(dist=7908)
1	167553207	167584093	31000		1	29256001	29259400	3399	Del	ENSECAG00000021123
1	168166155	168221412	55258		1	29267601	29273500	5899	Del	ENSECAG00000021123
1	168247857	168277626	29770		1	29295801	29323700	27899	Del	ENSECAG00000021123
1	168362525	168379665	17141		1	29365801	29369100	3299	Del	ENSECAG00000021123
1	168511024	168590597	79574		1	29397901	29399000	1099	Del	ENSECAG00000021123
1	168728068	168761673	33606		1	29406001	29413900	7899	Del	ENSECAG00000033776(dist=32277),ENSECAG00000041846(dist=4112)
1	168790082	168792095	2000		1	29418401	29437400	18999	Mix	ENSECAG00000040507(dist=9442),ENSECAG00000009178(dist=65539)
1	168894086	168944863	50778		1	29441301	29454600	13299	Del	ENSECAG00000040507(dist=17542),ENSECAG00000009178(dist=50639)
1	169080745	169106171	25427		1	29520601	29522300	1699	Del	ENSECAG00000040507(dist=29942),ENSECAG00000009178(dist=27139)
1	169297800	169313134	15335		1	29546401	29608300	61899	Mix	ENSECAG00000040507(dist=52842),ENSECAG00000009178(dist=9939)
1	170075844	170085055	9212		1	29623501	29635900	12399	Mix	ENSECAG00000009521
1	171392681	171454366	62000		1	29636601	29639000	2399	Del	ENSECAG00000017210(dist=376)
1	171429440	171477354	47915		1	29644901	29655700	10799	Mix	ENSECAG00000014658
1	171548502	171591578	43077		1	29655701	29662600	6899	Del	ENSECAG00000014658(dist=11838),ENSECAG00000042074(dist=8098)
1	171811886	171817104	5000		1	29662601	29679900	17299	Mix	ENSECAG00000023606
1	171813476	171820211	6736		1	29688101	29693200	5099	Mix	ENSECAG00000023606
1	172010917	172018970	8054		1	29700501	29717700	17199	Mix	ENSECAG00000023606
1	172259677	172278316	18640		1	29739601	29748800	9199	Mix	ENSECAG00000023606
1	172693708	172702019	8312		1	29816201	29821900	5699	Mix	ENSECAG00000013421,ENSECAG00000016333
1	172932021	172943143	11123		1	29825901	29835100	9199	Mix	ENSECAG00000006588
1	172966197	172994080	28000		1	29835601	29892500	56899	Mix	ENSECAG00000024865(ENSECAT00000051665:c.-614_-362delins0,ENSECAT00000026878:c.-614_-362delins0)
1	173096141	173117982	22000		1	29892501	30059700	167199	Mix	ENSECAG00000024865
1	173359890	173362978	3089		1	30059701	30084800	25099	Mix	ENSECAG00000024087,ENSECAG00000024865
1	173594949	173606761	11813		1	30084801	30087600	2799	Del	ENSECAG00000010813,ENSECAG00000019828,ENSECAG00000024087,ENSECAG00000042147
1	173910097	173942012	32000		1	30104601	30214800	110199	Mix	ENSECAG00000019828
1	174042252	174073247	30995		1	30214801	30224000	9199	Mix	ENSECAG00000019828(dist=10175),ENSECAG00000006891(dist=12795)
1	174042252	174108070	65818		1	30270001	30271800	1799	Del	ENSECAG00000006891,ENSECAG00000009356,ENSECAG00000014039,ENSECAG00000020147
1	174068706	174073247	4542		1	30282701	30311100	28399	Del	ENSECAG00000009356
1	174798054	174800690	2637		1	30384501	30392300	7799	Mix	ENSECAG00000009356(dist=45828),ENSECAG00000000092(dist=16468)
1	174928867	174932720	3854		1	30416301	30422500	6199	Mix	ENSECAG00000000092
1	175182301	175264365	82065		1	30479001	30486900	7899	Mix	ENSECAG00000000095
1	175231446	175231862	417		1	30488501	30511100	22599	Mix	ENSECAG00000000257
1	175498027	175504477	6451		1	30511101	30522000	10899	Mix	ENSECAG00000000257(dist=10103),ENSECAG00000000353(dist=51440)
1	175696271	175701865	6000		1	30522001	30542100	20099	Mix	ENSECAG00000000257(dist=19603),ENSECAG00000000353(dist=27240)
1	175696709	175701012	4304		1	30542101	30568500	26399	Mix	ENSECAG00000000257(dist=42203),ENSECAG00000000353(dist=16340)
1	175771406	175821917	50512		1	30568501	30592900	24399	Mix	ENSECAG00000000353
1	175965334	175990684	25351		1	30606101	30608700	2599	Mix	ENSECAG00000000353
1	176014739	176129050	114312		1	30613601	30626500	12899	Mix	ENSECAG00000000353
1	176168529	176178731	10203		1	30672901	30684200	11299	Mix	ENSECAG00000000353
1	176184476	176225235	40760		1	30725601	30734100	8499	Mix	ENSECAG00000000353
1	176241666	176252191	10526		1	30741001	30743200	2199	Del	ENSECAG00000000353
1	176335112	176372343	37232		1	30759701	30760800	1099	Del	ENSECAG00000000353
1	176423297	176442528	19232		1	30770801	30783700	12899	Del	ENSECAG00000000353
1	176484276	176496057	11782		1	30816601	30821700	5099	Mix	ENSECAG00000000353
1	176562498	176628532	66035		1	30828201	30859300	31099	Del	ENSECAG00000000353
1	176577996	176816409	238413		1	30896001	30898100	2099	Del	ENSECAG00000000353
1	176680938	176693510	12573		1	30898101	30972700	74599	Mix	ENSECAG00000000353
1	176712986	176747207	34222		1	30972701	30974700	1999	Del	ENSECAG00000000353
1	176804307	176825240	20934		1	31006101	31007900	1799	Mix	ENSECAG00000000353
1	176901934	176949803	48000		1	31144501	31175800	31299	Mix	ENSECAG00000000353
1	176974004	177035863	61860		1	31175801	31184700	8899	Del	ENSECAG00000000353
1	177174431	177228026	54000		1	31232801	31237900	5099	Mix	ENSECAG00000000393
1	177179822	177186019	6198		1	31305201	31312000	6799	Mix	ENSECAG00000000393
1	177215022	177218428	3407		1	31339301	31475200	135899	Mix	ENSECAG00000006861
1	177316842	177395254	78413		1	31520201	31522200	1999	Del	ENSECAG00000006861
1	177419769	177428482	8714		1	31548101	31562600	14499	Mix	ENSECAG00000006861
1	177580689	177712609	131921		1	31621101	31624400	3299	Del	ENSECAG00000007097
1	177717179	177759999	42821		1	31684901	31701800	16899	Mix	ENSECAG00000007097
1	177903754	177950302	46549		1	31739801	31756800	16999	Del	ENSECAG00000007097
1	177959873	177968883	9000		1	31765801	31786800	20999	Mix	ENSECAG00000007985(dist=1082),ENSECAG00000026876(dist=41334)
1	178125132	178148792	23661		1	31789301	31877500	88199	Mix	ENSECAG00000008070,ENSECAG00000026876
1	178407370	178416034	8665		1	31888301	31896500	8199	Del	ENSECAG00000008070
1	178460938	178481323	20386		1	31896601	32074600	177999	Mix	ENSECAG00000008293,ENSECAG00000008327,ENSECAG00000008658,ENSECAG00000008762,ENSECAG00000040184
1	178490835	178530113	39000		1	32075201	32151800	76599	Mix	ENSECAG00000008916,ENSECAG00000041844
1	178511918	178573079	61161		1	32175801	32178800	2999	Del	ENSECAG00000009259,ENSECAG00000010295,ENSECAG00000010621,ENSECAG00000010786,ENSECAG00000010892,ENSECAG00000040596,ENSECAG00000041844
1	178553782	178573079	19298		1	32178901	32184000	5099	Mix	ENSECAG00000011823,ENSECAG00000028005
1	178654451	179654891	1000000		1	32190101	32200700	10599	Del	ENSECAG00000011823(dist=19250),ENSECAG00000011973(dist=15802)
1	178705958	178777243	71286		1	32213601	32218100	4499	Del	ENSECAG00000011823(dist=22350),ENSECAG00000011973(dist=10602)
1	178798269	179550475	752207		1	32235901	32245400	9499	Mix	ENSECAG00000011973
1	179487490	179502292	14803		1	32265501	32267700	2199	Del	ENSECAG00000011973
1	179716986	179720586	3601		1	32272201	32276100	3899	Del	ENSECAG00000011973
1	179962291	179998294	36004		1	32285001	32286400	1399	Del	ENSECAG00000011973
1	180079780	180080582	803		1	32287401	32289400	1999	Del	ENSECAG00000011973
1	180105725	180114069	8345		1	32304001	32306400	2399	Del	ENSECAG00000011973
1	180128119	180140460	12342		1	32327401	32346800	19399	Mix	ENSECAG00000011973
1	180184996	180205646	20651		1	32346801	32359700	12899	Mix	ENSECAG00000011973
1	180259365	180262971	3607		1	32361401	32381400	19999	Mix	ENSECAG00000011973
1	180401345	180500327	98983		1	32394801	32441000	46199	Mix	ENSECAG00000011973
1	180822233	180876212	53980		1	32441001	32512000	70999	Mix	ENSECAG00000011973
1	180966456	181004082	37627		1	32512001	32513400	1399	Mix	ENSECAG00000013509
1	181205973	181248191	42219		1	32609101	32611900	2799	Mix	ENSECAG00000013509
1	181262401	181297714	35314		1	32612101	32649000	36899	Mix	ENSECAG00000013509
1	181285773	181296357	11000		1	32649001	32765000	115999	Mix	ENSECAG00000043749(dist=68383),ENSECAG00000013623(dist=37658)
1	181363202	181381261	18060		1	32765901	32770500	4599	Mix	ENSECAG00000013623(dist=558)
1	181982096	181992715	10620		1	32816801	32828500	11699	Del	ENSECAG00000013623
1	182460904	182474213	13310		1	32900501	32910500	9999	Mix	ENSECAG00000013751
1	182684290	182692591	8302		1	32923201	32928900	5699	Del	ENSECAG00000013751
1	182718552	182727527	8976		1	32953701	32965100	11399	Del	ENSECAG00000014145
1	182809397	182861956	52560		1	32977501	32991400	13899	Mix	ENSECAG00000014145
1	183035294	183089793	54500		1	33008401	33014600	6199	Mix	ENSECAG00000014145
1	183631097	183639628	8532		1	33048901	33064000	15099	Mix	ENSECAG00000015305
1	183632050	183672659	41000		1	33087901	33098800	10899	Mix	ENSECAG00000015340
1	183757989	183764299	6311		1	33117901	33130500	12599	Mix	ENSECAG00000015340
1	183851181	183878849	28000		1	33142201	33194400	52199	Mix	ENSECAG00000015745
1	183920880	183976018	55000		1	33196101	33203700	7599	Del	ENSECAG00000015745
1	184070739	184390500	319762		1	33216001	33227200	11199	Mix	ENSECAG00000015745,ENSECAG00000016003
1	184098110	184144245	46000		1	33295801	33298100	2299	Del	ENSECAG00000016003(dist=18913),ENSECAG00000016020(dist=51137)
1	184145623	184168971	23349		1	33323201	33328100	4899	Mix	ENSECAG00000016003(dist=38813),ENSECAG00000016020(dist=27637)
1	184294777	184310809	16033		1	33334801	33363100	28299	Mix	ENSECAG00000016113
1	185013186	185021018	8000		1	33371701	33382000	10299	Mix	ENSECAG00000041990(dist=453)
1	185475573	185561741	86000		1	33385901	33393500	7599	Mix	ENSECAG00000041990,ENSECAG00000042544
1	185758695	185838109	79000		1	33393501	33397100	3599	Del	ENSECAG00000042544
2	124449	161421	36973		1	33406601	33426000	19399	Mix	ENSECAG00000042544(dist=12678),ENSECAG00000016258(dist=50020)
2	210686	308967	98000		1	33442901	33450200	7299	Mix	ENSECAG00000042544(dist=20278),ENSECAG00000016258(dist=46420)
2	224690	299482	74793		1	33454201	33467800	13599	Mix	ENSECAG00000042544(dist=33378),ENSECAG00000016258(dist=17520)
2	238447	313759	75313		1	33481001	33483400	2399	Mix	ENSECAG00000016258
2	366761	422854	56000		1	33496901	33504500	7599	Del	ENSECAG00000016258
2	441747	460142	18396		1	33509401	33516500	7099	Mix	ENSECAG00000016258
2	1614922	1783088	168000		1	33540801	33543900	3099	Mix	ENSECAG00000016258
2	1698623	1759389	60767		1	33579101	33580300	1199	Del	ENSECAG00000016258
2	1833739	1855342	21604		1	33595301	33604400	9099	Mix	ENSECAG00000016258(dist=2312),ENSECAG00000016594(dist=24327)
2	2069580	2186997	117000		1	33623501	33625200	1699	Mix	ENSECAG00000016594
2	2404822	2414106	9285		1	33675501	33684600	9099	Del	ENSECAG00000016594(dist=4561),ENSECAG00000016847(dist=3981)
2	3277150	3443501	166000		1	33696401	33700400	3999	Del	ENSECAG00000016847
2	4628004	5402334	774000		1	33769101	33900600	131499	Mix	ENSECAG00000016847(dist=27334),ENSECAG00000018511(dist=56141)
2	5719205	6391311	672000		1	33982601	33990300	7699	Mix	ENSECAG00000016847(dist=48234),ENSECAG00000018511(dist=40341)
2	6433368	6441019	7652		1	33994301	34027900	33599	Mix	ENSECAG00000018511
2	6557146	6558163	1018		1	34073201	34112500	39299	Mix	ENSECAG00000036067
2	6604846	6633079	28234		1	34112501	34648200	535699	Mix	ENSECAG00000036067,ENSECAG00000041642
2	7107883	7121144	13262		1	34658501	34675700	17199	Mix	ENSECAG00000032037
2	7741799	7831968	90170		1	34675701	34825800	150099	Mix	ENSECAG00000028267,ENSECAG00000036814,ENSECAG00000038251
2	8026611	8040685	14075		1	34825801	34970400	144599	Mix	ENSECAG00000028267(dist=32812),ENSECAG00000039250(dist=22006)
2	8261488	8291168	29681		1	34970401	34984200	13799	Mix	ENSECAG00000030406,ENSECAG00000039250
2	8357904	8574675	216772		1	35023501	35030600	7099	Mix	ENSECAG00000018810,ENSECAG00000021438
2	8669603	8715636	46034		1	35170201	35173100	2899	Mix	ENSECAG00000021438(dist=330)
2	8728542	8782223	53682		1	35200301	35206900	6599	Mix	ENSECAG00000021720
2	9362967	9387690	24724		1	35217801	35220100	2299	Del	ENSECAG00000022823
2	9506629	9790598	283969		1	35258601	35260400	1799	Del	ENSECAG00000022823
2	9958293	10227464	269000		1	35280301	35298700	18399	Mix	ENSECAG00000022823
2	10443953	10446374	2422		1	35310601	35317000	6399	Del	ENSECAG00000022823
2	10654362	11164355	510000		1	35392501	35404700	12199	Mix	ENSECAG00000022823
2	11066626	11138697	72072		1	35425301	35433400	8099	Mix	ENSECAG00000022823
2	11284116	12523577	1239000		1	35626701	35781100	154399	Del	ENSECAG00000022823(dist=57235),ENSECAG00000024593(dist=9490)
2	11343029	11368322	25294		1	35781101	35879900	98799	Mix	ENSECAG00000024593(dist=3234),ENSECAG00000024597(dist=59121)
2	11350429	11355635	5207		1	35882801	35887200	4399	Del	ENSECAG00000007396,ENSECAG00000018390,ENSECAG00000034171,ENSECAG00000034419,ENSECAG00000039011
2	11616658	11710183	93526		1	35887201	35890300	3099	Mix	ENSECAG00000018438,ENSECAG00000018560
2	11619034	11622536	3503		1	35958001	35965800	7799	Del	ENSECAG00000018560
2	11637556	11705150	67595		1	35973401	35976800	3399	Del	ENSECAG00000018560
2	11947075	11960723	13649		1	35982801	35987900	5099	Mix	ENSECAG00000018560
2	12550066	12587548	37483		1	36075301	36092700	17399	Mix	ENSECAG00000018560
2	12988994	13115762	126768		1	36103401	36105700	2299	Mix	ENSECAG00000018560(dist=200)
2	13006257	13024135	17879		1	36108401	36115200	6799	Mix	ENSECAG00000036355
2	13029724	13115762	86039		1	36132801	36144800	11999	Mix	ENSECAG00000036355(dist=17255),ENSECAG00000022244(dist=53452)
2	13105870	13121573	15704		1	36151101	36177200	26099	Del	ENSECAG00000036355(dist=22255),ENSECAG00000022244(dist=43952)
2	13254539	13276488	21950		1	36177201	36196900	19699	Mix	ENSECAG00000036355(dist=46655),ENSECAG00000022244(dist=14352)
2	13512394	15571130	2059000		1	36198201	36205800	7599	Mix	ENSECAG00000022244,ENSECAG00000023734,ENSECAG00000023825
2	15019205	15048138	28934		1	36234601	36248800	14199	Del	ENSECAG00000023825
2	15080303	15098886	18584		1	36248801	36370500	121699	Mix	ENSECAG00000023825
2	15095015	15315789	220775		1	36370501	36371700	1199	Del	ENSECAG00000023825
2	15406921	15440083	33163		1	36416501	36639300	222799	Mix	ENSECAG00000023825
2	15584915	15674652	90000		1	36639301	36649400	10099	Del	ENSECAG00000023825
2	15817811	15861075	43265		1	36649401	36720600	71199	Mix	ENSECAG00000005199,ENSECAG00000006607,ENSECAG00000010646
2	16353012	16372126	19000		1	36776101	36800400	24299	Mix	ENSECAG00000010646
2	16557483	17016401	459000		1	36800401	36803600	3199	Mix	ENSECAG00000010646
2	17186054	17542839	357000		1	36803701	36992100	188399	Mix	ENSECAG00000000029,ENSECAG00000000077
2	17884711	17884926	216		1	37025401	37029800	4399	Del	ENSECAG00000000077
2	18021420	18044329	22910		1	37047601	37066800	19199	Mix	ENSECAG00000000077
2	18317252	18520332	203000		1	37066801	37137500	70699	Mix	ENSECAG00000000077,ENSECAG00000007796
2	18317702	18328720	11019		1	37150701	37156800	6099	Del	ENSECAG00000007796
2	18438900	18445935	7036		1	37174401	37185500	11099	Del	ENSECAG00000004296,ENSECAG00000007796,ENSECAG00000012810
2	18450131	18450822	692		1	37185501	37203700	18199	Mix	ENSECAG00000012810
2	18461780	18533725	71946		1	37229101	37230200	1099	Del	ENSECAG00000012810
2	19026989	40299213	21272000		1	37233301	37235200	1899	Del	ENSECAG00000012810
2	19325069	19558583	233515		1	37262401	37264400	1999	Mix	ENSECAG00000012810(dist=24797),ENSECAG00000038681(dist=44282)
2	19491634	19504241	12608		1	37266501	37273800	7299	Mix	ENSECAG00000012810(dist=28997),ENSECAG00000038681(dist=39282)
2	21113173	21137215	24043		1	37386101	37390300	4199	Del	ENSECAG00000012810(dist=58097),ENSECAG00000038681(dist=10082)
2	21376020	21409386	33367		1	37440601	37448300	7699	Del	ENSECAG00000038681(dist=682)
2	21472898	21494436	21539		1	37491401	37502700	11299	Mix	ENSECAG00000038504(dist=7861),ENSECAG00000013814(dist=35677)
2	21730812	21731468	657		1	37502901	37504200	1299	Del	ENSECAG00000013814
2	21849111	21973234	124124		1	37505701	37517200	11499	Mix	ENSECAG00000013814
2	22003177	22006270	3094		1	37522201	37529800	7599	Mix	ENSECAG00000013814
2	22085685	22107993	22309		1	37540201	37585100	44899	Mix	ENSECAG00000013814(dist=2438),ENSECAG00000016162(dist=105125)
2	22853555	23235957	382402		1	37585101	37613200	28099	Mix	ENSECAG00000013814(dist=18938),ENSECAG00000016162(dist=92525)
2	22893772	22897736	3965		1	37614601	37658100	43499	Mix	ENSECAG00000013814(dist=36938),ENSECAG00000016162(dist=37225)
2	23345979	23346390	412		1	37661501	37674100	12599	Mix	ENSECAG00000013814(dist=81838),ENSECAG00000016162(dist=9125)
2	23530932	23579595	48664		1	37681901	37699700	17799	Mix	ENSECAG00000016162
2	23718743	23738529	19787		1	37706001	37717200	11199	Mix	ENSECAG00000016162
2	23783719	23809414	25696		1	37955801	37964400	8599	Del	ENSECAG00000038556(dist=269)
2	23786761	23787466	706		1	37969501	37979700	10199	Mix	ENSECAG00000038556(dist=24369),ENSECAG00000041181(dist=15778)
2	24263095	24267504	4410		1	38040901	38043800	2899	Mix	ENSECAG00000021917
2	24560024	24631924	71901		1	38072001	38091100	19099	Mix	ENSECAG00000022973
2	25117495	25124533	7039		1	38094101	38101100	6999	Del	ENSECAG00000022973
2	25901935	25920577	18643		1	38221201	38226400	5199	Del	ENSECAG00000022973
2	25954566	25967881	13316		1	38315901	38320000	4099	Mix	ENSECAG00000022973
2	26255298	26386119	130822		1	38360301	38393200	32899	Mix	ENSECAG00000036995(dist=20958),ENSECAG00000032159(dist=205562)
2	26550635	26625634	75000		1	38407901	38423300	15399	Mix	ENSECAG00000036995(dist=115658),ENSECAG00000032159(dist=111962)
2	26753598	26758834	5237		1	38424001	38430400	6399	Mix	ENSECAG00000036995(dist=160058),ENSECAG00000032159(dist=38762)
2	26928888	26946303	17416		1	38611001	38725800	114799	Mix	ENSECAG00000036995(dist=207658),ENSECAG00000032159(dist=8662)
2	27351482	27371375	19894		1	38795801	38802300	6499	Mix	ENSECAG00000036995(dist=223758),ENSECAG00000032159(dist=1562)
2	27488064	27657184	169121		1	38838401	38847600	9199	Del	ENSECAG00000041839(dist=34674),ENSECAG00000037703(dist=49140)
2	28105924	28131632	25709		1	38853601	38863900	10299	Del	ENSECAG00000037703(dist=20747),ENSECAG00000023331(dist=19391)
2	28416866	28521277	104412		1	38869901	38881300	11399	Del	ENSECAG00000023331
2	29189593	29219869	30277		1	38900801	38907200	6399	Mix	ENSECAG00000023331
2	29380410	29392504	12095		1	38912801	38920500	7699	Del	ENSECAG00000023331
2	29833929	29860980	27052		1	38956101	38957400	1299	Del	ENSECAG00000023331(dist=2431),ENSECAG00000008032(dist=49173)
2	29954422	30076464	122043		1	38965501	38966600	1099	Del	ENSECAG00000023331(dist=14431),ENSECAG00000008032(dist=35873)
2	30447187	30486407	39221		1	39015801	39018200	2399	Del	ENSECAG00000008032
2	30530770	30539653	8884		1	39044701	39120000	75299	Mix	ENSECAG00000008032
2	31046801	31052260	5460		1	39160101	39310000	149899	Mix	ENSECAG00000008032(dist=8606),ENSECAG00000040725(dist=5230)
2	31198982	31218248	19267		1	39324301	39325800	1499	Del	ENSECAG00000009558
2	31592379	31618663	26285		1	39334101	39569900	235799	Mix	ENSECAG00000004433,ENSECAG00000032818,ENSECAG00000033029
2	31765847	31772555	6709		1	39590001	40041500	451499	Mix	ENSECAG00000010153
2	32904499	32933058	28560		1	40042501	40129000	86499	Del	ENSECAG00000004572,ENSECAG00000010153,ENSECAG00000010185,ENSECAG00000010840
2	33261118	33331043	69926		1	40150501	40161500	10999	Mix	ENSECAG00000006329,ENSECAG00000007409,ENSECAG00000008026,ENSECAG00000013724,ENSECAG00000015145,ENSECAG00000019229,ENSECAG00000022239,ENSECAG00000022367,ENSECAG00000041791
2	33516505	33523263	6759		1	40189401	40205900	16499	Del	ENSECAG00000009983
2	33905403	33924997	19595		1	40271101	40282100	10999	Del	ENSECAG00000009983(dist=31132),ENSECAG00000013917(dist=69112)
2	34122968	34171039	48072		1	40298801	40313800	14999	Del	ENSECAG00000009983(dist=70032),ENSECAG00000013917(dist=24712)
2	34703326	34730548	27223		1	40313801	40330300	16499	Mix	ENSECAG00000014492
2	34706326	34709665	3340		1	40391601	40441100	49499	Del	ENSECAG00000014492
2	35855644	35870816	15173		1	40485001	40494700	9699	Mix	ENSECAG00000015523
2	36495500	36503319	7820		1	40561501	40579400	17899	Mix	ENSECAG00000015523
2	36495906	36507791	11886		1	40625501	40627100	1599	Del	ENSECAG00000015523
2	36919729	36920728	1000		1	40691501	40702800	11299	Mix	ENSECAG00000015523
2	37103738	37109494	5757		1	40767101	40770900	3799	Del	ENSECAG00000040253(dist=14458),ENSECAG00000017012(dist=230304)
2	37855599	37899233	43635		1	40771001	40778300	7299	Mix	ENSECAG00000040253(dist=80458),ENSECAG00000017012(dist=154604)
2	37855599	37999032	143433		1	40796301	40803900	7599	Mix	ENSECAG00000040253(dist=156058),ENSECAG00000017012(dist=86504)
2	38066968	38078433	11466		1	40853201	40874300	21099	Del	ENSECAG00000040253(dist=159958),ENSECAG00000017012(dist=79104)
2	38633744	38663662	29919		1	40875601	40884300	8699	Mix	ENSECAG00000040253(dist=185258),ENSECAG00000017012(dist=53504)
2	38779136	38779434	299		1	40884301	40903200	18899	Mix	ENSECAG00000017012
2	40400643	40779121	378000		1	40907201	40946700	39499	Mix	ENSECAG00000017012
2	40998883	41081587	82705		1	40959901	40968100	8199	Del	ENSECAG00000017012
2	41224022	41239703	15682		1	41004401	41007700	3299	Mix	ENSECAG00000017012
2	41491290	42164347	673000		1	41026301	41095100	68799	Mix	ENSECAG00000017012(dist=17275),ENSECAG00000000473(dist=16841)
2	41768681	41801633	32953		1	41096501	41098100	1599	Del	ENSECAG00000000473
2	42219883	42243615	23733		1	41119901	41181100	61199	Mix	ENSECAG00000000473,ENSECAG00000008426
2	43036717	43038061	1345		1	41184701	41223400	38699	Mix	ENSECAG00000008426
2	43081111	51162825	8082000		1	41229201	41258100	28899	Mix	ENSECAG00000008426
2	43177807	43186432	8625		1	41262801	41268800	5999	Mix	ENSECAG00000012951
2	43732831	43774707	41877		1	41268801	41275800	6999	Mix	ENSECAG00000012951
2	43920225	43955439	35215		1	41279801	41300100	20299	Mix	ENSECAG00000012951
2	44318854	44334103	15250		1	41305501	41316000	10499	Mix	ENSECAG00000012951(dist=1784),ENSECAG00000000125(dist=261173)
2	44672597	44788984	116387		1	41328601	41332600	3999	Mix	ENSECAG00000012951(dist=12784),ENSECAG00000000125(dist=236873)
2	44872737	44888808	16072		1	41376901	41424600	47699	Mix	ENSECAG00000012951(dist=38484),ENSECAG00000000125(dist=220973)
2	45160116	45165656	5541		1	41484201	41613700	129499	Mix	ENSECAG00000012951(dist=61584),ENSECAG00000000125(dist=204373)
2	45261359	45286629	25271		1	41737701	41747700	9999	Mix	ENSECAG00000012951(dist=109884),ENSECAG00000000125(dist=112373)
2	45785438	45821911	36474		1	41761401	41770100	8699	Mix	ENSECAG00000000125(ENSECAT00000056221:c.-82026_-81806delins0,ENSECAT00000048525:c.-82026_-81806delins0)
2	45960268	45977599	17332		1	41770101	41782200	12099	Del	ENSECAG00000006259
2	46799312	46812797	13486		1	41871501	41875200	3699	Mix	ENSECAG00000006259
2	47257405	47331743	74339		1	41914801	41918600	3799	Mix	ENSECAG00000006259
2	47311368	47331044	19677		1	41936301	41951600	15299	Mix	ENSECAG00000010424(dist=7620),ENSECAG00000034071(dist=94286)
2	47463397	47478079	14683		1	41995501	41999000	3499	Del	ENSECAG00000010424(dist=50920),ENSECAG00000034071(dist=50886)
2	47679131	47776606	97476		1	42070701	42081900	11199	Mix	ENSECAG00000010424(dist=72420),ENSECAG00000034071(dist=17886)
2	47968292	47972965	4674		1	42087301	42112000	24699	Mix	ENSECAG00000014017
2	47979985	48013377	33393		1	42112001	42119000	6999	Mix	ENSECAG00000014017
2	48153515	48240185	86671		1	42119001	42127100	8099	Mix	ENSECAG00000014017
2	48236516	48271536	35021		1	42137001	42144600	7599	Mix	ENSECAG00000014017
2	48281168	48345366	64199		1	42188901	42213300	24399	Mix	ENSECAG00000014017
2	48426327	48602529	176203		1	42214001	42228300	14299	Mix	ENSECAG00000014017
2	48726381	48956688	230308		1	42228301	42233200	4899	Del	ENSECAG00000014017
2	48773198	48917630	144433		1	42237801	42243400	5599	Del	ENSECAG00000014017
2	49534415	49541365	6951		1	42251801	42262100	10299	Mix	ENSECAG00000014017
2	50927958	50939281	11324		1	42329201	42341300	12099	Mix	ENSECAG00000014017
2	51383405	51388012	4608		1	42341301	42353900	12599	Del	ENSECAG00000014017
2	51396601	51836002	439000		1	42353901	42379000	25099	Mix	ENSECAG00000014017
2	51440615	51456219	15605		1	42381401	42386500	5099	Del	ENSECAG00000014017
2	51515439	51537727	22289		1	42392201	42397600	5399	Del	ENSECAG00000014017
2	51877913	51881552	3640		1	42446801	42456600	9799	Mix	ENSECAG00000014017
2	51991451	51995177	3727		1	42509801	42520100	10299	Mix	ENSECAG00000014017
2	52038633	52119993	81000		1	42528201	42532100	3899	Del	ENSECAG00000014017
2	52435630	52443881	8252		1	42536501	42543700	7199	Del	ENSECAG00000014017
2	52492577	52544780	52000		1	42563801	42577200	13399	Del	ENSECAG00000014017
2	52707878	52744962	37085		1	42577201	42584100	6899	Mix	ENSECAG00000014017
2	52925013	52930646	5634		1	42622501	42632900	10399	Mix	ENSECAG00000014017
2	53411007	53435729	24723		1	42637201	42986700	349499	Mix	ENSECAG00000014017
2	53967171	53977095	9925		1	42986701	43470000	483299	Mix	ENSECAG00000014017
2	54123829	54161100	37272		1	43470001	43597600	127599	Mix	ENSECAG00000004701,ENSECAG00000014017
2	54304983	54511361	206379		1	44426401	44430200	3799	Dup	ENSECAG00000014017,ENSECAG00000017837
2	54739101	54761106	22006		1	44430201	44821000	390799	Mix	ENSECAG00000018357
2	55122094	55185787	63694		1	44821001	44896100	75099	Mix	ENSECAG00000042027(dist=481726),ENSECAG00000019573(dist=41220)
2	55171568	55178101	6534		1	44896101	44897500	1399	Mix	ENSECAG00000019573
2	55418494	55546900	128407		1	44897501	44903700	6199	Mix	ENSECAG00000019573
2	55909827	56290933	381000		1	44903701	44916900	13199	Mix	ENSECAG00000019573
2	57002955	57023058	20104		1	44917801	44918900	1099	Mix	ENSECAG00000019573
2	57557982	57589627	31646		1	44919501	44922200	2699	Mix	ENSECAG00000019573
2	57792792	57823736	30945		1	44922701	44933400	10699	Dup	ENSECAG00000019573
2	57911942	58295805	383864		1	44933401	44934500	1099	Mix	ENSECAG00000019573
2	57912565	58216773	304000		1	44934601	44940300	5699	Dup	ENSECAG00000019573
2	58352438	58411027	58590		1	44940501	45071200	130699	Mix	ENSECAG00000019573
2	58518774	58529951	11178		1	45071201	45082200	10999	Mix	ENSECAG00000019573
2	58560420	58681853	121434		1	45082201	45088700	6499	Mix	ENSECAG00000019573
2	59472788	59495860	23073		1	45088701	45113500	24799	Mix	ENSECAG00000019573
2	59529198	59788955	260000		1	45113501	45282500	168999	Mix	ENSECAG00000019573
2	60038480	60046600	8121		1	46085501	46336600	251099	Mix	ENSECAG00000019573
2	60075603	60106433	30831		1	46336601	46405900	69299	Mix	ENSECAG00000019573
2	60157368	60187581	30214		1	46405901	46595200	189299	Mix	ENSECAG00000039321(dist=219841),ENSECAG00000021793(dist=168562)
2	60335968	60391101	55134		1	46614301	46626500	12199	Del	ENSECAG00000039321(dist=470941),ENSECAG00000021793(dist=99262)
2	60364400	60564714	200000		1	46630501	46637500	6999	Mix	ENSECAG00000021793
2	60401291	60510330	109040		1	46643201	46662300	19099	Mix	ENSECAG00000021793(dist=106660),ENSECAG00000000633(dist=154054)
2	60663820	60840449	176630		1	46671801	46686900	15099	Mix	ENSECAG00000021793(dist=122860),ENSECAG00000000633(dist=143054)
2	61022820	61053587	30768		1	46686901	46698000	11099	Del	ENSECAG00000021793(dist=135560),ENSECAG00000000633(dist=118254)
2	61191291	61224177	32887		1	46710001	46716500	6499	Del	ENSECAG00000021793(dist=164160),ENSECAG00000000633(dist=93654)
2	61593562	62056171	462610		1	46728701	46731700	2999	Mix	ENSECAG00000021793(dist=179260),ENSECAG00000000633(dist=82554)
2	61702222	61756696	54475		1	46739301	46752700	13399	Mix	ENSECAG00000021793(dist=202360),ENSECAG00000000633(dist=64054)
2	62012746	62033358	20613		1	46755201	46760600	5399	Mix	ENSECAG00000021793(dist=221060),ENSECAG00000000633(dist=48854)
2	63472075	63519229	47155		1	46765901	46770500	4599	Mix	ENSECAG00000021793(dist=231660),ENSECAG00000000633(dist=27854)
2	63677926	63691782	13857		1	46770501	46777600	7099	Del	ENSECAG00000021793(dist=247560),ENSECAG00000000633(dist=19954)
2	63757443	64025840	268397		1	46781401	46784100	2699	Del	ENSECAG00000021793(dist=258260),ENSECAG00000000633(dist=10054)
2	63778921	63825239	46319		1	46881201	46884500	3299	Del	ENSECAG00000021793(dist=262860),ENSECAG00000000633(dist=2954)
2	64056003	64063932	7929		1	46921601	46959400	37799	Mix	ENSECAG00000000633
2	64217328	64256182	38855		1	46959401	46966300	6899	Mix	ENSECAG00000000633(dist=97803),ENSECAG00000033695(dist=902382)
2	64266577	64326379	59803		1	46998401	47013100	14699	Mix	ENSECAG00000000633(dist=138203),ENSECAG00000033695(dist=827482)
2	64546601	64842453	295853		1	47028201	47041000	12799	Mix	ENSECAG00000000633(dist=176003),ENSECAG00000033695(dist=820582)
2	65470021	65529337	59317		1	47066901	47077700	10799	Del	ENSECAG00000000633(dist=215003),ENSECAG00000033695(dist=773782)
2	65718254	65781514	63261		1	47141901	47150800	8899	Del	ENSECAG00000000633(dist=244803),ENSECAG00000033695(dist=745882)
2	66037169	66040236	3068		1	47164501	47167700	3199	Mix	ENSECAG00000000633(dist=283503),ENSECAG00000033695(dist=709182)
2	66279194	66338208	59015		1	47222401	47332700	110299	Mix	ENSECAG00000000633(dist=358503),ENSECAG00000033695(dist=636082)
2	66721925	66726262	4338		1	47332701	47339200	6499	Del	ENSECAG00000000633(dist=381103),ENSECAG00000033695(dist=619182)
2	66803471	66892386	88916		1	47339201	47353200	13999	Mix	ENSECAG00000000633(dist=439003),ENSECAG00000033695(dist=454182)
2	67067182	67079772	12591		1	47353201	47363000	9799	Del	ENSECAG00000000633(dist=549303),ENSECAG00000033695(dist=447682)
2	67170001	67324639	154639		1	47368501	47372200	3699	Mix	ENSECAG00000000633(dist=555803),ENSECAG00000033695(dist=433682)
2	67385787	67396513	10727		1	47378901	47397500	18599	Mix	ENSECAG00000000633(dist=569803),ENSECAG00000033695(dist=423882)
2	67624849	67730262	105414		1	47397501	47406600	9099	Del	ENSECAG00000000633(dist=585103),ENSECAG00000033695(dist=414682)
2	67853753	67880325	26573		1	47418801	47437800	18999	Del	ENSECAG00000000633(dist=595503),ENSECAG00000033695(dist=389382)
2	67854007	68586828	733000		1	47437801	47472900	35099	Mix	ENSECAG00000000633(dist=614103),ENSECAG00000033695(dist=380282)
2	68147054	68276174	129120		1	47479401	47492500	13099	Del	ENSECAG00000000633(dist=635403),ENSECAG00000033695(dist=349082)
2	68166145	68275226	109082		1	47501501	47522200	20699	Del	ENSECAG00000000633(dist=654403),ENSECAG00000033695(dist=313982)
2	68221589	68276174	54585		1	47601201	47609900	8699	Mix	ENSECAG00000000633(dist=696003),ENSECAG00000033695(dist=294382)
2	68275116	68276174	1058		1	47621901	47642900	20999	Mix	ENSECAG00000000633(dist=718103),ENSECAG00000033695(dist=264682)
2	68482585	68491362	8778		1	47642901	47658100	15199	Mix	ENSECAG00000000633(dist=817803),ENSECAG00000033695(dist=176982)
2	68643326	68656186	12861		1	47689801	47714300	24499	Mix	ENSECAG00000000633(dist=838503),ENSECAG00000033695(dist=143982)
2	69577632	69600058	22427		1	47714301	47729500	15199	Mix	ENSECAG00000000633(dist=859503),ENSECAG00000033695(dist=128782)
2	69789558	69897611	108054		1	47729501	47758200	28699	Mix	ENSECAG00000000633(dist=906403),ENSECAG00000033695(dist=72582)
2	70014088	70017032	2945		1	47758201	47764200	5999	Del	ENSECAG00000000633(dist=930903),ENSECAG00000033695(dist=57382)
2	70338746	70451260	112515		1	47764201	47770200	5999	Mix	ENSECAG00000000633(dist=946103),ENSECAG00000033695(dist=28682)
2	70480118	70524792	44675		1	47962301	47963500	1199	Del	ENSECAG00000000633(dist=974803),ENSECAG00000033695(dist=22682)
2	70613955	70665733	51779		1	47984901	47994300	9399	Mix	ENSECAG00000000633(dist=980803),ENSECAG00000033695(dist=16682)
2	70723890	70869495	145606		1	47994301	48006800	12499	Del	ENSECAG00000033695(dist=5573),ENSECAG00000037510(dist=182868)
2	71109521	71161009	51489		1	48006801	48025900	19099	Mix	ENSECAG00000033695(dist=28173),ENSECAG00000037510(dist=152068)
2	71341775	71459785	118011		1	48036501	48040300	3799	Mix	ENSECAG00000033695(dist=37573),ENSECAG00000037510(dist=139568)
2	71573667	71624203	50537		1	48050801	48060100	9299	Mix	ENSECAG00000033695(dist=50073),ENSECAG00000037510(dist=120468)
2	71776762	71852657	75896		1	48065001	48066700	1699	Del	ENSECAG00000033695(dist=79773),ENSECAG00000037510(dist=106068)
2	71842326	71877128	34803		1	48073001	48104300	31299	Del	ENSECAG00000033695(dist=94073),ENSECAG00000037510(dist=86268)
2	71951109	71993000	41892		1	48104301	48122200	17899	Mix	ENSECAG00000033695(dist=108273),ENSECAG00000037510(dist=79668)
2	72061480	72076951	15472		1	48130501	48137900	7399	Mix	ENSECAG00000033695(dist=116273),ENSECAG00000037510(dist=42068)
2	72093409	72104046	10638		1	48183701	48186700	2999	Mix	ENSECAG00000033695(dist=147573),ENSECAG00000037510(dist=24168)
2	72211175	72319843	108669		1	48228201	48286100	57899	Mix	ENSECAG00000033695(dist=173773),ENSECAG00000037510(dist=8468)
2	72553538	72579315	25778		1	48286101	48295700	9599	Del	ENSECAG00000037510(dist=17687),ENSECAG00000043690(dist=9453)
2	72728210	72920381	192172		1	48333201	48345500	12299	Del	ENSECAG00000007551
2	72731994	72821053	89059		1	48366601	48376000	9399	Mix	ENSECAG00000007551(dist=18828),ENSECAG00000008002(dist=41362)
2	72850110	72889402	39293		1	48376001	48381600	5599	Del	ENSECAG00000008002
2	72963609	73016799	53191		1	48387701	48447900	60199	Mix	ENSECAG00000008002
2	73030969	73328821	297853		1	48483501	48510600	27099	Mix	ENSECAG00000008002,ENSECAG00000008892
2	73030969	73328821	297853		1	48532501	48547800	15299	Mix	ENSECAG00000008892,ENSECAG00000032782
2	73313942	73864093	550000		1	48547801	48552900	5099	Mix	ENSECAG00000009622
2	73353771	73803923	450153		1	48553801	48558600	4799	Mix	ENSECAG00000035693
2	73395152	73602528	207377		1	48566001	48575000	8999	Mix	ENSECAG00000035693
2	73604642	73805825	201184		1	48601901	48605300	3399	Del	ENSECAG00000035693(dist=3790),ENSECAG00000013979(dist=45204)
2	73840877	73865772	24896		1	48623301	48629300	5999	Mix	ENSECAG00000035693(dist=15990),ENSECAG00000013979(dist=28804)
2	74037225	74038791	1567		1	48638901	48654600	15699	Mix	ENSECAG00000013979
2	74193198	74222387	29190		1	48655801	48661100	5299	Mix	ENSECAG00000013979
2	74236636	74267779	31144		1	48675201	48688100	12899	Del	ENSECAG00000013979
2	74286108	74309914	24000		1	48695901	48704200	8299	Mix	ENSECAG00000013979
2	74382313	74464517	82205		1	48729701	48759300	29599	Mix	ENSECAG00000013979
2	74485202	74555942	70741		1	48759301	48768900	9599	Del	ENSECAG00000013979
2	74731811	74743160	11350		1	48790801	48819400	28599	Mix	ENSECAG00000013979
2	74892024	74908196	16173		1	48835401	48892600	57199	Mix	ENSECAG00000013979
2	75294634	75313513	18880		1	48892701	48901700	8999	Mix	ENSECAG00000013979
2	75480558	75533366	52809		1	48901801	48902900	1099	Del	ENSECAG00000013979
2	75570511	75589951	19441		1	48908401	48911900	3499	Mix	ENSECAG00000013979(dist=27941),ENSECAG00000019566(dist=292256)
2	75734217	75743939	9723		1	49054201	49067300	13099	Del	ENSECAG00000013979(dist=37041),ENSECAG00000019566(dist=291056)
2	75767357	75791558	24202		1	49081501	49084500	2999	Mix	ENSECAG00000013979(dist=43641),ENSECAG00000019566(dist=282056)
2	76416300	76444876	28577		1	49098401	49115600	17199	Mix	ENSECAG00000013979(dist=189441),ENSECAG00000019566(dist=126656)
2	76470475	76600049	129575		1	49123401	49132000	8599	Del	ENSECAG00000013979(dist=216741),ENSECAG00000019566(dist=109456)
2	76597873	76613003	15131		1	49150001	49152800	2799	Mix	ENSECAG00000013979(dist=233641),ENSECAG00000019566(dist=78356)
2	76654472	76660705	6234		1	49153001	49170400	17399	Mix	ENSECAG00000013979(dist=258641),ENSECAG00000019566(dist=61956)
2	76764210	76770337	6128		1	49170401	49184300	13899	Del	ENSECAG00000013979(dist=285241),ENSECAG00000019566(dist=41156)
2	76869290	76880117	10828		1	49184301	49211200	26899	Mix	ENSECAG00000013979(dist=288241),ENSECAG00000019566(dist=23556)
2	76905322	76951560	46239		1	49216701	49219000	2299	Mix	ENSECAG00000013979(dist=305641),ENSECAG00000019566(dist=9656)
2	77224195	77270189	45995		1	49230401	49255900	25499	Mix	ENSECAG00000019566
2	77291149	77382552	91404		1	49270501	49280100	9599	Del	ENSECAG00000019566
2	77634518	77709625	75000		1	49301401	49304000	2599	Del	ENSECAG00000019566
2	77877980	77884054	6075		1	49309701	49314500	4799	Mix	ENSECAG00000000046
2	77910429	77926926	16498		1	49318401	49319500	1099	Del	ENSECAG00000000046
2	77942571	77985368	42798		1	49328401	49473900	145499	Mix	ENSECAG00000000046
2	78026093	78027107	1015		1	49473901	49479900	5999	Dup	ENSECAG00000000046
2	78033729	78087890	54000		1	49494801	49511000	16199	Mix	ENSECAG00000000046
2	78111359	78120848	9490		1	49512001	49525000	12999	Mix	ENSECAG00000036251(dist=14177),ENSECAG00000038717(dist=50646)
2	78144846	78149396	4551		1	49597101	49610000	12899	Mix	ENSECAG00000036251(dist=35077),ENSECAG00000038717(dist=19546)
2	78416681	78454362	37682		1	49647601	49681800	34199	Mix	ENSECAG00000036251(dist=52277),ENSECAG00000038717(dist=5546)
2	78623711	78628334	4624		1	49689501	49700900	11399	Del	ENSECAG00000029424(dist=40843),ENSECAG00000033683(dist=3127)
2	78834828	78850698	15871		1	49700901	49920700	219799	Mix	ENSECAG00000000847
2	78931916	78965149	33000		1	49933201	49946400	13199	Mix	ENSECAG00000030837
2	78933156	78939194	6039		1	49968501	49971900	3399	Del	ENSECAG00000006268
2	78933672	78940010	6339		1	49988501	50008800	20299	Mix	ENSECAG00000009700
2	79147904	79163953	16050		1	50031901	50036300	4399	Mix	ENSECAG00000009700
2	79231144	79242973	11830		1	50058401	50129100	70699	Mix	ENSECAG00000009700
2	80858175	80863309	5135		1	50129201	50135700	6499	Mix	ENSECAG00000009700
2	80907345	80911712	4368		1	50259201	50260400	1199	Del	ENSECAG00000009700
2	81261999	81296588	34590		1	50277701	50286900	9199	Del	ENSECAG00000009700
2	82248881	82272370	23490		1	50307101	50326600	19499	Mix	ENSECAG00000009700
2	82444078	82476318	32241		1	50335301	50336500	1199	Del	ENSECAG00000009700
2	82494756	82574036	79281		1	50346001	50351200	5199	Mix	ENSECAG00000009700
2	82530107	82763364	233000		1	50353801	50366400	12599	Mix	ENSECAG00000009700
2	82622117	82638376	16260		1	50452601	50463400	10799	Del	ENSECAG00000009700
2	82667442	82694273	26832		1	50526601	50531600	4999	Mix	ENSECAG00000009700
2	82715904	82723157	7254		1	50578001	50597500	19499	Mix	ENSECAG00000009700(dist=35029),ENSECAG00000009716(dist=119439)
2	82760701	82792198	31498		1	50641801	50645000	3199	Del	ENSECAG00000009700(dist=109029),ENSECAG00000009716(dist=51239)
2	82798037	82864383	66347		1	50658501	50660000	1499	Del	ENSECAG00000009716
2	82900460	82923037	22578		1	50689501	50696700	7199	Mix	ENSECAG00000009716(dist=19023),ENSECAG00000011559(dist=25803)
2	83146866	83160786	13921		1	50696801	50706200	9399	Mix	ENSECAG00000009716(dist=35723),ENSECAG00000011559(dist=10803)
2	83560870	83565493	4624		1	50731001	50736400	5399	Del	ENSECAG00000011559
2	83656106	83674802	18697		1	50738501	50744300	5799	Mix	ENSECAG00000011559
2	83746531	83778839	32309		1	50766501	50778400	11899	Mix	ENSECAG00000011559(dist=821)
2	83764138	83790449	26312		1	50781601	50782900	1299	Del	ENSECAG00000011559(dist=8321),ENSECAG00000034269(dist=54414)
2	83813013	83820724	7712		1	50806301	50808400	2099	Mix	ENSECAG00000011559(dist=36321),ENSECAG00000034269(dist=20314)
2	83836494	83849259	12766		1	50808401	50810100	1699	Del	ENSECAG00000011559(dist=51421),ENSECAG00000034269(dist=15814)
2	84133149	84143126	9978		1	50812101	50818400	6299	Mix	ENSECAG00000034269(dist=2854),ENSECAG00000038015(dist=11045)
2	84593402	84597629	4228		1	50928601	50936100	7499	Mix	ENSECAG00000034269(dist=4954),ENSECAG00000038015(dist=9345)
2	85112641	85132459	19819		1	50958201	50975800	17599	Del	ENSECAG00000034269(dist=8654),ENSECAG00000038015(dist=1045)
2	85331377	85354777	23401		1	50978301	50987000	8699	Mix	ENSECAG00000038015(dist=101478),ENSECAG00000036439(dist=59487)
2	85467845	85473699	5855		1	51147401	51165300	17899	Mix	ENSECAG00000038015(dist=131078),ENSECAG00000036439(dist=19787)
2	85692251	85728347	36097		1	51282701	51303700	20999	Del	ENSECAG00000038015(dist=151178),ENSECAG00000036439(dist=8587)
2	85856142	85856257	116		1	51346201	51357100	10899	Mix	ENSECAG00000017826
2	85892408	85923800	31393		1	51357101	51364100	6999	Mix	ENSECAG00000017826(dist=103735),ENSECAG00000018759(dist=45783)
2	86407231	86422876	15646		1	51364101	51409800	45699	Mix	ENSECAG00000018759
2	87440302	87470827	30526		1	51409801	51867500	457699	Mix	ENSECAG00000018759
2	87488990	87553369	64380		1	51867501	52144500	276999	Mix	ENSECAG00000018759
2	87768726	87779060	10335		1	52335201	52373100	37899	Mix	ENSECAG00000000259,ENSECAG00000018759,ENSECAG00000019795
2	88214020	88244753	30734		1	52375501	52383800	8299	Mix	ENSECAG00000000259,ENSECAG00000010245
2	88442080	88453669	11590		1	52383901	52390800	6899	Del	ENSECAG00000041677(dist=69909),ENSECAG00000010803(dist=3357)
2	89499264	89530530	31267		1	52390801	52394600	3799	Mix	ENSECAG00000010803
2	89797646	89806146	8501		1	52422601	52428500	5899	Mix	ENSECAG00000010818
2	89809250	89833033	23784		1	52553101	52554300	1199	Mix	ENSECAG00000010818(dist=260)
2	90077722	90083659	5938		1	52627801	52629000	1199	Del	ENSECAG00000010818(dist=32060),ENSECAG00000027720(dist=19138)
2	90156307	90170478	14172		1	52629001	52710000	80999	Mix	ENSECAG00000036548(dist=37520),ENSECAG00000011036(dist=89275)
2	90257772	90269055	11000		1	52720501	52788600	68099	Mix	ENSECAG00000036548(dist=112220),ENSECAG00000011036(dist=14575)
2	90408498	90418907	10410		1	52798401	52804200	5799	Del	ENSECAG00000011036,ENSECAG00000012941
2	90673871	90752478	78608		1	52807401	52819300	11899	Del	ENSECAG00000012941
2	90736099	90742949	6851		1	52827801	52834000	6199	Mix	ENSECAG00000012941
2	90921383	90950421	29039		1	52849301	52859300	9999	Mix	ENSECAG00000012941
2	91511239	91511455	217		1	52860801	52866800	5999	Mix	ENSECAG00000012941
2	91956916	91975341	18426		1	52883501	52961000	77499	Mix	ENSECAG00000012941
2	92087135	92103872	16738		1	53008601	53023100	14499	Mix	ENSECAG00000012941
2	92641125	92664712	23588		1	53023101	53024300	1199	Del	ENSECAG00000012941
2	92832390	92858053	25664		1	53024301	53026800	2499	Mix	ENSECAG00000012941
2	93153513	93166393	12881		1	53033801	53174900	141099	Mix	ENSECAG00000012941,ENSECAG00000019662
2	93206960	93229692	22733		1	53174901	53343500	168599	Del	ENSECAG00000019662
2	93396279	93419263	22985		1	53343501	53350100	6599	Mix	ENSECAG00000019662
2	93561161	93568493	7333		1	53452701	53475900	23199	Mix	ENSECAG00000019662(dist=12807),ENSECAG00000043414(dist=28408)
2	93684503	93718806	34304		1	53485701	53491800	6099	Del	ENSECAG00000019662(dist=181407),ENSECAG00000043414(dist=21808)
2	93833452	93886796	53345		1	53574201	53586100	11899	Mix	ENSECAG00000043414(dist=64243),ENSECAG00000035526(dist=119442)
2	93943395	93998196	54802		1	54244301	54256900	12599	Mix	ENSECAG00000043414(dist=97243),ENSECAG00000035526(dist=103542)
2	94027804	95388975	1361172		1	54256901	54422200	165299	Mix	ENSECAG00000043414(dist=185743),ENSECAG00000035526(dist=9242)
2	94130390	94131971	1582		1	54422201	54458500	36299	Del	ENSECAG00000040711(dist=90546),ENSECAG00000029075(dist=857363)
2	94131565	94134640	3000		1	54458601	54567200	108599	Mix	ENSECAG00000040711(dist=103146),ENSECAG00000029075(dist=692063)
2	94178116	94180201	2086		1	54567201	54668700	101499	Mix	ENSECAG00000040711(dist=268446),ENSECAG00000029075(dist=655763)
2	94212611	94231445	18835		1	54668701	54812400	143699	Mix	ENSECAG00000040711(dist=304846),ENSECAG00000029075(dist=547063)
2	94368927	94372064	3138		1	54812401	54862600	50199	Mix	ENSECAG00000040711(dist=413446),ENSECAG00000029075(dist=445563)
2	94375037	94438346	63310		1	54862601	55080800	218199	Mix	ENSECAG00000040711(dist=514946),ENSECAG00000029075(dist=301863)
2	94492303	94529148	36846		1	55080801	55097800	16999	Del	ENSECAG00000040711(dist=658646),ENSECAG00000029075(dist=251663)
2	94604540	94712051	108000		1	55097801	55257300	159499	Mix	ENSECAG00000040711(dist=708846),ENSECAG00000029075(dist=33463)
2	94650282	94733537	83256		1	55257301	55263200	5899	Del	ENSECAG00000040711(dist=927046),ENSECAG00000029075(dist=16463)
2	94818480	94826549	8070		1	55271001	55278300	7299	Del	ENSECAG00000008248
2	94924685	94952041	27357		1	55307001	55318800	11799	Del	ENSECAG00000008248
2	94956983	94964466	7484		1	55333301	55337300	3999	Del	ENSECAG00000008248
2	95033745	95050994	17250		1	55337301	55341300	3999	Mix	ENSECAG00000008248
2	95080487	95095483	14997		1	55346201	55353600	7399	Del	ENSECAG00000008248
2	95168513	95264567	96055		1	55353601	55365900	12299	Mix	ENSECAG00000008248
2	95241371	96787417	1546000		1	55365901	55376000	10099	Mix	ENSECAG00000008248
2	95270180	95283094	12915		1	55390401	55399800	9399	Del	ENSECAG00000008248
2	95363708	95395414	31707		1	55431701	55444100	12399	Del	ENSECAG00000008248
2	95471493	95488372	16880		1	55449301	55457300	7999	Mix	ENSECAG00000008248
2	95490527	95500571	10045		1	55457301	55471200	13899	Mix	ENSECAG00000008248
2	95736662	95751273	14612		1	55512501	55517600	5099	Mix	ENSECAG00000008248
2	95876705	95891288	14584		1	55517601	55528300	10699	Mix	ENSECAG00000008248
2	95912606	95956410	43805		1	55604701	55612600	7899	Mix	ENSECAG00000008248
2	96006287	96027306	21020		1	55667501	55676300	8799	Del	ENSECAG00000008248
2	96072453	96090659	18207		1	55680401	55684200	3799	Mix	ENSECAG00000008248
2	96180543	96190911	10369		1	55712801	55723700	10899	Del	ENSECAG00000008248
2	96246659	96291481	44823		1	55758601	55762200	3599	Mix	ENSECAG00000008248
2	96376185	96408211	32027		1	55889101	55910700	21599	Del	ENSECAG00000008248
2	96434710	96702010	267300		1	55918501	55921700	3199	Del	ENSECAG00000008248
2	96475414	96702010	226596		1	55921701	55928600	6899	Mix	ENSECAG00000008248
2	96499130	96506583	7454		1	55941601	55946700	5099	Mix	ENSECAG00000008248
2	96553334	96675710	122377		1	55985901	55991600	5699	Mix	ENSECAG00000008248
2	96664019	96702010	37992		1	55999501	56002400	2899	Del	ENSECAG00000008248
2	96696984	96713199	16216		1	56005801	56020800	14999	Mix	ENSECAG00000008248
2	96748018	96788350	40333		1	56020801	56028600	7799	Del	ENSECAG00000008248
2	96809383	96811324	1942		1	56091501	56099200	7699	Mix	ENSECAG00000002417
2	96988452	97006043	17592		1	56109901	56118100	8199	Mix	ENSECAG00000002417,ENSECAG00000008248
2	96989625	97209728	220000		1	56129001	56137100	8099	Mix	ENSECAG00000002417,ENSECAG00000008248
2	97036823	97066379	29557		1	56145301	56159000	13699	Del	ENSECAG00000002417,ENSECAG00000008248
2	97172963	97193523	20561		1	56177101	56189600	12499	Del	ENSECAG00000002417,ENSECAG00000008248
2	97225321	97257450	32130		1	56285301	56393400	108099	Mix	ENSECAG00000002417,ENSECAG00000008248
2	97360402	97367059	6658		1	56393401	56401900	8499	Mix	ENSECAG00000002417
2	97471174	97492958	21785		1	56401901	56414500	12599	Del	ENSECAG00000008248
2	97571436	97598366	26931		1	56424001	56426100	2099	Del	ENSECAG00000008248
2	97669740	97713147	43408		1	56473301	56576400	103099	Dup	ENSECAG00000008248
2	97687916	97689054	1139		1	56580001	56648800	68799	Mix	ENSECAG00000008248
2	97733690	97739037	5348		1	56648801	56657000	8199	Del	ENSECAG00000008248
2	97761662	97868101	106000		1	56657001	56717400	60399	Mix	ENSECAG00000008248
2	97772836	97804993	32158		1	56722701	56724300	1599	Del	ENSECAG00000008248(dist=20247),ENSECAG00000010494(dist=39829)
2	97917014	98286668	369655		1	56733701	56798000	64299	Mix	ENSECAG00000010494
2	97934981	97979877	44897		1	56811501	56813600	2099	Del	ENSECAG00000010494
2	97981816	98005817	24000		1	56817801	56831600	13799	Del	ENSECAG00000013909
2	97983755	97987126	3372		1	56831601	56839700	8099	Mix	ENSECAG00000013909
2	98013594	98061608	48015		1	56842801	56846800	3999	Del	ENSECAG00000015733
2	98111253	98126799	15547		1	56848201	56856400	8199	Mix	ENSECAG00000015733
2	98208302	98253262	44961		1	56856401	56869200	12799	Mix	ENSECAG00000015733
2	98380234	98419323	39090		1	56869201	56881500	12299	Del	ENSECAG00000015733
2	98437765	98486830	49066		1	56881501	56902000	20499	Mix	ENSECAG00000015733
2	98437789	98493461	56000		1	56915001	56930700	15699	Del	ENSECAG00000015733
2	98504205	98519956	15752		1	56930701	56941000	10299	Mix	ENSECAG00000015733
2	98693519	98695743	2225		1	56948101	56952900	4799	Mix	ENSECAG00000015733
2	98761378	98797049	35672		1	56986201	57135000	148799	Mix	ENSECAG00000015733
2	98817984	98835707	17724		1	57135001	57242600	107599	Mix	ENSECAG00000015733
2	98933352	98970154	36803		1	57242701	57275500	32799	Mix	ENSECAG00000000091,ENSECAG00000015157,ENSECAG00000022416
2	98986910	98989625	2716		1	57276101	57331100	54999	Mix	ENSECAG00000007190,ENSECAG00000011084,ENSECAG00000022137
2	99089302	99107092	17791		1	57331801	57362800	30999	Mix	ENSECAG00000022137
2	99142063	99152446	10384		1	57372701	57375600	2899	Del	ENSECAG00000010181
2	99207255	99230024	22770		1	57397401	57614500	217099	Mix	ENSECAG00000015450
2	99341426	99387762	46337		1	57616301	57754200	137899	Mix	ENSECAG00000041475
2	99472302	99497325	25024		1	57783301	57860100	76799	Mix	ENSECAG00000015450,ENSECAG00000016291,ENSECAG00000022300,ENSECAG00000041659
2	99592981	99599271	6291		1	57928301	58091300	162999	Mix	ENSECAG00000000471,ENSECAG00000008345,ENSECAG00000010810,ENSECAG00000023044
2	99960228	99965882	5655		1	58091301	58122400	31099	Mix	ENSECAG00000009192,ENSECAG00000009507
2	100209407	100213449	4043		1	58128901	58133900	4999	Mix	ENSECAG00000004335,ENSECAG00000008609,ENSECAG00000010479
2	100221017	100252648	31632		1	58133901	58152500	18599	Mix	ENSECAG00000013543
2	100553642	100556722	3081		1	58159901	58167600	7699	Mix	ENSECAG00000013543
2	100826205	100897080	70876		1	58167601	58176000	8399	Mix	ENSECAG00000013543
2	100916966	100933117	16152		1	58179101	58182000	2899	Del	ENSECAG00000013543(dist=10197),ENSECAG00000017888(dist=32741)
2	100953089	100955106	2018		1	58186901	58211000	24099	Mix	ENSECAG00000013543(dist=17897),ENSECAG00000017888(dist=24341)
2	101068860	101147841	79000		1	58211401	58232200	20799	Mix	ENSECAG00000013543(dist=29397),ENSECAG00000017888(dist=18341)
2	101171794	101190046	18253		1	58232201	58238000	5799	Mix	ENSECAG00000017888
2	101368484	101378768	10285		1	58238001	58280600	42599	Mix	ENSECAG00000017888(dist=10413),ENSECAG00000018112(dist=8778)
2	101808846	101815487	6642		1	58280601	58314500	33899	Mix	ENSECAG00000017888(dist=31213),ENSECAG00000018112(dist=2978)
2	101905815	101930407	24593		1	58397401	58412900	15499	Del	ENSECAG00000018112
2	102169303	102171124	1822		1	58530601	58532100	1499	Del	ENSECAG00000018112(dist=35794),ENSECAG00000028587(dist=11763)
2	102291079	102293086	2008		1	58555501	58561800	6299	Mix	ENSECAG00000018359
2	102365192	102405466	40275		1	58608001	58609900	1899	Del	ENSECAG00000018359
2	102471534	102486645	15112		1	58609901	58619000	9099	Mix	ENSECAG00000018359(dist=10813),ENSECAG00000035917(dist=35192)
2	102760006	102789565	29560		1	58627801	58635200	7399	Del	ENSECAG00000035917(dist=4435),ENSECAG00000019223(dist=17803)
2	103459481	103472492	13012		1	58636801	58723700	86899	Mix	ENSECAG00000035917(dist=6335),ENSECAG00000019223(dist=8703)
2	103758278	103782300	24023		1	58724501	58799500	74999	Mix	ENSECAG00000019223
2	103791337	103799173	8000		1	58804801	58813700	8899	Mix	ENSECAG00000004338,ENSECAG00000009202,ENSECAG00000009730,ENSECAG00000019223
2	104513844	104541449	27606		1	58814601	58821600	6999	Mix	ENSECAG00000010498,ENSECAG00000018686
2	104699275	104715654	16000		1	58841201	58845600	4399	Del	ENSECAG00000010498
2	104809636	104814849	5000		1	58870301	58871700	1399	Del	ENSECAG00000010498
2	104896333	104903995	7663		1	58874801	58882300	7499	Mix	ENSECAG00000015466
2	105061605	105090602	28998		1	58898301	58920900	22599	Del	ENSECAG00000015466
2	105213612	105217274	3663		1	58921401	58945100	23699	Mix	ENSECAG00000015466
2	105743242	105747566	4325		1	58945101	58947500	2399	Mix	ENSECAG00000015466
2	105894864	105928804	33941		1	58947501	58951100	3599	Mix	ENSECAG00000015466(dist=241)
2	106054982	106063834	9000		1	58951101	59021600	70499	Mix	ENSECAG00000015466(dist=23941),ENSECAG00000034245(dist=1561)
2	106059581	106063373	3793		1	59044801	59052800	7999	Del	ENSECAG00000034245
2	106062109	179550475	73488367		1	59060401	59062200	1799	Del	ENSECAG00000017055,ENSECAG00000034245
2	106487376	106500906	13531		1	59067301	59069800	2499	Del	ENSECAG00000019695
2	106613333	106632396	19064		1	59073401	59076900	3499	Mix	ENSECAG00000019695
2	106874454	106917495	43041		1	59077101	59103100	25999	Mix	ENSECAG00000019695
2	106951467	106976129	24663		1	59107401	59121900	14499	Del	ENSECAG00000019695
2	107039863	107042460	2598		1	59122401	59137400	14999	Mix	ENSECAG00000019695
2	107046603	107069486	22884		1	59137601	59278800	141199	Mix	ENSECAG00000012441
2	107086114	107114553	28440		1	59278901	59285400	6499	Mix	ENSECAG00000012441(dist=1350),ENSECAG00000014713(dist=18378)
2	107393146	107397456	4311		1	59285401	59293000	7599	Mix	ENSECAG00000014630,ENSECAG00000014713
2	107467267	107481759	14493		1	59293301	59375000	81699	Mix	ENSECAG00000014630(dist=2268),ENSECAG00000016826(dist=31071)
2	107700630	107706386	5757		1	59375701	59391900	16199	Mix	ENSECAG00000014630(dist=8768),ENSECAG00000016826(dist=23471)
2	107767992	107774133	6142		1	59594601	59598300	3699	Mix	ENSECAG00000009682,ENSECAG00000016826
2	107784270	108125936	342000		1	59598801	59645100	46299	Mix	ENSECAG00000009682(dist=1965),ENSECAG00000042845(dist=41870)
2	107853583	108017542	163960		1	59645801	59663700	17899	Mix	ENSECAG00000042475(dist=5392),ENSECAG00000038298(dist=60151)
2	108088176	108103101	14926		1	59664701	59666200	1499	Mix	ENSECAG00000042475(dist=9592),ENSECAG00000038298(dist=13351)
2	109231472	109243322	11851		1	59666301	59852200	185899	Mix	ENSECAG00000038298
2	109389414	109452568	63000		1	59852701	59857900	5199	Mix	ENSECAG00000038298(dist=5700),ENSECAG00000009792(dist=6633)
2	109622038	109651367	29330		1	59857901	59869200	11299	Mix	ENSECAG00000009792,ENSECAG00000020891
2	109703457	109722846	19390		1	59904801	59907300	2499	Mix	ENSECAG00000042643(dist=10981),ENSECAG00000023411(dist=20956)
2	109763372	109769606	6235		1	59915201	59921000	5799	Del	ENSECAG00000042643(dist=16181),ENSECAG00000023411(dist=9656)
2	109837601	109858399	20799		1	59923701	59930200	6499	Mix	ENSECAG00000023411
2	109941218	110009442	68225		1	59930301	60019500	89199	Del	ENSECAG00000023411
2	110141020	110147631	6612		1	60025401	60099600	74199	Mix	ENSECAG00000023411
2	110171331	110184796	13466		1	60099601	60103200	3599	Mix	ENSECAG00000023411
2	110224653	110341534	116882		1	60103301	60241900	138599	Mix	ENSECAG00000023411
2	110366126	110387813	21688		1	60253401	60300000	46599	Mix	ENSECAG00000023411
2	110396515	110411265	14751		1	60303401	60306100	2699	Del	ENSECAG00000018133,ENSECAG00000021672,ENSECAG00000023411,ENSECAG00000031137
2	110466377	110509155	42779		1	60310601	60314400	3799	Del	ENSECAG00000021672
2	110520237	110538172	17936		1	60356101	60359900	3799	Mix	ENSECAG00000021672(dist=37178),ENSECAG00000008012(dist=60510)
2	110605658	110637957	32000		1	60400501	60402500	1999	Del	ENSECAG00000021672(dist=44378),ENSECAG00000008012(dist=52210)
2	110627584	110682624	55041		1	60422801	60443300	20499	Del	ENSECAG00000021672(dist=89878),ENSECAG00000008012(dist=6710)
2	110686210	110690669	4460		1	60490001	60514600	24599	Mix	ENSECAG00000029779(dist=6811),ENSECAG00000037241(dist=13630)
2	110776730	110791297	14568		1	60514601	60547200	32599	Mix	ENSECAG00000009278
2	110902272	110928224	25953		1	60547201	60742500	195299	Mix	ENSECAG00000017211,ENSECAG00000030553
2	110915279	111203567	288000		1	60743201	60876900	133699	Mix	ENSECAG00000017211
2	110969644	110995562	25919		1	60876901	60883900	6999	Mix	ENSECAG00000002942,ENSECAG00000004107,ENSECAG00000010516,ENSECAG00000017211,ENSECAG00000017574
2	111173848	111201712	27865		1	60883901	61052300	168399	Mix	ENSECAG00000017574
2	111443893	111468668	24776		1	61052401	61058800	6399	Mix	ENSECAG00000017574
2	111537299	111541262	3964		1	61058901	61252700	193799	Mix	ENSECAG00000006181,ENSECAG00000017574
2	111662344	111700701	38358		1	61252801	61258100	5299	Dup	ENSECAG00000006181
2	111814828	111819353	4526		1	61258201	61973200	714999	Mix	ENSECAG00000006181,ENSECAG00000009029,ENSECAG00000010317,ENSECAG00000041594
2	112610190	112674447	64258		1	61973501	62326600	353099	Mix	ENSECAG00000040206(dist=9072),ENSECAG00000012496(dist=17325)
2	112800585	112876843	76000		1	62326601	62335600	8999	Mix	ENSECAG00000000016,ENSECAG00000000031,ENSECAG00000004257,ENSECAG00000006300,ENSECAG00000006865,ENSECAG00000007001,ENSECAG00000007730,ENSECAG00000008577,ENSECAG00000009146,ENSECAG00000010218,ENSECAG00000012496,ENSECAG00000013079,ENSECAG00000013554,ENSECAG00000016739,ENSECAG00000018379,ENSECAG00000020525,ENSECAG00000020555,ENSECAG00000021483,ENSECAG00000022704
2	113365471	113378321	12851		1	62335601	62514100	178499	Mix	ENSECAG00000007351,ENSECAG00000008103,ENSECAG00000008160,ENSECAG00000013481
2	113640197	113665551	25355		1	62514101	62594900	80799	Mix	ENSECAG00000008160
2	113732616	113751236	19000		1	62594901	62785000	190099	Mix	ENSECAG00000008160
2	114223292	114235245	11954		1	62785001	62787600	2599	Del	ENSECAG00000008160
2	114544688	114553607	8920		1	62787601	63043000	255399	Mix	ENSECAG00000008160
2	114701141	114705529	4389		1	63043001	63140700	97699	Mix	ENSECAG00000012230(ENSECAT00000013157:c.-13169_-13017delins0)
2	114808930	114828624	19695		1	63154601	63166900	12299	Del	ENSECAG00000000088,ENSECAG00000012230,ENSECAG00000020752
2	114952389	115020538	68150		1	63203401	63227700	24299	Mix	ENSECAG00000000088,ENSECAG00000005707,ENSECAG00000015321
2	115166411	115190001	23591		1	63271201	63288300	17099	Del	ENSECAG00000012473
2	115274151	115299352	25000		1	63288301	63290100	1799	Mix	ENSECAG00000012473(dist=46110),ENSECAG00000043092(dist=37094)
2	116915127	116919556	4430		1	63290101	63296100	5999	Mix	ENSECAG00000009470
2	117244603	117269212	24610		1	63296101	63328100	31999	Mix	ENSECAG00000009470(dist=8251),ENSECAG00000010620(dist=15915)
2	118188231	118197451	9221		1	63537501	63542700	5199	Del	ENSECAG00000009470(dist=10051),ENSECAG00000010620(dist=9915)
2	118314052	118363353	49302		1	63552401	63556700	4299	Mix	ENSECAG00000010620
2	118665782	118678103	12322		1	63578401	63594300	15899	Del	ENSECAG00000010620
2	118763892	118793751	29860		1	63606801	63616200	9399	Mix	ENSECAG00000010620
2	119186537	119205331	18795		1	63657401	63668000	10599	Del	ENSECAG00000010620
2	119628310	119661683	33000		1	63836201	63845600	9399	Mix	ENSECAG00000010620
2	119934749	119936148	1000		1	63856901	63864800	7899	Mix	ENSECAG00000010620
2	119934850	119944382	9533		1	63957301	63962700	5399	Mix	ENSECAG00000010620
2	119986688	119991936	5249		1	63981001	63991700	10699	Mix	ENSECAG00000010620
2	120079328	120177132	98000		1	64025101	64030900	5799	Mix	ENSECAG00000010620
2	120189920	120209135	19216		1	64058301	64067100	8799	Mix	ENSECAG00000010620
2	120377941	120392125	14185		1	64074201	64078800	4599	Mix	ENSECAG00000010620
2	120790424	120857687	67000		1	64086001	64100400	14399	Mix	ENSECAG00000010620
3	0	58569	59000		1	64234201	64241300	7099	Mix	ENSECAG00000010620
3	31646	50482	18837		1	64253701	64262300	8599	Mix	ENSECAG00000010620
3	180007	181025	1019		1	64277501	64285200	7699	Mix	ENSECAG00000010620
3	342317	378047	35731		1	64287501	64291500	3999	Mix	ENSECAG00000010620
3	355918	392046	36129		1	64309001	64326800	17799	Del	ENSECAG00000010620
3	540214	1050419	510000		1	64350901	64356500	5599	Mix	ENSECAG00000010620
3	593643	596254	2612		1	64466201	64473100	6899	Del	ENSECAG00000010620
3	608738	674644	65907		1	64520401	64525200	4799	Mix	ENSECAG00000010620
3	806129	876645	70517		1	64525501	64538000	12499	Mix	ENSECAG00000010620(dist=95137),ENSECAG00000010713(dist=151964)
3	1416136	1425277	9142		1	64578601	64583100	4499	Mix	ENSECAG00000010620(dist=149337),ENSECAG00000010713(dist=99864)
3	1520546	1523016	2471		1	64642001	64643400	1399	Mix	ENSECAG00000010620(dist=154437),ENSECAG00000010713(dist=87064)
3	1670739	1681156	10418		1	64643501	64650800	7299	Mix	ENSECAG00000010620(dist=207537),ENSECAG00000010713(dist=41964)
3	1895403	2145474	250000		1	64793901	64811300	17399	Mix	ENSECAG00000010713
3	2445518	3005232	560000		1	64873901	64878200	4299	Del	ENSECAG00000010713
3	2577711	2578457	747		1	64931101	64950000	18899	Mix	ENSECAG00000010713
3	3275929	3607930	332000		1	65133401	65137900	4499	Del	ENSECAG00000010713
3	3769581	3993671	224000		1	65227501	65235900	8399	Del	ENSECAG00000010713
3	3887134	3888758	1625		1	65285601	65292500	6899	Mix	ENSECAG00000010713
3	4209408	4223184	13777		1	65334201	65342100	7899	Del	ENSECAG00000010713
3	4504427	4536408	31982		1	65363501	65392600	29099	Mix	ENSECAG00000010713
3	4922604	4936093	13000		1	65392601	65398700	6099	Mix	ENSECAG00000010713
3	5489476	5521867	32392		1	65398801	65443500	44699	Mix	ENSECAG00000010713(dist=26060),ENSECAG00000013283(dist=70524)
3	5614455	5628334	13880		1	65466201	65468700	2499	Del	ENSECAG00000010713(dist=55160),ENSECAG00000013283(dist=64424)
3	5722917	5839624	116708		1	65468701	65477300	8599	Mix	ENSECAG00000010713(dist=61360),ENSECAG00000013283(dist=19624)
3	7239327	7412504	173000		1	65479401	65483100	3699	Del	ENSECAG00000013283
3	7434729	7436854	2126		1	65502001	65507300	5299	Mix	ENSECAG00000013283
3	7914300	7983750	69450		1	65507701	65518400	10699	Mix	ENSECAG00000013283
3	7952292	8050379	98088		1	65520701	65688400	167699	Mix	ENSECAG00000013283
3	8061983	8214226	152244		1	66154301	66467000	312699	Mix	ENSECAG00000013283
3	8147546	8274854	127000		1	66509101	66514300	5199	Del	ENSECAG00000013283,ENSECAG00000016939,ENSECAG00000019416
3	8176881	8260074	83194		1	66521801	66531700	9899	Del	ENSECAG00000035316
3	8581342	8615975	34634		1	66566801	66573300	6499	Del	ENSECAG00000031447(dist=128864),ENSECAG00000021528(dist=88481)
3	8663943	8819743	156000		1	66578401	66584500	6099	Mix	ENSECAG00000031447(dist=141564),ENSECAG00000021528(dist=71081)
3	8990980	9033501	42522		1	66601101	66607200	6099	Del	ENSECAG00000031447(dist=186564),ENSECAG00000021528(dist=29481)
3	9014276	9040114	26000		1	66612201	66619300	7099	Mix	ENSECAG00000031447(dist=198164),ENSECAG00000021528(dist=18281)
3	9017522	9034372	16851		1	66621101	66843900	222799	Mix	ENSECAG00000021528
3	9179871	9509279	329000		1	66843901	66855200	11299	Mix	ENSECAG00000021528
3	9368594	9405532	36939		1	66855201	66864500	9299	Mix	ENSECAG00000021528
3	9590331	10198973	609000		1	66864601	66869900	5299	Mix	ENSECAG00000021528(dist=5156),ENSECAG00000008796(dist=27933)
3	10349384	10359653	10270		1	66869901	66874000	4099	Mix	ENSECAG00000021528(dist=16456),ENSECAG00000008796(dist=18633)
3	10976079	11005538	29460		1	66878301	66887500	9199	Del	ENSECAG00000021528(dist=25856),ENSECAG00000008796(dist=13233)
3	11436852	11459109	22258		1	66887801	66899700	11899	Mix	ENSECAG00000021528(dist=31156),ENSECAG00000008796(dist=9133)
3	11622246	11636671	14426		1	66899701	66944800	45099	Mix	ENSECAG00000008796
3	12172990	12195868	22879		1	66944801	66947400	2599	Mix	ENSECAG00000008796
3	12472878	12475807	2930		1	66947401	66953600	6199	Mix	ENSECAG00000017763
3	12557712	12560055	2344		1	66953601	66958600	4999	Mix	ENSECAG00000017763
3	12679464	12685143	5680		1	66972601	66974000	1399	Del	ENSECAG00000017763
3	13877416	13925532	48117		1	66996801	67002700	5899	Mix	ENSECAG00000017763
3	14484371	14510780	26410		1	67012101	67013900	1799	Del	ENSECAG00000017763
3	14603775	14610047	6273		1	67016301	67132000	115699	Mix	ENSECAG00000017763(dist=23560),ENSECAG00000019671(dist=9449)
3	14783333	14846291	62959		1	67132001	67217200	85199	Mix	ENSECAG00000019671
3	15201208	15250202	48995		1	67217401	67236500	19099	Mix	ENSECAG00000011479,ENSECAG00000019671
3	15818389	15878909	60521		1	67236501	67252600	16099	Mix	ENSECAG00000013627
3	16653589	18373473	1720000		1	67252601	67256400	3799	Mix	ENSECAG00000013627(dist=61486),ENSECAG00000032456(dist=24186)
3	16698746	16722995	24250		1	67282101	67343700	61599	Mix	ENSECAG00000013627(dist=80586),ENSECAG00000032456(dist=8086)
3	18410582	18501132	90551		1	67343701	67367200	23499	Mix	ENSECAG00000013627(dist=96686),ENSECAG00000032456(dist=4286)
3	18499704	18962091	462000		1	67367301	67378200	10899	Mix	ENSECAG00000032456(dist=8083),ENSECAG00000015711(dist=332283)
3	19553895	19669963	116069		1	67379201	67387100	7899	Mix	ENSECAG00000032456(dist=69683),ENSECAG00000015711(dist=308783)
3	19798458	19845226	46769		1	67387101	67389100	1999	Mix	ENSECAG00000032456(dist=93283),ENSECAG00000015711(dist=297783)
3	19967962	20012756	44795		1	67389101	67394300	5199	Mix	ENSECAG00000032456(dist=105183),ENSECAG00000015711(dist=288883)
3	20020805	20068977	48173		1	67394301	67396800	2499	Mix	ENSECAG00000032456(dist=113083),ENSECAG00000015711(dist=286883)
3	20207123	20277655	70533		1	67396801	67425700	28899	Mix	ENSECAG00000032456(dist=115083),ENSECAG00000015711(dist=281683)
3	20446074	20562515	116442		1	67425701	67429700	3999	Mix	ENSECAG00000032456(dist=120283),ENSECAG00000015711(dist=279183)
3	20807878	21001677	193800		1	67429701	67432800	3099	Mix	ENSECAG00000032456(dist=122783),ENSECAG00000015711(dist=250283)
3	21366521	21690515	323995		1	67432801	67439100	6299	Mix	ENSECAG00000032456(dist=151683),ENSECAG00000015711(dist=246283)
3	21502234	21564202	61969		1	67439101	67449300	10199	Mix	ENSECAG00000032456(dist=155683),ENSECAG00000015711(dist=243183)
3	22245521	22290527	45007		1	67449301	67460300	10999	Dup	ENSECAG00000032456(dist=158783),ENSECAG00000015711(dist=236883)
3	22292441	22312521	20081		1	67461001	67465300	4299	Mix	ENSECAG00000032456(dist=165083),ENSECAG00000015711(dist=226683)
3	22395597	22495430	100000		1	67465301	67477100	11799	Mix	ENSECAG00000032456(dist=175283),ENSECAG00000015711(dist=215683)
3	22597069	22601833	4765		1	67477101	67514600	37499	Mix	ENSECAG00000032456(dist=186983),ENSECAG00000015711(dist=210683)
3	22876261	23058275	182000		1	67514601	67516400	1799	Mix	ENSECAG00000032456(dist=191283),ENSECAG00000015711(dist=198883)
3	23145451	23149790	4340		1	67516401	67519900	3499	Mix	ENSECAG00000032456(dist=203083),ENSECAG00000015711(dist=161383)
3	23158622	23163090	4469		1	67520401	67525300	4899	Mix	ENSECAG00000032456(dist=240583),ENSECAG00000015711(dist=159583)
3	24246021	24303170	57150		1	67525301	67535100	9799	Mix	ENSECAG00000032456(dist=242383),ENSECAG00000015711(dist=156083)
3	24397931	24398368	438		1	67535101	67540500	5399	Mix	ENSECAG00000032456(dist=246383),ENSECAG00000015711(dist=150683)
3	24674313	24687237	12925		1	67541401	67544900	3499	Mix	ENSECAG00000032456(dist=251283),ENSECAG00000015711(dist=140883)
3	25118350	25189021	70672		1	67544901	67554800	9899	Mix	ENSECAG00000032456(dist=261083),ENSECAG00000015711(dist=135483)
3	25246216	25258390	12175		1	67554801	67557800	2999	Mix	ENSECAG00000032456(dist=267383),ENSECAG00000015711(dist=131083)
3	25358082	25465388	107307		1	67558001	67559200	1199	Mix	ENSECAG00000032456(dist=270883),ENSECAG00000015711(dist=121183)
3	25609838	25635033	25196		1	67559301	67565500	6199	Mix	ENSECAG00000032456(dist=280783),ENSECAG00000015711(dist=118183)
3	26029322	26044060	14739		1	67565501	67569400	3899	Mix	ENSECAG00000032456(dist=283983),ENSECAG00000015711(dist=116783)
3	26035162	26036514	1353		1	67569401	67571000	1599	Mix	ENSECAG00000032456(dist=285283),ENSECAG00000015711(dist=110483)
3	26821574	26841094	19521		1	67571201	67575800	4599	Mix	ENSECAG00000032456(dist=291483),ENSECAG00000015711(dist=106583)
3	27374014	27424583	50570		1	67575801	67577500	1699	Mix	ENSECAG00000032456(dist=295383),ENSECAG00000015711(dist=104983)
3	27788797	27887308	98512		1	67577701	67586200	8499	Mix	ENSECAG00000032456(dist=297183),ENSECAG00000015711(dist=100183)
3	28418203	28559022	141000		1	67586401	67599100	12699	Dup	ENSECAG00000032456(dist=301783),ENSECAG00000015711(dist=98483)
3	28714772	28719488	4717		1	67599901	67601200	1299	Mix	ENSECAG00000032456(dist=303683),ENSECAG00000015711(dist=89783)
3	28829680	28841736	12057		1	67601501	67607000	5499	Dup	ENSECAG00000032456(dist=312383),ENSECAG00000015711(dist=76883)
3	28943863	28996668	52806		1	67608001	67611400	3399	Dup	ENSECAG00000032456(dist=325883),ENSECAG00000015711(dist=74783)
3	29085248	29695522	610000		1	67611701	67613600	1899	Del	ENSECAG00000032456(dist=327483),ENSECAG00000015711(dist=68983)
3	29569733	29592801	23069		1	67613801	67630200	16399	Dup	ENSECAG00000032456(dist=333983),ENSECAG00000015711(dist=64583)
3	29741739	29794401	52663		1	67630201	67633500	3299	Mix	ENSECAG00000032456(dist=337683),ENSECAG00000015711(dist=62383)
3	30059154	30270957	211804		1	67633501	67637900	4399	Mix	ENSECAG00000032456(dist=339783),ENSECAG00000015711(dist=45783)
3	30496486	30519759	23274		1	67637901	67663100	25199	Dup	ENSECAG00000032456(dist=356183),ENSECAG00000015711(dist=42483)
3	31203261	36827779	5625000		1	67663101	67664300	1199	Mix	ENSECAG00000032456(dist=359483),ENSECAG00000015711(dist=38083)
3	31210493	31217937	7445		1	67664401	67673800	9399	Del	ENSECAG00000032456(dist=363883),ENSECAG00000015711(dist=12883)
3	31903316	31941700	38385		1	67675001	67695800	20799	Del	ENSECAG00000032456(dist=389083),ENSECAG00000015711(dist=11683)
3	32065061	32071824	6764		1	67696901	67699500	2599	Mix	ENSECAG00000032456(dist=390383),ENSECAG00000015711(dist=2183)
3	32076255	32099436	23182		1	67699501	67721700	22199	Mix	ENSECAG00000015711(ENSECAT00000068324:c.-53217_-53125delins0)
3	32937573	32943761	6189		1	67768501	67785000	16499	Mix	ENSECAG00000015711
3	34152818	34380996	228179		1	67853701	67856700	2999	Mix	ENSECAG00000015711
3	35175752	35321182	145430		1	67913901	67917600	3699	Mix	ENSECAG00000010075
3	35305705	35321182	15478		1	67924501	67938300	13799	Del	ENSECAG00000010075(dist=40365),ENSECAG00000027790(dist=105263)
3	35750489	36019217	268729		1	67939501	67944800	5299	Mix	ENSECAG00000010075(dist=100565),ENSECAG00000027790(dist=44363)
3	36396664	36423610	26947		1	67961401	67997100	35699	Mix	ENSECAG00000010075(dist=111165),ENSECAG00000027790(dist=23663)
3	36456300	36530701	74402		1	67997101	67998600	1499	Del	ENSECAG00000010075(dist=126165),ENSECAG00000027790(dist=17163)
3	36548306	36743559	195254		1	67998601	68465400	466799	Mix	ENSECAG00000006175,ENSECAG00000027790
3	36563770	40312610	3748841		1	68550801	68554600	3799	Del	ENSECAG00000006175
3	36930263	36936467	6205		1	68646101	68757000	110899	Mix	ENSECAG00000006175,ENSECAG00000008653,ENSECAG00000035867,ENSECAG00000043594
3	37057150	37114012	56863		1	68757001	68758600	1599	Del	ENSECAG00000042156(dist=3274),ENSECAG00000037508(dist=2921)
3	37785201	37876008	90808		1	68761801	68795000	33199	Mix	ENSECAG00000033308
3	38301211	38304980	3770		1	68796301	68808100	11799	Mix	ENSECAG00000033308(dist=83520),ENSECAG00000012338(dist=5055)
3	38632469	38643803	11335		1	68825401	68835100	9699	Mix	ENSECAG00000012338
3	38847562	38870354	22793		1	68848901	68857000	8099	Mix	ENSECAG00000016369
3	38927200	38934244	7045		1	68858301	68935600	77299	Mix	ENSECAG00000016369(dist=812)
3	39845043	40195375	350333		1	68951301	68957700	6399	Mix	ENSECAG00000017883(dist=479)
3	40002456	40256922	254000		1	68957701	68962700	4999	Del	ENSECAG00000017883,ENSECAG00000020760
3	40556856	40591673	34818		1	68970201	68980100	9899	Del	ENSECAG00000020760
3	41074371	41141972	67602		1	69014601	69030700	16099	Mix	ENSECAG00000000207
3	41089168	41093345	4178		1	69030701	69032000	1299	Mix	ENSECAG00000000207(dist=8423),ENSECAG00000038019(dist=24803)
3	41151172	41730255	579000		1	69049101	69055000	5899	Mix	ENSECAG00000005178(dist=720)
3	41188922	41217707	28786		1	69064401	69122800	58399	Mix	ENSECAG00000005178
3	41436452	41437648	1197		1	69452301	69453800	1499	Mix	ENSECAG00000005178(dist=6605),ENSECAG00000042452(dist=4797)
3	41490233	41554384	64152		1	69453801	69459400	5599	Del	ENSECAG00000005207
3	41567820	179550475	137982656		1	69459401	69461200	1799	Del	ENSECAG00000043519(dist=264000),ENSECAG00000034878(dist=9207)
3	41842702	41890464	47763		1	69466601	69660400	193799	Mix	ENSECAG00000043519(dist=265500),ENSECAG00000034878(dist=3607)
3	41902171	41925239	23069		1	69660401	69692100	31699	Mix	ENSECAG00000043519(dist=271100),ENSECAG00000034878(dist=1807)
3	42420480	42449658	29179		1	69782501	69800500	17999	Del	ENSECAG00000007462
3	42465392	42509267	43876		1	69812801	69825000	12199	Mix	ENSECAG00000007462(dist=81934),ENSECAG00000031349(dist=32392)
3	42636129	42706122	69994		1	69825201	69826500	1299	Del	ENSECAG00000032696(dist=13268),ENSECAG00000003034(dist=51448)
3	43558648	43628085	69000		1	69828001	69838800	10799	Mix	ENSECAG00000032696(dist=43568),ENSECAG00000003034(dist=26948)
3	44096158	44181246	85089		1	69894101	69896400	2299	Del	ENSECAG00000032696(dist=55968),ENSECAG00000003034(dist=25448)
3	44395570	44417100	21531		1	69904401	69918400	13999	Mix	ENSECAG00000032696(dist=58768),ENSECAG00000003034(dist=13148)
3	44430131	44456484	26354		1	69918401	69922200	3799	Del	ENSECAG00000007066(dist=8109),ENSECAG00000016463(dist=22839)
3	45054457	45079073	24617		1	69935801	69942300	6499	Mix	ENSECAG00000016463(dist=839)
3	45171116	45212169	41054		1	69942301	69946200	3899	Del	ENSECAG00000016463
3	45493003	45568520	75518		1	69975301	69985600	10299	Mix	ENSECAG00000016463
3	45596938	45668069	71132		1	70001101	70009700	8599	Mix	ENSECAG00000016463
3	45851198	45876852	25655		1	70014401	70017300	2899	Mix	ENSECAG00000016463(dist=29597),ENSECAG00000031674(dist=151467)
3	45882542	46079368	196827		1	70017301	70022000	4699	Del	ENSECAG00000016463(dist=55397),ENSECAG00000031674(dist=127367)
3	46330786	46390678	59893		1	70067301	70069400	2099	Del	ENSECAG00000016463(dist=68697),ENSECAG00000031674(dist=119767)
3	46411638	46441145	29508		1	70156101	70163900	7799	Mix	ENSECAG00000016463(dist=71597),ENSECAG00000031674(dist=115067)
3	46513178	46579052	65875		1	70179701	70184000	4299	Mix	ENSECAG00000016463(dist=121597),ENSECAG00000031674(dist=67667)
3	46807556	47049650	242095		1	70210901	70218300	7399	Del	ENSECAG00000031674(dist=6182),ENSECAG00000039497(dist=54753)
3	47055835	47132029	76195		1	70282101	70293100	10999	Mix	ENSECAG00000031674(dist=29782),ENSECAG00000039497(dist=34653)
3	47181442	47241577	60136		1	70298501	70308400	9899	Mix	ENSECAG00000039497(dist=353)
3	47267059	47417362	150304		1	70319501	70326100	6599	Mix	ENSECAG00000039497(dist=54068),ENSECAG00000019551(dist=81268)
3	47454004	47723852	269849		1	70329301	70332900	3599	Mix	ENSECAG00000039497(dist=70468),ENSECAG00000019551(dist=65968)
3	47825075	47945080	120000		1	70333001	70338000	4999	Del	ENSECAG00000039497(dist=91468),ENSECAG00000019551(dist=48268)
3	47863784	47995226	131443		1	70350201	70358500	8299	Mix	ENSECAG00000039497(dist=101268),ENSECAG00000019551(dist=41468)
3	48129593	48145055	15463		1	70372201	70377400	5199	Del	ENSECAG00000039497(dist=104968),ENSECAG00000019551(dist=36368)
3	48198258	48208398	10141		1	70397101	70401700	4599	Del	ENSECAG00000039497(dist=122168),ENSECAG00000019551(dist=15868)
3	48608104	48629695	21592		1	70427001	70477400	50399	Mix	ENSECAG00000019551
3	48888720	48925377	36658		1	70481101	70487900	6799	Del	ENSECAG00000019551(dist=10887),ENSECAG00000031502(dist=248416)
3	49204187	49214903	10717		1	70487901	70491100	3199	Del	ENSECAG00000019551(dist=40787),ENSECAG00000031502(dist=172716)
3	49847992	49889149	41158		1	70543901	70547900	3999	Del	ENSECAG00000019551(dist=94887),ENSECAG00000031502(dist=162216)
3	50310306	50328489	18184		1	70563601	70567300	3699	Mix	ENSECAG00000019551(dist=101687),ENSECAG00000031502(dist=159016)
3	50857701	50899797	42097		1	70575901	70592500	16599	Mix	ENSECAG00000019551(dist=157687),ENSECAG00000031502(dist=102216)
3	51747836	51865190	117354		1	70610601	70619600	8999	Mix	ENSECAG00000019551(dist=177387),ENSECAG00000031502(dist=82816)
3	52139078	52185501	46424		1	70663701	70667100	3399	Mix	ENSECAG00000019551(dist=189687),ENSECAG00000031502(dist=57616)
3	52260853	52351734	90882		1	70789301	70790700	1399	Mix	ENSECAG00000019551(dist=224387),ENSECAG00000031502(dist=30516)
3	52713920	52744985	31066		1	70791801	70806000	14199	Mix	ENSECAG00000031502(dist=932)
3	53784327	53795927	11601		1	70853701	70858500	4799	Mix	ENSECAG00000043436(dist=3304),ENSECAG00000043593(dist=25629)
3	53789996	53799170	9000		1	70864301	70870300	5999	Mix	ENSECAG00000043436(dist=5804),ENSECAG00000043593(dist=10329)
3	54087375	54092073	4699		1	70882601	70915300	32699	Mix	ENSECAG00000043593(dist=28524),ENSECAG00000041208(dist=75823)
3	55728302	55739458	11157		1	71019901	71052500	32599	Mix	ENSECAG00000043593(dist=39124),ENSECAG00000041208(dist=64023)
3	55951787	56004382	52596		1	71063201	71069700	6499	Mix	ENSECAG00000043593(dist=57424),ENSECAG00000041208(dist=19023)
3	56018848	56208321	189473		1	71069701	71084100	14399	Del	ENSECAG00000023676
3	56021375	56199497	178000		1	71084101	71127700	43599	Mix	ENSECAG00000023676(dist=18349),ENSECAG00000042425(dist=25686)
3	56206242	56235810	29569		1	71127701	71131400	3699	Mix	ENSECAG00000023676(dist=24849),ENSECAG00000042425(dist=11286)
3	56208321	56494617	286296		1	71132301	71136800	4499	Mix	ENSECAG00000003179
3	56253593	56368241	114649		1	71137501	71146100	8599	Mix	ENSECAG00000029883(dist=254)
3	56548180	56761898	213719		1	71146101	71350400	204299	Mix	ENSECAG00000029883
3	56548180	56761898	213719		1	71350401	71358400	7999	Del	ENSECAG00000029883(dist=2629),ENSECAG00000010279(dist=48095)
3	57379105	57439218	60114		1	71382101	71383200	1099	Del	ENSECAG00000003229,ENSECAG00000010279,ENSECAG00000042125
3	57653038	57668177	15140		1	71383801	71392100	8299	Mix	ENSECAG00000042806
3	58375828	58379826	3999		1	71419601	71425100	5499	Del	ENSECAG00000028422(dist=6386),ENSECAG00000024576(dist=54418)
3	58400641	58629107	228467		1	71438101	71456400	18299	Mix	ENSECAG00000028422(dist=8086),ENSECAG00000024576(dist=45518)
3	59701272	59730107	28836		1	71456401	71502600	46199	Del	ENSECAG00000028422(dist=43886),ENSECAG00000024576(dist=12518)
3	59971307	59992300	20994		1	71502601	71536300	33699	Mix	ENSECAG00000024576(ENSECAT00000062382:c.-85290_-85023delins0,ENSECAT00000029953:c.-85290_-85023delins0)
3	60505261	60521195	15935		1	71536301	71675000	138699	Mix	ENSECAG00000024576
3	61668155	61797822	129668		1	71675001	71676100	1099	Mix	ENSECAG00000024576
3	62266453	62286101	19649		1	71676501	71683500	6999	Mix	ENSECAG00000001064,ENSECAG00000016078,ENSECAG00000024576
3	62456352	62466837	10486		1	71683501	71685300	1799	Mix	ENSECAG00000001064(dist=22795),ENSECAG00000042938(dist=107123)
3	62884981	62896237	11257		1	71686201	71708800	22599	Mix	ENSECAG00000001064(dist=24295),ENSECAG00000042938(dist=99723)
3	63160697	63168055	7359		1	71708801	71717000	8199	Mix	ENSECAG00000001064(dist=31295),ENSECAG00000042938(dist=97923)
3	63172885	63192545	19661		1	71723501	71761900	38399	Mix	ENSECAG00000001064(dist=33995),ENSECAG00000042938(dist=74423)
3	63274187	63297971	23785		1	71761901	71766700	4799	Del	ENSECAG00000001064(dist=56595),ENSECAG00000042938(dist=66223)
3	63351099	63364831	13733		1	71766801	71778900	12099	Mix	ENSECAG00000001064(dist=71295),ENSECAG00000042938(dist=21323)
3	64234403	64253775	19373		1	71852801	71891700	38899	Mix	ENSECAG00000001064(dist=109695),ENSECAG00000042938(dist=16523)
3	64786145	64917308	131164		1	71902901	71944100	41199	Mix	ENSECAG00000001064(dist=114595),ENSECAG00000042938(dist=4323)
3	65075034	65255975	180942		1	71967801	71987100	19299	Mix	ENSECAG00000001358
3	65285808	65367088	81281		1	72023001	72033600	10599	Del	ENSECAG00000031226
3	65392382	65461984	69603		1	72054301	72094600	40299	Mix	ENSECAG00000031226(dist=27455),ENSECAG00000028241(dist=14523)
3	65664481	65705932	41452		1	72095401	72137600	42199	Mix	ENSECAG00000008481
3	65742681	65758947	16267		1	72137601	72426500	288899	Mix	ENSECAG00000008481(dist=12391),ENSECAG00000035417(dist=16377)
3	65889054	65891050	1997		1	72426501	72474200	47699	Mix	ENSECAG00000035417
3	65889054	65951800	62746		1	72528001	72531900	3899	Mix	ENSECAG00000012382,ENSECAG00000014705,ENSECAG00000022541,ENSECAG00000035844,ENSECAG00000042416
3	65889054	66015792	126738		1	72570101	72594300	24199	Mix	ENSECAG00000035844(dist=29743),ENSECAG00000010286(dist=32965)
3	65918096	65976626	59000		1	72609901	72628600	18699	Mix	ENSECAG00000010286
3	65925378	65962064	36687		1	72658101	72663100	4999	Mix	ENSECAG00000010286
3	66035001	66118094	83094		1	72981401	73024200	42799	Mix	ENSECAG00000010286
3	66331955	66495858	163904		1	73027301	73041900	14599	Mix	ENSECAG00000010286
3	66971330	67025169	53840		1	73041901	73072000	30099	Mix	ENSECAG00000041742(dist=33632),ENSECAG00000035820(dist=460801)
3	67110142	67114243	4102		1	73072401	73074200	1799	Del	ENSECAG00000041742(dist=79532),ENSECAG00000035820(dist=443101)
3	67191980	67258042	66063		1	73074201	73101300	27099	Mix	ENSECAG00000041742(dist=94132),ENSECAG00000035820(dist=413001)
3	67339993	67440528	100536		1	73101401	73104800	3399	Del	ENSECAG00000041742(dist=124632),ENSECAG00000035820(dist=410801)
3	67430502	67473932	43430		1	73116801	73118800	1999	Del	ENSECAG00000041742(dist=126432),ENSECAG00000035820(dist=383701)
3	67566769	67579551	12783		1	73130001	73131900	1899	Mix	ENSECAG00000041742(dist=153632),ENSECAG00000035820(dist=380201)
3	67853627	67873256	19630		1	73137701	73146900	9199	Del	ENSECAG00000041742(dist=169032),ENSECAG00000035820(dist=366201)
3	67952624	67979370	26747		1	73153501	73162300	8799	Mix	ENSECAG00000041742(dist=182232),ENSECAG00000035820(dist=353101)
3	68172596	68174341	1746		1	73169001	73175800	6799	Del	ENSECAG00000041742(dist=189932),ENSECAG00000035820(dist=338101)
3	68183103	68209359	26257		1	73184901	73212800	27899	Mix	ENSECAG00000041742(dist=205732),ENSECAG00000035820(dist=322701)
3	68304584	68391244	86661		1	73212901	73215900	2999	Del	ENSECAG00000041742(dist=221232),ENSECAG00000035820(dist=309201)
3	68470422	68515535	45114		1	73243101	73254300	11199	Del	ENSECAG00000041742(dist=237132),ENSECAG00000035820(dist=272201)
3	68749023	68772452	23430		1	73288101	73302300	14199	Del	ENSECAG00000041742(dist=265132),ENSECAG00000035820(dist=269101)
3	68862582	68904921	42340		1	73311501	73316500	4999	Mix	ENSECAG00000041742(dist=295332),ENSECAG00000035820(dist=230701)
3	69052335	69131253	78919		1	73318901	73330700	11799	Mix	ENSECAG00000041742(dist=340332),ENSECAG00000035820(dist=182701)
3	69184715	69202313	17599		1	73337901	73344400	6499	Mix	ENSECAG00000041742(dist=363732),ENSECAG00000035820(dist=168501)
3	69310388	69343682	33295		1	73372701	73376100	3399	Mix	ENSECAG00000041742(dist=371132),ENSECAG00000035820(dist=154301)
3	69553040	69568746	15707		1	73381501	73409200	27699	Mix	ENSECAG00000041742(dist=390132),ENSECAG00000035820(dist=140601)
3	69631245	69701834	70590		1	73420001	73436200	16199	Del	ENSECAG00000041742(dist=424932),ENSECAG00000035820(dist=108901)
3	69896164	69906424	10261		1	73436201	73448200	11999	Mix	ENSECAG00000041742(dist=433732),ENSECAG00000035820(dist=75801)
3	69936517	70012099	75583		1	73453201	73470200	16999	Del	ENSECAG00000041742(dist=472232),ENSECAG00000035820(dist=48801)
3	69968505	70332915	364000		1	74193701	74293500	99799	Mix	ENSECAG00000041742(dist=488432),ENSECAG00000035820(dist=36801)
3	70264883	70325601	60719		1	74293501	74537300	243799	Mix	ENSECAG00000041742(dist=505432),ENSECAG00000035820(dist=14801)
3	70486188	70509303	23116		1	74798401	74800700	2299	Mix	ENSECAG00000038965(dist=344062),ENSECAG00000042501(dist=479576)
3	70617374	71223480	606000		1	74810501	74826800	16299	Mix	ENSECAG00000038965(dist=443862),ENSECAG00000042501(dist=235776)
3	70677041	70728671	51631		1	74842701	74849700	6999	Del	ENSECAG00000042501(dist=11234),ENSECAG00000010697(dist=19679)
3	70763047	70794769	31723		1	74977301	74989000	11699	Mix	ENSECAG00000010697(ENSECAT00000011453:c.-7129_-6837delins0)
3	70996518	71007461	10944		1	75035801	75037400	1599	Del	ENSECAG00000010697(dist=8672),ENSECAG00000006795(dist=29089)
3	71057902	71118898	60997		1	75037401	75058500	21099	Mix	ENSECAG00000006795
3	71220958	71310433	89476		1	75084201	75094100	9899	Mix	ENSECAG00000006795
3	71346416	71348587	2172		1	75123801	75129300	5499	Mix	ENSECAG00000006795
3	71392141	71424972	32832		1	75130001	75132300	2299	Del	ENSECAG00000006795
3	71653675	71687977	34303		1	75156501	75199200	42699	Mix	ENSECAG00000006795
3	71783770	71788853	5084		1	75283301	75293300	9999	Mix	ENSECAG00000006795
3	72123718	72145868	22151		1	75308601	75321800	13199	Del	ENSECAG00000006795
3	72243048	72268161	25114		1	75332401	75345700	13299	Mix	ENSECAG00000006795
3	72443473	72540664	97192		1	75363701	75380800	17099	Mix	ENSECAG00000006795
3	72591263	72631150	39888		1	75473301	75482400	9099	Mix	ENSECAG00000006795
3	72875026	72914350	39325		1	75488701	75655700	166999	Mix	ENSECAG00000006795
3	72974999	73030891	55893		1	75655901	75659600	3699	Del	ENSECAG00000006795
3	73226073	73274616	48544		1	75659901	75699300	39399	Mix	ENSECAG00000006795
3	73502833	73514899	12067		1	75720501	75724600	4099	Mix	ENSECAG00000006795(dist=95526),ENSECAG00000021661(dist=33637)
3	73561222	73571362	10141		1	75785301	75975100	189799	Mix	ENSECAG00000021661
3	73789346	73831417	42072		1	75976701	75989200	12499	Mix	ENSECAG00000021661
3	73919938	73953674	33737		1	75992201	76183900	191699	Mix	ENSECAG00000009009,ENSECAG00000021443,ENSECAG00000021661
3	74005127	74110499	105373		1	76183901	76186100	2199	Del	ENSECAG00000021443
3	74216796	74223192	6397		1	76186101	76194400	8299	Mix	ENSECAG00000007926,ENSECAG00000015230,ENSECAG00000021443
3	74300513	74480282	180000		1	76205101	76224100	18999	Mix	ENSECAG00000007926(dist=67022),ENSECAG00000008935(dist=21292)
3	74427814	74445757	17944		1	76237701	76300500	62799	Mix	ENSECAG00000007926(dist=69222),ENSECAG00000008935(dist=12992)
3	74883802	74945884	62083		1	76300501	76317800	17299	Del	ENSECAG00000008935
3	75038656	75138287	99632		1	76358801	76435000	76199	Dup	ENSECAG00000008935,ENSECAG00000019821
3	76098320	76137609	39290		1	76435001	76436600	1599	Del	ENSECAG00000019821
3	76723387	76750799	27413		1	76436601	76519500	82899	Mix	ENSECAG00000015323,ENSECAG00000016615
3	77721256	77735520	14265		1	76519501	76522400	2899	Mix	ENSECAG00000016615
3	78785903	78869050	83148		1	76522401	76649300	126899	Mix	ENSECAG00000016615
3	78895264	78967712	72449		1	76649301	76667600	18299	Mix	ENSECAG00000016615(dist=63804),ENSECAG00000006981(dist=48419)
3	80410259	80435572	25314		1	76687601	76960900	273299	Mix	ENSECAG00000006981
3	80511520	80599371	87852		1	76960901	76988600	27699	Mix	ENSECAG00000006981
3	80578952	80658037	79085		1	76988601	76991600	2999	Del	ENSECAG00000003192,ENSECAG00000006981,ENSECAG00000013338,ENSECAG00000018794,ENSECAG00000039214
3	80662336	80689401	27066		1	76991601	76993500	1899	Mix	ENSECAG00000017806,ENSECAG00000039560
3	80885785	80893668	7884		1	77017101	77039000	21899	Mix	ENSECAG00000017836
3	80943629	80991316	47688		1	77039001	77051000	11999	Mix	ENSECAG00000017836
3	81927601	82162767	235167		1	77070301	77087900	17599	Mix	ENSECAG00000017836
3	82196133	82231180	35048		1	77087901	77092100	4199	Del	ENSECAG00000017836
3	82620435	82995461	375000		1	77099401	77109000	9599	Mix	ENSECAG00000017836
3	82686862	82697501	10640		1	77109001	77613100	504099	Mix	ENSECAG00000017836
3	82686862	82789614	102752		1	77613101	77615700	2599	Del	ENSECAG00000017836
3	82828883	82916235	87353		1	77616001	77726200	110199	Mix	ENSECAG00000013333,ENSECAG00000017836,ENSECAG00000019640
3	83044135	83110576	66442		1	77727301	77853600	126299	Mix	ENSECAG00000023459
3	83150021	83249080	99059		1	77861801	77881800	19999	Mix	ENSECAG00000023459
3	83157020	83197613	40594		1	77902201	77905300	3099	Del	ENSECAG00000007238,ENSECAG00000023673
3	83494986	83531198	36213		1	77905301	77911200	5899	Mix	ENSECAG00000007238(dist=34154),ENSECAG00000007284(dist=2061)
3	84052117	84064997	13000		1	77911201	77914300	3099	Del	ENSECAG00000007284
3	84478006	84506306	28301		1	77918001	77923400	5399	Del	ENSECAG00000007284
3	84548763	84571266	22504		1	77923401	77931300	7899	Mix	ENSECAG00000007284
3	85033155	85041014	7860		1	77941501	77945300	3799	Del	ENSECAG00000007284
3	85099190	85107407	8218		1	77947201	77948300	1099	Del	ENSECAG00000007284
3	85752500	85794236	41737		1	77990401	77994400	3999	Del	ENSECAG00000007284
3	85867307	85900348	33042		1	77997601	78016400	18799	Mix	ENSECAG00000007284
3	86046673	86060223	13551		1	78016401	78025100	8699	Mix	ENSECAG00000007284
3	86489417	86513792	24376		1	78058201	78077500	19299	Mix	ENSECAG00000007284
3	86645805	86655171	9367		1	78088401	78102800	14399	Mix	ENSECAG00000007284
3	86848494	86867788	19295		1	78127201	78130800	3599	Mix	ENSECAG00000007284
3	86922991	86942243	19253		1	78250501	78252400	1899	Del	ENSECAG00000007284
3	87284842	87329497	44656		1	78301001	78305400	4399	Mix	ENSECAG00000007284
3	87492396	87541492	49097		1	78381801	78389300	7499	Mix	ENSECAG00000007284
3	87633068	87636525	3458		1	78415101	78419300	4199	Del	ENSECAG00000007284(dist=48372),ENSECAG00000038747(dist=2854)
3	88354997	88377617	22621		1	78449101	78468500	19399	Del	ENSECAG00000038747(dist=42328),ENSECAG00000041525(dist=4655)
3	89387888	89410731	22844		1	78520001	78527800	7799	Del	ENSECAG00000037717(dist=15821),ENSECAG00000040985(dist=4369)
3	90437324	90514241	76918		1	78537901	78544100	6199	Mix	ENSECAG00000009313
3	90589289	90615930	26642		1	78549301	78568900	19599	Del	ENSECAG00000009313(dist=53310),ENSECAG00000009443(dist=148763)
3	90936499	91220640	284142		1	78603301	78610200	6899	Del	ENSECAG00000009313(dist=71210),ENSECAG00000009443(dist=132463)
3	90968133	91108036	139903		1	78610201	78643700	33499	Mix	ENSECAG00000009313(dist=82610),ENSECAG00000009443(dist=107663)
3	90968133	91643073	674940		1	78643701	78660400	16699	Mix	ENSECAG00000009313(dist=136610),ENSECAG00000009443(dist=66363)
3	91382012	91403871	21860		1	78671301	78728600	57299	Mix	ENSECAG00000009313(dist=143510),ENSECAG00000009443(dist=32863)
3	91512313	91613952	101640		1	78728601	78731400	2799	Del	ENSECAG00000009313(dist=177010),ENSECAG00000009443(dist=16163)
3	91776435	91888889	112455		1	78731901	78743400	11499	Mix	ENSECAG00000009443
3	91970604	92069635	99032		1	78743801	78750900	7099	Del	ENSECAG00000009443
3	92203310	92344274	140965		1	78751201	78757000	5799	Mix	ENSECAG00000009443(dist=2005),ENSECAG00000009930(dist=19712)
3	92604145	92716668	112524		1	78809901	78828700	18799	Mix	ENSECAG00000009443(dist=13905),ENSECAG00000009930(dist=12212)
3	92841370	92862804	21435		1	78851101	78867500	16399	Mix	ENSECAG00000009443(dist=21305),ENSECAG00000009930(dist=6112)
3	93264966	93312856	47891		1	78885001	78891600	6599	Mix	ENSECAG00000009930
3	93285578	93428695	143000		1	78923101	78932800	9699	Del	ENSECAG00000009930
3	93384533	93464981	80449		1	78943601	78948200	4599	Mix	ENSECAG00000009930
3	93530294	93620080	89787		1	78991501	78993500	1999	Del	ENSECAG00000009930
3	93790260	93832387	42128		1	79025801	79088300	62499	Mix	ENSECAG00000009930
3	93804431	93874650	70219		1	79088401	79098400	9999	Del	ENSECAG00000009930
3	93804431	93818347	13916		1	79133801	79135900	2099	Del	ENSECAG00000009930,ENSECAG00000023376
3	93804431	93874650	70219		1	79146601	79148900	2299	Mix	ENSECAG00000023376
3	94026112	94162617	136506		1	79203901	79207100	3199	Mix	ENSECAG00000042013(dist=2210),ENSECAG00000031803(dist=30791)
3	94139295	94467861	329000		1	79218301	79220900	2599	Mix	ENSECAG00000042013(dist=15010),ENSECAG00000031803(dist=17791)
3	94170847	94208591	37745		1	79228201	79231800	3599	Mix	ENSECAG00000031803(dist=31497),ENSECAG00000007746(dist=29582)
3	94302916	94400183	97268		1	79252901	79295000	42099	Mix	ENSECAG00000031803(dist=45897),ENSECAG00000007746(dist=15782)
3	94580377	94585305	4929		1	79325401	79336500	11099	Mix	ENSECAG00000031803(dist=55797),ENSECAG00000007746(dist=4882)
3	94674109	94732765	58657		1	79396601	79407200	10599	Del	ENSECAG00000007746
3	94784106	94807901	23796		1	79407201	80099900	692699	Mix	ENSECAG00000007746(dist=66154),ENSECAG00000027295(dist=36241)
3	95053325	95107853	54529		1	80099901	80102900	2999	Del	ENSECAG00000027295(dist=23754),ENSECAG00000008162(dist=23490)
3	95186882	95230692	43811		1	80102901	80225800	122899	Mix	ENSECAG00000001262,ENSECAG00000008162,ENSECAG00000038907
3	95342654	95373796	31143		1	80274301	80276900	2599	Del	ENSECAG00000001262
3	95779230	95947779	168550		1	80310801	80317600	6799	Del	ENSECAG00000001262
3	96055867	96066915	11049		1	80348401	80350400	1999	Del	ENSECAG00000001262
3	96386464	96404591	18128		1	80350401	80376000	25599	Mix	ENSECAG00000001262
3	96495484	96754091	258608		1	80376001	80388400	12399	Del	ENSECAG00000001262
3	96596744	96647191	50447		1	80390801	80405100	14299	Mix	ENSECAG00000001262
3	96811565	96827625	16061		1	80450101	80475500	25399	Mix	ENSECAG00000001262(dist=5776),ENSECAG00000041150(dist=33417)
3	97013350	97062509	49160		1	80475501	80477700	2199	Del	ENSECAG00000001262(dist=20576),ENSECAG00000041150(dist=16717)
3	97197751	97227665	29915		1	80477701	80491900	14199	Mix	ENSECAG00000021704(dist=670)
3	98166138	98333795	167658		1	80493401	80495000	1599	Mix	ENSECAG00000021704
3	98658664	98674658	15995		1	80515801	80520300	4499	Mix	ENSECAG00000021704
3	99748577	100182698	434000		1	80525401	80696700	171299	Mix	ENSECAG00000021704
3	99982843	100014075	31233		1	80728101	80752600	24499	Mix	ENSECAG00000021704
3	100235457	100381262	145806		1	80775501	80782500	6999	Del	ENSECAG00000003363,ENSECAG00000005906,ENSECAG00000007269,ENSECAG00000021704,ENSECAG00000023916,ENSECAG00000024809
3	101004415	101007283	2869		1	80783101	80812000	28899	Mix	ENSECAG00000007269(dist=48881),ENSECAG00000041322(dist=5841)
3	101331491	101419758	88267		1	80818601	80853100	34499	Mix	ENSECAG00000016510
3	101689608	101722006	32399		1	80869201	80873100	3899	Del	ENSECAG00000016510,ENSECAG00000016519
3	102174069	102229787	55719		1	80879101	80883700	4599	Mix	ENSECAG00000016519,ENSECAG00000019247
3	102893374	102948795	55422		1	80887401	80911800	24399	Mix	ENSECAG00000019247
3	103360088	103370233	10146		1	80919801	80925600	5799	Del	ENSECAG00000019247
3	103568708	103616307	47600		1	80925901	80936600	10699	Mix	ENSECAG00000019247
3	103903012	103909681	6670		1	80940301	80946200	5899	Del	ENSECAG00000013108
3	104465347	104481735	16389		1	80979101	80988000	8899	Mix	ENSECAG00000013108
3	104812035	104871129	59095		1	80990201	80996000	5799	Mix	ENSECAG00000013108
3	105078029	105081945	3917		1	80996001	80997700	1699	Mix	ENSECAG00000013108(dist=23814),ENSECAG00000014703(dist=10243)
3	105397071	105428039	30969		1	81006701	81009900	3199	Mix	ENSECAG00000013108(dist=34914),ENSECAG00000014703(dist=2243)
3	105874288	105876397	2110		1	81019501	81021300	1799	Del	ENSECAG00000014703(dist=543)
3	107003924	107027542	23619		1	81073301	81075100	1799	Mix	ENSECAG00000014703
3	108216267	108262105	45839		1	81075101	81083000	7899	Mix	ENSECAG00000014703
3	108560181	108568030	7850		1	81083501	81099800	16299	Mix	ENSECAG00000030272(dist=1419),ENSECAG00000028843(dist=10165)
3	109561162	109620615	59454		1	81099801	81233500	133699	Mix	ENSECAG00000030272(dist=3219),ENSECAG00000028843(dist=2265)
3	109923503	109932028	8526		1	81233501	81236400	2899	Del	ENSECAG00000028843
3	110358033	110385749	27717		1	81248001	81255900	7899	Mix	ENSECAG00000030826,ENSECAG00000037757
3	110735721	110773049	37329		1	81263701	81510700	246999	Mix	ENSECAG00000012930
3	111028158	111054558	26401		1	81627801	81696600	68799	Mix	ENSECAG00000012930
3	111617452	111773850	156000		1	81696601	81715000	18399	Mix	ENSECAG00000002745,ENSECAG00000007820,ENSECAG00000009703,ENSECAG00000012930
3	112074196	112453599	379000		1	81727601	81732200	4599	Mix	ENSECAG00000006210,ENSECAG00000015850,ENSECAG00000022328,ENSECAG00000029528
3	112469309	112534013	65000		1	81756601	81776000	19399	Mix	ENSECAG00000015850
3	112521563	112604195	82633		1	81776001	81793100	17099	Del	ENSECAG00000022081
3	112880109	114676261	1796000		1	81797601	81826600	28999	Mix	ENSECAG00000022081
3	114509018	114519208	10191		1	81834201	81864800	30599	Mix	ENSECAG00000022081
3	114813910	117018777	2205000		1	81864801	81875000	10199	Mix	ENSECAG00000022081
3	114960538	114972891	12354		1	81875001	81891600	16599	Del	ENSECAG00000002917
3	115886835	115965206	78372		1	81892601	81968100	75499	Mix	ENSECAG00000002917
3	116129368	116155679	26312		1	81968101	81974300	6199	Mix	ENSECAG00000002917
3	116180530	116220624	40095		1	81974301	82007400	33099	Mix	ENSECAG00000021332,ENSECAG00000021611
3	117461128	117971223	510000		1	82011901	82016400	4499	Del	ENSECAG00000021611
3	117637850	117653459	15610		1	82025801	82040600	14799	Mix	ENSECAG00000021611,ENSECAG00000031922
3	118266079	119479920	1214000		1	82040601	82157900	117299	Mix	ENSECAG00000031922(dist=9802),ENSECAG00000014160(dist=47179)
3	119111065	119123016	11952		1	82162501	82174100	11599	Mix	ENSECAG00000031922(dist=23702),ENSECAG00000014160(dist=22979)
4	54049	815153	761000		1	82182001	82188600	6599	Del	ENSECAG00000014160
4	179349	228836	49488		1	82195601	82202300	6699	Del	ENSECAG00000014160(dist=33328),ENSECAG00000023018(dist=11964)
4	1180622	1193464	12843		1	82228201	82239400	11199	Mix	ENSECAG00000023018
4	1277039	1557584	281000		1	82239401	82247700	8299	Del	ENSECAG00000023018
4	1339972	1366202	26231		1	82261001	82272700	11699	Del	ENSECAG00000023018(dist=9387),ENSECAG00000004098(dist=7194)
4	1404969	1441495	36527		1	82347801	82349600	1799	Del	ENSECAG00000004098
4	1497388	1512303	14916		1	82350901	82378000	27099	Mix	ENSECAG00000004098(dist=10121),ENSECAG00000043222(dist=3683)
4	1641693	1643578	1886		1	82379001	82393700	14699	Del	ENSECAG00000043222(dist=9303),ENSECAG00000031209(dist=18673)
4	2129321	2231160	101840		1	82394201	82446500	52299	Mix	ENSECAG00000031209
4	2309850	2634210	324361		1	82446501	82491800	45299	Mix	ENSECAG00000031209
4	3394861	3401533	6673		1	82516401	82525000	8599	Mix	ENSECAG00000024059,ENSECAG00000024182,ENSECAG00000031209
4	3504808	3509169	4362		1	82579201	82585500	6299	Mix	ENSECAG00000024182
4	5477705	5502394	24690		1	82588301	82589400	1099	Del	ENSECAG00000024182
4	5871407	6259575	388000		1	82612901	82616500	3599	Del	ENSECAG00000001649
4	6195407	6206484	11078		1	82619601	82625300	5699	Mix	ENSECAG00000001649
4	6365919	6393002	27084		1	82671701	82701700	29999	Mix	ENSECAG00000001649
4	6863669	6866217	2549		1	82707701	82715800	8099	Mix	ENSECAG00000001649
4	7198628	7220122	21494		1	82746401	82755500	9099	Mix	ENSECAG00000001649
4	7656766	7672720	15955		1	82761301	82762400	1099	Del	ENSECAG00000001649
4	8034350	8051446	17097		1	82768601	82788800	20199	Mix	ENSECAG00000001649
4	8773127	8778874	5748		1	82789701	82796400	6699	Mix	ENSECAG00000001649
4	8920676	9779465	859000		1	82845501	82869600	24099	Mix	ENSECAG00000001649
4	8945672	9573765	628094		1	82869601	82876500	6899	Mix	ENSECAG00000001649
4	8964333	8980618	16286		1	82876501	82894400	17899	Mix	ENSECAG00000001649(dist=15088),ENSECAG00000023303(dist=10280)
4	9009717	9500292	490575		1	82894401	82903000	8599	Mix	ENSECAG00000001649(dist=39188),ENSECAG00000023303(dist=3380)
4	9101053	9188593	87541		1	82906001	82932600	26599	Mix	ENSECAG00000023303
4	9296017	9346059	50043		1	82932601	82945700	13099	Del	ENSECAG00000023303
4	9374294	9572539	198245		1	82958301	82967300	8999	Mix	ENSECAG00000023303
4	9374294	9500292	125998		1	82970801	83005500	34699	Del	ENSECAG00000023303
4	9374294	9626864	252570		1	83005501	83031600	26099	Mix	ENSECAG00000023303
4	9392966	9404330	11365		1	83031701	83071800	40099	Mix	ENSECAG00000023303
4	9587902	9682345	94444		1	83132301	83136000	3699	Mix	ENSECAG00000023303
4	9603437	9626864	23427		1	83140801	83150300	9499	Mix	ENSECAG00000023303
4	9621619	9781127	159509		1	83162901	83165300	2399	Del	ENSECAG00000008480(dist=15725),ENSECAG00000021587(dist=48764)
4	10215634	10251489	35856		1	83177801	83179200	1399	Del	ENSECAG00000008480(dist=24225),ENSECAG00000021587(dist=34464)
4	10349494	10421804	72311		1	83206901	83211600	4699	Mix	ENSECAG00000008480(dist=46325),ENSECAG00000021587(dist=19464)
4	10876628	10944715	68088		1	83223401	83227300	3899	Del	ENSECAG00000008480(dist=61225),ENSECAG00000021587(dist=5564)
4	11631593	11656459	24867		1	83227301	83238700	11399	Mix	ENSECAG00000021638
4	11798753	11817286	18534		1	83245901	83256700	10799	Del	ENSECAG00000021638
4	12096085	12104228	8144		1	83270301	83278200	7899	Mix	ENSECAG00000021638
4	12378243	12379658	1416		1	83309801	83312200	2399	Del	ENSECAG00000021638
4	12791470	12799916	8447		1	83334801	83336200	1399	Del	ENSECAG00000021638
4	13533122	13559604	26483		1	83336601	83339600	2999	Del	ENSECAG00000021638
4	14937223	15836831	900000		1	83348501	83366500	17999	Mix	ENSECAG00000007449
4	15149238	15181605	32368		1	83366601	83370800	4199	Mix	ENSECAG00000007449
4	15906727	15977755	71029		1	83377201	83404000	26799	Mix	ENSECAG00000007449
4	16830516	16836115	5600		1	83430201	83434000	3799	Mix	ENSECAG00000007449
4	17092340	17177903	85564		1	83440601	83447300	6699	Mix	ENSECAG00000007449
4	17398412	17439623	41212		1	83449501	83461200	11699	Mix	ENSECAG00000007449
4	17502978	17681303	178000		1	83461201	83463200	1999	Mix	ENSECAG00000007449
4	18078860	18095158	16299		1	83466001	83471200	5199	Del	ENSECAG00000042405
4	18255884	18353434	98000		1	83471201	83524000	52799	Mix	ENSECAG00000042405(dist=6484),ENSECAG00000028941(dist=75427)
4	18590329	18596671	6343		1	83530301	83532800	2499	Del	ENSECAG00000042405(dist=11284),ENSECAG00000028941(dist=67427)
4	18699444	18710279	10836		1	83574401	83587200	12799	Mix	ENSECAG00000042405(dist=16484),ENSECAG00000028941(dist=14627)
4	18700144	18708444	8301		1	83587201	83600700	13499	Mix	ENSECAG00000042405(dist=75584),ENSECAG00000028941(dist=5827)
4	19058860	19075200	16341		1	83719301	83723800	4499	Del	ENSECAG00000028480(dist=27309),ENSECAG00000034664(dist=16484)
4	19298553	19307054	8502		1	83729401	83730700	1299	Del	ENSECAG00000028480(dist=40109),ENSECAG00000034664(dist=2984)
4	19429307	19435274	5968		1	83739701	83748800	9099	Del	ENSECAG00000009652
4	19507989	19522796	14808		1	83754701	83764500	9799	Mix	ENSECAG00000009652
4	19821228	19849652	28425		1	83764501	83800800	36299	Del	ENSECAG00000012596
4	19875349	19913037	37689		1	83801301	83807200	5899	Mix	ENSECAG00000012596(dist=8105),ENSECAG00000013868(dist=2620)
4	19890964	19950674	59711		1	83807301	83811400	4099	Mix	ENSECAG00000004188,ENSECAG00000013868
4	19915408	20047936	133000		1	83811701	83816900	5199	Mix	ENSECAG00000004188(dist=12284),ENSECAG00000037135(dist=10570)
4	19940415	19971633	31219		1	83817901	83841800	23899	Mix	ENSECAG00000004188(dist=18284),ENSECAG00000037135(dist=6370)
4	19982291	19983096	806		1	83841901	83856000	14099	Mix	ENSECAG00000037135(dist=870)
4	20354589	20367741	13153		1	83857001	83860100	3099	Mix	ENSECAG00000037135
4	20420866	20428496	7631		1	83860201	83865600	5399	Mix	ENSECAG00000037135
4	20676744	20705715	28972		1	83866101	83872500	6399	Mix	ENSECAG00000037135
4	21080576	21084618	4043		1	83872901	83878900	5999	Mix	ENSECAG00000037135(dist=692)
4	21294077	21413171	119095		1	83878901	83884900	5999	Mix	ENSECAG00000037135(dist=6592),ENSECAG00000028672(dist=7258)
4	21779207	21794430	15224		1	83884901	83892000	7099	Mix	ENSECAG00000028672(dist=858)
4	21908770	21917376	8607		1	83892001	83894300	2299	Mix	ENSECAG00000028672
4	22023564	22032688	9125		1	83894801	83907800	12999	Mix	ENSECAG00000028672
4	22143744	22216416	72673		1	83909401	83914800	5399	Mix	ENSECAG00000028672
4	22227867	22288213	60347		1	83914801	83918500	3699	Mix	ENSECAG00000028672
4	22511736	22618465	106730		1	83918501	83924500	5999	Mix	ENSECAG00000028672
4	22737039	22769640	32602		1	83924501	83937000	12499	Mix	ENSECAG00000028672
4	22797126	22872464	75339		1	83937501	83947000	9499	Mix	ENSECAG00000028672
4	22988201	23183666	195466		1	83949101	83956300	7199	Mix	ENSECAG00000028672
4	23011397	23158551	147155		1	83956301	83958900	2599	Mix	ENSECAG00000028672
4	23383774	23505444	121671		1	83958901	83974300	15399	Mix	ENSECAG00000028672(dist=8001),ENSECAG00000017380(dist=1596)
4	23686504	23809130	122627		1	83975101	83995700	20599	Mix	ENSECAG00000017380
4	23839587	23858685	19099		1	83995701	84038100	42399	Mix	ENSECAG00000017380
4	23901346	24077349	176004		1	84038401	84042300	3899	Mix	ENSECAG00000017380
4	24772781	24787396	14616		1	84046201	84050300	4099	Mix	ENSECAG00000017380,ENSECAG00000020129
4	24969833	24979503	9671		1	84050301	84057700	7399	Mix	ENSECAG00000020129(dist=6195),ENSECAG00000035414(dist=40150)
4	25276247	26146632	870000		1	84094201	84139700	45499	Mix	ENSECAG00000020129(dist=13995),ENSECAG00000035414(dist=32150)
4	25499146	26001587	502442		1	84140801	84149800	8999	Del	ENSECAG00000020129(dist=18095),ENSECAG00000035414(dist=24750)
4	25520957	25925130	404174		1	84152301	84156100	3799	Mix	ENSECAG00000035414
4	26105971	26333017	227047		1	84156101	84160200	4099	Mix	ENSECAG00000035414(dist=45407),ENSECAG00000004381(dist=19552)
4	26541034	26577278	36244		1	84160201	84162000	1799	Mix	ENSECAG00000035414(dist=56907),ENSECAG00000004381(dist=13252)
4	26589009	26691103	102095		1	84162101	84178100	15999	Del	ENSECAG00000035414(dist=60707),ENSECAG00000004381(dist=9152)
4	26783256	26799713	16458		1	84178101	84179700	1599	Mix	ENSECAG00000035414(dist=64807),ENSECAG00000004381(dist=7352)
4	26963720	27169753	206034		1	84179701	84200800	21099	Mix	ENSECAG00000004381
4	27005468	27328331	322864		1	84201401	84213300	11899	Del	ENSECAG00000004381(dist=7376),ENSECAG00000022004(dist=23817)
4	27259435	27276734	17300		1	84255601	84266800	11199	Mix	ENSECAG00000004381(dist=8976),ENSECAG00000022004(dist=2717)
4	27294039	27311354	17316		1	84266801	84269000	2199	Del	ENSECAG00000022004
4	27483269	27504786	21518		1	84270901	84319200	48299	Mix	ENSECAG00000001626
4	27507565	27534351	26787		1	84320501	84353000	32499	Mix	ENSECAG00000001626
4	27588203	27651073	62871		1	84353001	84367600	14599	Mix	ENSECAG00000001626
4	27628031	27628549	519		1	84367601	84380700	13099	Mix	ENSECAG00000007371
4	27642526	27651073	8548		1	84380701	84387400	6699	Del	ENSECAG00000007371,ENSECAG00000026953
4	27812062	27964149	152088		1	84387401	84411500	24099	Del	ENSECAG00000026953
4	28780395	28806788	26394		1	84411501	84595400	183899	Mix	ENSECAG00000037421,ENSECAG00000037793
4	28898174	28903745	5572		1	84595901	84663800	67899	Del	ENSECAG00000013252,ENSECAG00000017808
4	28979786	28992113	12328		1	84663801	84664900	1099	Mix	ENSECAG00000020461,ENSECAG00000024538
4	29244884	29253071	8188		1	84665101	84677800	12699	Mix	ENSECAG00000010886,ENSECAG00000024538
4	29270544	29605865	335000		1	84677801	84684100	6299	Mix	ENSECAG00000010886(dist=14606),ENSECAG00000041346(dist=27199)
4	29277410	29520216	242807		1	84700101	84723400	23299	Mix	ENSECAG00000010886(dist=15906),ENSECAG00000041346(dist=14299)
4	29536635	29844870	308236		1	84735201	84737800	2599	Del	ENSECAG00000010886(dist=28606),ENSECAG00000041346(dist=7999)
4	29654534	29678074	23541		1	84756501	84760800	4299	Mix	ENSECAG00000041346(dist=2089),ENSECAG00000016925(dist=12951)
4	29705277	29772884	67608		1	84781801	84791900	10099	Mix	ENSECAG00000016925(ENSECAT00000017845:c.-2853_-2841delins0,ENSECAT00000078468:c.-2853_-2841delins0)
4	29852348	29874850	22503		1	84827001	84833200	6199	Del	ENSECAG00000016925
4	29948911	30092784	143874		1	84833501	84848900	15399	Mix	ENSECAG00000016925
4	30373574	30538674	165101		1	84849201	84854400	5199	Del	ENSECAG00000016925(dist=14880),ENSECAG00000021446(dist=39972)
4	30573208	30753598	180391		1	84854401	84862500	8099	Mix	ENSECAG00000016925(dist=21380),ENSECAG00000021446(dist=24272)
4	31653167	31774313	121147		1	84862501	84878900	16399	Del	ENSECAG00000016925(dist=37080),ENSECAG00000021446(dist=18772)
4	32572367	32605826	33460		1	84878901	84953400	74499	Mix	ENSECAG00000016925(dist=42280),ENSECAG00000021446(dist=10672)
4	32764495	32768967	4473		1	84954401	84966900	12499	Mix	ENSECAG00000021446
4	32944212	32973287	29076		1	84967001	85039800	72799	Mix	ENSECAG00000021446
4	33179024	33189290	10267		1	85039801	85045000	5199	Mix	ENSECAG00000021446
4	33222236	33377409	155174		1	85045001	85066500	21499	Del	ENSECAG00000021446
4	33364295	33430618	66324		1	85114301	85117600	3299	Del	ENSECAG00000021446
4	33506868	33540483	33616		1	85124701	85135000	10299	Mix	ENSECAG00000021446
4	33587714	33653976	66263		1	85198101	85222100	23999	Mix	ENSECAG00000021446
4	33736575	33742841	6267		1	85223401	85236100	12699	Del	ENSECAG00000021446
4	33736922	33747940	11019		1	85240001	85248300	8299	Mix	ENSECAG00000021446
4	33973547	34156870	183323		1	85278901	85284100	5199	Mix	ENSECAG00000021446
4	34061308	34183350	122043		1	85285801	85302400	16599	Del	ENSECAG00000021446
4	34396829	34413248	16420		1	85324801	85326800	1999	Del	ENSECAG00000021446
4	34891497	34903019	11523		1	85328201	85343400	15199	Del	ENSECAG00000021446
4	35186436	35209930	23495		1	85343901	85376000	32099	Mix	ENSECAG00000021446
4	35225197	35232997	7801		1	85377601	85387300	9699	Del	ENSECAG00000021446
4	35828125	35859766	31642		1	85388601	85409300	20699	Mix	ENSECAG00000021446
4	35911299	36133856	222558		1	85481601	85494800	13199	Del	ENSECAG00000021446
4	36180542	36207809	27268		1	85576801	85600300	23499	Del	ENSECAG00000021446
4	37013872	37014111	240		1	85620001	85628800	8799	Mix	ENSECAG00000021446
4	37460285	37464151	3867		1	85639501	85644900	5399	Mix	ENSECAG00000035108(dist=24366),ENSECAG00000031149(dist=129416)
4	38241336	38307040	65705		1	85654401	85659800	5399	Mix	ENSECAG00000035108(dist=67566),ENSECAG00000031149(dist=100916)
4	38332543	38432669	100127		1	85713401	85722600	9199	Mix	ENSECAG00000035108(dist=87066),ENSECAG00000031149(dist=84816)
4	38547233	38625012	77780		1	85981901	85983500	1599	Del	ENSECAG00000035108(dist=101966),ENSECAG00000031149(dist=69916)
4	38622327	38625012	2685		1	85993801	86010000	16199	Mix	ENSECAG00000035108(dist=160966),ENSECAG00000031149(dist=7116)
4	39219599	39319476	100000		1	86019201	86025700	6499	Mix	ENSECAG00000031149(dist=4014),ENSECAG00000033375(dist=71010)
4	39811146	39819074	7929		1	86085701	86111000	25299	Mix	ENSECAG00000031149(dist=15914),ENSECAG00000033375(dist=44510)
4	39830866	39831415	550		1	86111001	86195200	84199	Mix	ENSECAG00000031149(dist=41314),ENSECAG00000033375(dist=28810)
4	39890980	39999303	108324		1	86195201	86209200	13999	Mix	ENSECAG00000033375(dist=26780),ENSECAG00000041626(dist=161756)
4	40178312	40193095	14784		1	86216701	86222800	6099	Mix	ENSECAG00000033375(dist=52080),ENSECAG00000041626(dist=77556)
4	40498741	40536552	37812		1	86311501	86321600	10099	Del	ENSECAG00000033375(dist=136280),ENSECAG00000041626(dist=63556)
4	41025295	41052745	27451		1	86324501	86351600	27099	Mix	ENSECAG00000033375(dist=157780),ENSECAG00000041626(dist=49956)
4	41113952	41309991	196040		1	86384301	86402300	17999	Del	ENSECAG00000041626(dist=26152),ENSECAG00000014169(dist=42503)
4	41180660	41206554	25895		1	86402701	86419700	16999	Mix	ENSECAG00000041626(dist=39152),ENSECAG00000014169(dist=12503)
4	41258844	41365096	106252		1	86453901	86460900	6999	Mix	ENSECAG00000014169
4	41709915	41746129	36215		1	86475701	86660500	184799	Mix	ENSECAG00000014169
4	43000811	43036171	35360		1	86664201	86675100	10899	Mix	ENSECAG00000014169
4	43248349	43258368	10020		1	86675101	86911400	236299	Mix	ENSECAG00000003092,ENSECAG00000009070,ENSECAG00000009475,ENSECAG00000014169,ENSECAG00000019050,ENSECAG00000019064
4	43357493	43428890	71398		1	86915201	86923600	8399	Mix	ENSECAG00000019064
4	44082438	44245760	163323		1	86981601	86989400	7799	Del	ENSECAG00000019064
4	44082438	44245760	163323		1	87104901	87134800	29899	Mix	ENSECAG00000019064(dist=239319),ENSECAG00000036237(dist=82292)
4	44647078	44661407	14330		1	87161801	87205500	43699	Mix	ENSECAG00000019064(dist=305719),ENSECAG00000036237(dist=16492)
4	44722025	44755917	33893		1	87205501	87228200	22699	Mix	ENSECAG00000036237(dist=36269),ENSECAG00000020751(dist=426415)
4	44927451	44951738	24288		1	87238701	87250200	11499	Mix	ENSECAG00000036237(dist=93169),ENSECAG00000020751(dist=355715)
4	44969802	45049164	79363		1	87253201	87256500	3299	Del	ENSECAG00000036237(dist=136869),ENSECAG00000020751(dist=333015)
4	45252984	45303464	50481		1	87267001	87272400	5399	Mix	ENSECAG00000036237(dist=170069),ENSECAG00000020751(dist=311015)
4	45326234	45337236	11003		1	87292201	87296400	4199	Mix	ENSECAG00000036237(dist=184569),ENSECAG00000020751(dist=304715)
4	45724278	46358167	633890		1	87301101	87531500	230399	Mix	ENSECAG00000036237(dist=198369),ENSECAG00000020751(dist=288815)
4	46049119	46082768	33650		1	87542601	87565000	22399	Mix	ENSECAG00000036237(dist=223569),ENSECAG00000020751(dist=264815)
4	46318596	46360020	41425		1	87627201	87640900	13699	Mix	ENSECAG00000036237(dist=232469),ENSECAG00000020751(dist=29715)
4	46457688	46616458	158771		1	87706501	87709200	2699	Del	ENSECAG00000020751
4	46714795	46845413	130619		1	87709301	87721600	12299	Mix	ENSECAG00000020751
4	46869370	47119136	249767		1	87721901	87724100	2199	Del	ENSECAG00000020751
4	47154436	47187052	32616		1	87780201	87795500	15299	Mix	ENSECAG00000020751
4	47254762	47265506	10745		1	87801701	87809000	7299	Mix	ENSECAG00000020751
4	47292714	47347311	54598		1	87818501	87822700	4199	Mix	ENSECAG00000020751
4	47672838	47713450	40613		1	87824901	87828400	3499	Mix	ENSECAG00000020751
4	47736143	47763332	27190		1	87861901	87876500	14599	Del	ENSECAG00000020751
4	47939274	47977767	38494		1	87900901	87916900	15999	Del	ENSECAG00000020751
4	48024429	48060465	36037		1	87937901	87947200	9299	Del	ENSECAG00000020751(ENSECAT00000022020:c.196549_196398delins0)
4	48118041	48188712	70672		1	87951701	87962700	10999	Mix	ENSECAG00000020751
4	48205749	48629204	423455		1	88000501	88022400	21899	Del	ENSECAG00000020751
4	48270645	48325694	55050		1	88050101	88063600	13499	Del	ENSECAG00000020751
4	48361333	48690576	329244		1	88162001	88164300	2299	Mix	ENSECAG00000020751
4	48744163	48812073	67911		1	88168601	88171600	2999	Mix	ENSECAG00000020751
4	48961941	48966208	4268		1	88191901	88202200	10299	Del	ENSECAG00000020751
4	49329957	49402370	72414		1	88309301	88313700	4399	Mix	ENSECAG00000020751
4	49676421	49725523	49103		1	88395401	88400500	5099	Del	ENSECAG00000020751
4	50115690	50256056	140367		1	88411201	88576400	165199	Mix	ENSECAG00000020751
4	50320190	50491446	171257		1	88656101	88668900	12799	Del	ENSECAG00000020751
4	50604225	50612921	8697		1	88716801	88894900	178099	Mix	ENSECAG00000020751
4	50710657	50740361	29705		1	88894901	88905600	10699	Del	ENSECAG00000040809(dist=5340),ENSECAG00000033865(dist=526285)
4	50840672	51191214	350543		1	88925101	88933900	8799	Mix	ENSECAG00000040809(dist=66040),ENSECAG00000033865(dist=300285)
4	50933745	50945963	12218		1	88950701	88968300	17599	Mix	ENSECAG00000040809(dist=244140),ENSECAG00000033865(dist=289585)
4	50933745	51004306	70561		1	88988301	89001800	13499	Mix	ENSECAG00000040809(dist=274340),ENSECAG00000033865(dist=261285)
4	50933745	51170004	236259		1	89025101	89049700	24599	Mix	ENSECAG00000040809(dist=299940),ENSECAG00000033865(dist=226885)
4	51356767	51418833	62067		1	89052701	89056600	3899	Del	ENSECAG00000040809(dist=337540),ENSECAG00000033865(dist=193385)
4	51721109	51893563	172455		1	89059701	89110100	50399	Mix	ENSECAG00000040809(dist=374340),ENSECAG00000033865(dist=145485)
4	51899979	51956967	56989		1	89224601	89454100	229499	Mix	ENSECAG00000040809(dist=401940),ENSECAG00000033865(dist=138585)
4	52132760	52250030	117271		1	89454901	89500100	45199	Mix	ENSECAG00000040809(dist=408940),ENSECAG00000033865(dist=85085)
4	52194368	52658601	464234		1	89500101	89501200	1099	Mix	ENSECAG00000004160
4	52403175	52639261	236000		1	89502001	89551400	49399	Mix	ENSECAG00000004160
4	52483502	52658601	175099		1	89551401	89558300	6899	Mix	ENSECAG00000004160(dist=14105),ENSECAG00000007856(dist=25149)
4	52483502	52612016	128514		1	89558301	89573600	15299	Del	ENSECAG00000007856
4	52575697	52612016	36319		1	89573601	89585200	11599	Mix	ENSECAG00000007856
4	52676237	52692165	15929		1	89585201	89632900	47699	Mix	ENSECAG00000007856
4	52791339	52832948	41609		1	89638301	89722200	83899	Dup	ENSECAG00000007856(ENSECAT00000042924:c.24427_24008delins0,ENSECAT00000007925:c.24427_24008delins0,ENSECAT00000069796:c.24427_24008delins0,ENSECAT00000039006:c.24427_24008delins0)
4	53441764	53443529	1766		1	89732801	89772500	39699	Mix	ENSECAG00000009136
4	53584836	53674930	90095		1	89772501	89778500	5999	Mix	ENSECAG00000015770,ENSECAG00000029786,ENSECAG00000035666
4	54738608	54824867	86260		1	89778801	89790200	11399	Mix	ENSECAG00000017602
4	55052641	55079577	26937		1	89798701	89801800	3099	Del	ENSECAG00000017602(dist=21617),ENSECAG00000018767(dist=1687)
4	55149832	55177885	28054		1	89805001	89809400	4399	Del	ENSECAG00000018767
4	55175197	55389565	214369		1	89809401	89842400	32999	Mix	ENSECAG00000023001(dist=5083),ENSECAG00000006706(dist=3989)
4	55225731	55331376	105646		1	89842401	89843700	1299	Mix	ENSECAG00000006706
4	55843615	55937477	93863		1	89843801	89862400	18599	Del	ENSECAG00000006706
4	55880939	56019343	138000		1	89862901	89882100	19199	Dup	ENSECAG00000006706(dist=25232),ENSECAG00000041313(dist=58667)
4	56014782	56024442	9661		1	89943901	89955800	11899	Mix	ENSECAG00000006706(dist=26632),ENSECAG00000041313(dist=39967)
4	56405604	56411912	6309		1	90021001	90026300	5299	Mix	ENSECAG00000006706(dist=45732),ENSECAG00000041313(dist=20267)
4	56583960	56590517	6558		1	90026301	90052400	26099	Mix	ENSECAG00000027377(dist=532)
4	58172421	58284166	112000		1	90052401	90053900	1499	Del	ENSECAG00000034124(dist=4561),ENSECAG00000014235(dist=14507)
4	58682341	58744166	61826		1	90053901	90142400	88499	Mix	ENSECAG00000014235,ENSECAG00000033710
4	58969108	59016767	47660		1	90148301	90150000	1699	Del	ENSECAG00000016354
4	59452111	59485055	32945		1	90161701	90186800	25099	Del	ENSECAG00000016354
4	59501689	59517301	15613		1	90196501	90215300	18799	Del	ENSECAG00000016354
4	59570181	59598715	28535		1	90215501	90217100	1599	Mix	ENSECAG00000016354
4	60198345	60269372	71028		1	90217201	90243100	25899	Mix	ENSECAG00000041043(dist=89)
4	60595261	60606777	11517		1	90345201	90359800	14599	Del	ENSECAG00000041043
4	60892606	60932774	40169		1	90376301	90404500	28199	Mix	ENSECAG00000013497,ENSECAG00000041043
4	61138687	61647705	509000		1	90447801	90455500	7699	Del	ENSECAG00000041719(dist=41423),ENSECAG00000041259(dist=60222)
4	61216439	61217866	1428		1	90460801	90476500	15699	Mix	ENSECAG00000041719(dist=72523),ENSECAG00000041259(dist=15522)
4	61649941	61722758	72818		1	90584301	90601800	17499	Del	ENSECAG00000041259(dist=14086),ENSECAG00000042443(dist=45587)
4	61658824	61807155	148331		1	90601801	90634000	32199	Mix	ENSECAG00000041259(dist=27086),ENSECAG00000042443(dist=24587)
4	61858158	61873611	15000		1	90636901	90638300	1399	Del	ENSECAG00000042443(dist=73691),ENSECAG00000029974(dist=48015)
4	62805616	62806296	681		1	90668401	90676300	7899	Del	ENSECAG00000042443(dist=91191),ENSECAG00000029974(dist=15815)
4	62854179	62854357	179		1	90676301	90686700	10399	Mix	ENSECAG00000042443(dist=126291),ENSECAG00000029974(dist=11515)
4	63032636	63044221	11586		1	90715301	90717600	2299	Mix	ENSECAG00000029974(dist=14208),ENSECAG00000015454(dist=86311)
4	63362088	63398811	36724		1	90719401	90725700	6299	Mix	ENSECAG00000029974(dist=22108),ENSECAG00000015454(dist=75911)
4	64057270	64091458	34189		1	90760701	90892500	131799	Mix	ENSECAG00000029974(dist=61108),ENSECAG00000015454(dist=45011)
4	64228071	64284669	56599		1	90893201	90931400	38199	Del	ENSECAG00000029974(dist=65208),ENSECAG00000015454(dist=36911)
4	64787805	64870052	82248		1	90953801	90962500	8699	Mix	ENSECAG00000015454,ENSECAG00000021812,ENSECAG00000022705
4	64938794	64950567	11774		1	90987001	91000000	12999	Mix	ENSECAG00000022705
4	65456158	65461424	5267		1	91016301	91025400	9099	Del	ENSECAG00000014126
4	65517236	65552754	35519		1	91046101	91053100	6999	Mix	ENSECAG00000014126(dist=28044),ENSECAG00000004005(dist=52973)
4	65619326	65653825	34500		1	91053101	91064600	11499	Del	ENSECAG00000014126(dist=57344),ENSECAG00000004005(dist=27573)
4	65816965	65829271	12307		1	91064601	91068100	3499	Del	ENSECAG00000004005(ENSECAT00000003900:c.*655_*528delins0)
4	66500315	66507369	7055		1	91077501	91079000	1499	Mix	ENSECAG00000004005
4	66941144	66974509	33366		1	91226101	91234600	8499	Del	ENSECAG00000018394
4	67398862	67464319	65458		1	91239501	91245500	5999	Mix	ENSECAG00000018394(dist=4874),ENSECAG00000018674(dist=10110)
4	67713012	67746509	33498		1	91296201	91298400	2199	Del	ENSECAG00000018674(dist=68748),ENSECAG00000041291(dist=10916)
4	67857412	67887415	30003		1	91323501	91328300	4799	Mix	ENSECAG00000041291(dist=16)
4	67857412	67906539	49127		1	91328501	91335700	7199	Mix	ENSECAG00000034056
4	67857412	67887415	30003		1	91348201	91373600	25399	Mix	ENSECAG00000034056(dist=25636),ENSECAG00000037522(dist=13524)
4	67910852	67960151	49300		1	91373601	91414500	40899	Mix	ENSECAG00000034056(dist=30636),ENSECAG00000037522(dist=6124)
4	68213343	68238475	25133		1	91414901	91430700	15799	Mix	ENSECAG00000037522(dist=4529),ENSECAG00000015748(dist=4339)
4	68352158	68386268	34111		1	91440701	91447000	6299	Mix	ENSECAG00000015748
4	68427832	68464342	36511		1	91526901	91544100	17199	Mix	ENSECAG00000015748
4	68547178	68561856	14679		1	91546601	91548000	1399	Del	ENSECAG00000015748
4	68776087	68812500	36414		1	91627701	91736200	108499	Mix	ENSECAG00000015748
4	68829902	68929861	99960		1	91748401	91758100	9699	Mix	ENSECAG00000015748
4	69072293	69270559	198267		1	91770101	91771400	1299	Del	ENSECAG00000008087,ENSECAG00000010184
4	69693272	69752847	59576		1	91796901	91804400	7499	Mix	ENSECAG00000010184
4	69693686	69694174	489		1	91824501	91828000	3499	Mix	ENSECAG00000010184
4	70612792	70683966	71175		1	91837201	91841000	3799	Mix	ENSECAG00000010184
4	70714165	70734876	20712		1	91907701	91919700	11999	Mix	ENSECAG00000010184
4	70835716	70938737	103022		1	91936501	92235900	299399	Mix	ENSECAG00000010184
4	71538899	71548660	9762		1	92235901	92303100	67199	Mix	ENSECAG00000010184
4	71845171	71864325	19155		1	92303101	92319900	16799	Del	ENSECAG00000010184,ENSECAG00000012008
4	72021618	72028117	6500		1	92319901	92321400	1499	Del	ENSECAG00000012008(dist=41154),ENSECAG00000017409(dist=16447)
4	72045247	72050473	5227		1	92321401	92375000	53599	Mix	ENSECAG00000017409
4	72124734	72138477	13744		1	92386001	92469500	83499	Mix	ENSECAG00000017409
4	72159624	72183856	24233		1	92469501	92486100	16599	Del	ENSECAG00000017409
4	72227390	72340400	113011		1	92486101	92559800	73699	Mix	ENSECAG00000003056,ENSECAG00000020143,ENSECAG00000037870
4	72343609	72349365	5757		1	92563001	92608400	45399	Mix	ENSECAG00000003056
4	72533528	72565136	31609		1	92608401	92613000	4599	Del	ENSECAG00000003056,ENSECAG00000017040,ENSECAG00000022459
4	72707672	72728284	20613		1	92618001	92630900	12899	Del	ENSECAG00000022459,ENSECAG00000023312
4	73090374	73138498	48125		1	92630901	92686300	55399	Mix	ENSECAG00000023619
4	73319080	73354063	34984		1	92686301	92756500	70199	Mix	ENSECAG00000023619
4	73448187	73460614	12428		1	92757601	92804300	46699	Mix	ENSECAG00000023619
4	73548688	73665149	116000		1	92804301	92847100	42799	Del	ENSECAG00000015813,ENSECAG00000017074,ENSECAG00000023619
4	74354920	74475036	120117		1	92850501	92853500	2999	Del	ENSECAG00000017074
4	74590837	74668975	78139		1	92853501	92905000	51499	Mix	ENSECAG00000019211,ENSECAG00000019658
4	74781632	74790352	8721		1	92944501	92953500	8999	Mix	ENSECAG00000016873
4	74911522	74991027	79506		1	92953501	92975100	21599	Mix	ENSECAG00000016873
4	75154795	75211363	56569		1	92975101	92988000	12899	Mix	ENSECAG00000016873,ENSECAG00000024902
4	75830976	75988709	157734		1	92988001	93067200	79199	Mix	ENSECAG00000024902(dist=2659),ENSECAG00000007337(dist=9026)
4	75852459	75858778	6320		1	93067201	93073300	6099	Del	ENSECAG00000007337
4	76148472	76438747	290276		1	93073301	93117900	44599	Mix	ENSECAG00000007337
4	76685737	76749435	63699		1	93118101	93122400	4299	Del	ENSECAG00000007337
4	76929262	77011798	82537		1	93140201	93144600	4399	Mix	ENSECAG00000007337
4	77387152	77399750	12599		1	93146801	93150100	3299	Del	ENSECAG00000007337
4	77528328	77529674	1347		1	93178101	93184300	6199	Mix	ENSECAG00000007337(dist=21344),ENSECAG00000007499(dist=3189)
4	77559792	77607959	48168		1	93184901	93227700	42799	Mix	ENSECAG00000007499
4	77595334	77607708	12375		1	93231001	93233700	2699	Del	ENSECAG00000007499
4	77877090	77916223	39134		1	93234201	93241000	6799	Del	ENSECAG00000007499,ENSECAG00000016283
4	79071285	79075720	4436		1	93247601	93253700	6099	Del	ENSECAG00000016283
4	79265730	79270827	5098		1	93253701	93270300	16599	Mix	ENSECAG00000016283
4	79457519	79457742	224		1	93270301	93279900	9599	Mix	ENSECAG00000016283
4	79477285	79506113	28829		1	93279901	93285200	5299	Mix	ENSECAG00000016283
4	79687222	79957793	270572		1	93285601	93424400	138799	Mix	ENSECAG00000016283
4	79687222	79957793	270572		1	93424401	93429800	5399	Del	ENSECAG00000016283
4	79696788	79960639	264000		1	93429801	93496900	67099	Mix	ENSECAG00000008013,ENSECAG00000008151,ENSECAG00000012271,ENSECAG00000021187
4	80081779	80101005	19227		1	93497901	93820500	322599	Mix	ENSECAG00000022470
4	80126933	80151855	24923		1	93820501	93822000	1499	Mix	ENSECAG00000022470,ENSECAG00000023879
4	80161509	80167637	6129		1	93824501	93972200	147699	Mix	ENSECAG00000011405,ENSECAG00000023879,ENSECAG00000024475,ENSECAG00000028298
4	80221241	80286006	64766		1	93972201	94039500	67299	Mix	ENSECAG00000011405
4	80396370	80518827	122458		1	94039501	94041100	1599	Del	ENSECAG00000000836,ENSECAG00000011405,ENSECAG00000017200,ENSECAG00000017879,ENSECAG00000018866,ENSECAG00000018965,ENSECAG00000019913
4	80695898	80717808	21911		1	94041101	94072300	31199	Mix	ENSECAG00000017906,ENSECAG00000025016
4	81379133	81422447	43315		1	94072301	94113600	41299	Del	ENSECAG00000025016
4	81521531	81535530	14000		1	94115901	94119800	3899	Del	ENSECAG00000004439,ENSECAG00000012706,ENSECAG00000013527,ENSECAG00000018203
4	81552562	81616460	63899		1	94126301	94131500	5199	Mix	ENSECAG00000018203,ENSECAG00000022668
4	81661042	81677417	16376		1	94148001	94161100	13099	Mix	ENSECAG00000022668(dist=15679),ENSECAG00000007105(dist=40477)
4	81899011	81906319	7309		1	94161401	94206800	45399	Mix	ENSECAG00000022668(dist=26079),ENSECAG00000007105(dist=28777)
4	82097016	82138220	41205		1	94238101	94241500	3399	Del	ENSECAG00000007105
4	82207241	82234268	27028		1	94241501	94262000	20499	Mix	ENSECAG00000007105,ENSECAG00000023093
4	82364552	82383437	18886		1	94262001	94272000	9999	Mix	ENSECAG00000023093(dist=49684),ENSECAG00000023388(dist=77554)
4	82490516	82508616	18101		1	94277201	94287000	9799	Mix	ENSECAG00000023093(dist=53084),ENSECAG00000023388(dist=57054)
4	83637725	83696635	58911		1	94294801	94317700	22899	Mix	ENSECAG00000023093(dist=73584),ENSECAG00000023388(dist=47054)
4	83666699	83826446	160000		1	94317701	94330200	12499	Mix	ENSECAG00000023093(dist=88784),ENSECAG00000023388(dist=32054)
4	84036777	84049055	12279		1	94330201	94382600	52399	Mix	ENSECAG00000023093(dist=106384),ENSECAG00000023388(dist=1354)
4	84147455	84159997	12543		1	94382601	94483400	100799	Mix	ENSECAG00000023388,ENSECAG00000024044
4	84326955	84403474	76520		1	94483601	94485200	1599	Mix	ENSECAG00000024044,ENSECAG00000034460
4	84594436	84596703	2268		1	94485201	94488700	3499	Mix	ENSECAG00000028467,ENSECAG00000036248,ENSECAG00000037098
4	85131970	85133058	1089		1	94489901	94544500	54599	Mix	ENSECAG00000036248
4	85372829	85412031	39203		1	94544501	94546700	2199	Del	ENSECAG00000036248
4	85453445	85457390	3946		1	94546701	94562800	16099	Del	ENSECAG00000004446,ENSECAG00000036248
4	85569856	85591612	21757		1	94563001	94626700	63699	Mix	ENSECAG00000029256
4	85622788	85637255	14468		1	94626901	94670200	43299	Mix	ENSECAG00000029256,ENSECAG00000039551
4	85716099	86924480	1208000		1	94670701	94680200	9499	Mix	ENSECAG00000004446,ENSECAG00000010027,ENSECAG00000039551
4	85868334	85877619	9286		1	94680201	94701200	20999	Mix	ENSECAG00000013202,ENSECAG00000019184,ENSECAG00000019462,ENSECAG00000021453
4	86001622	86003297	1676		1	94711701	94714600	2899	Del	ENSECAG00000021453
4	87211859	87253414	41556		1	94729001	94762100	33099	Mix	ENSECAG00000021453
4	87388797	87424959	36163		1	94762101	94925300	163199	Mix	ENSECAG00000025798(dist=151)
4	87830620	87881631	51012		1	94925301	94979800	54499	Mix	ENSECAG00000025798(dist=14148),ENSECAG00000008418(dist=7963)
4	88273093	88286817	13725		1	94980201	94981900	1699	Mix	ENSECAG00000007781,ENSECAG00000008418
4	88562486	88563770	1285		1	94982101	95022600	40499	Dup	ENSECAG00000003235,ENSECAG00000007781
4	88687190	88711435	24246		1	95053801	95056800	2999	Del	ENSECAG00000003235
4	89008716	89536921	528000		1	95086401	95097100	10699	Mix	ENSECAG00000003235,ENSECAG00000041628
4	89133985	89241085	107101		1	95131101	95154700	23599	Mix	ENSECAG00000011528
4	89385852	89608426	222575		1	95160801	95165800	4999	Del	ENSECAG00000011528
4	89691276	89725482	34207		1	95182401	95190100	7699	Mix	ENSECAG00000011528
4	90298765	90306238	7474		1	95203801	95211200	7399	Del	ENSECAG00000031872(dist=1514),ENSECAG00000018875(dist=55935)
4	90413925	90450906	36982		1	95213401	95337900	124499	Mix	ENSECAG00000031872(dist=23114),ENSECAG00000018875(dist=31635)
4	90483172	90499763	16592		1	95338001	95356300	18299	Mix	ENSECAG00000031872(dist=44514),ENSECAG00000018875(dist=10535)
4	90628302	90632173	3872		1	95356301	95437800	81499	Mix	ENSECAG00000007493,ENSECAG00000018875
4	90777010	90832401	55392		1	95448601	95454300	5699	Del	ENSECAG00000037371(dist=3289),ENSECAG00000019499(dist=55036)
4	91105810	91111181	5372		1	95492001	95495300	3299	Del	ENSECAG00000019499(ENSECAT00000069896:c.*84_*394delins0)
4	91214219	91252653	38435		1	95495301	95520700	25399	Mix	ENSECAG00000019499
4	91409205	91459783	50579		1	95569201	95572600	3399	Del	ENSECAG00000037942(ENSECAT00000055742:c.2676_2331delins0)
4	91927260	92089893	162634		1	95604301	95609700	5399	Del	ENSECAG00000037942(dist=2014),ENSECAG00000040750(dist=1664)
4	92210940	92245376	34000		1	95610201	95611600	1399	Mix	ENSECAG00000021247(dist=11020),ENSECAG00000007319(dist=12908)
4	92383416	92389682	6267		1	95611601	95614500	2899	Mix	ENSECAG00000007635
4	92590774	92620242	29469		1	95615401	95617600	2199	Mix	ENSECAG00000007635
4	93048371	93090401	42031		1	95617601	95705200	87599	Mix	ENSECAG00000007635
4	93174983	93190107	15125		1	95705201	95746600	41399	Mix	ENSECAG00000007635
4	93753413	93760819	7407		1	95809401	95825100	15699	Del	ENSECAG00000007635
4	94035472	94035999	528		1	95834601	95836800	2199	Del	ENSECAG00000007635(dist=83598),ENSECAG00000039025(dist=63196)
4	94421685	94458449	36765		1	95850201	95853400	3199	Del	ENSECAG00000012510
4	94536688	94538744	2057		1	95883101	95886900	3799	Mix	ENSECAG00000012510
4	94639880	94673932	34053		1	95940901	96076100	135199	Mix	ENSECAG00000012510
4	94661952	94678987	17000		1	96082201	96084900	2699	Mix	ENSECAG00000012510
4	95100291	95235519	135228		1	96164001	96165400	1399	Del	ENSECAG00000012510
4	95276778	95298829	22052		1	96167001	96169100	2099	Del	ENSECAG00000012510
4	95723148	95732635	9488		1	96173401	96176900	3499	Del	ENSECAG00000012510
4	95724650	95783976	59327		1	96197101	96209100	11999	Mix	ENSECAG00000012510
4	95770347	95836199	66000		1	96319501	96320700	1199	Del	ENSECAG00000012510
4	96102081	96126922	24842		1	96325701	96327800	2099	Del	ENSECAG00000041592(dist=11620),ENSECAG00000038711(dist=14972)
4	96110241	96117994	7754		1	96400401	96408200	7799	Mix	ENSECAG00000038114(dist=8328),ENSECAG00000031198(dist=287412)
4	96161437	96162810	1374		1	96412101	96414900	2799	Del	ENSECAG00000038114(dist=14528),ENSECAG00000031198(dist=280312)
4	96312832	96464910	152000		1	96521101	96526000	4899	Del	ENSECAG00000038114(dist=89228),ENSECAG00000031198(dist=199912)
4	96520502	96531216	10715		1	96528101	96536900	8799	Mix	ENSECAG00000038114(dist=100928),ENSECAG00000031198(dist=193212)
4	96663167	96699777	37000		1	96536901	96539400	2499	Del	ENSECAG00000038114(dist=209928),ENSECAG00000031198(dist=82112)
4	96663630	96694761	31132		1	96724701	96736000	11299	Mix	ENSECAG00000038114(dist=216928),ENSECAG00000031198(dist=71212)
4	96673657	96694167	20511		1	96742701	96755200	12499	Mix	ENSECAG00000038114(dist=225728),ENSECAG00000031198(dist=68712)
4	96780218	96814088	34000		1	96891901	96895900	3999	Del	ENSECAG00000031198(dist=79472),ENSECAG00000040828(dist=58927)
4	96846120	96856751	10632		1	96922901	96926800	3899	Mix	ENSECAG00000031198(dist=97472),ENSECAG00000040828(dist=39727)
4	96902455	97223128	321000		1	96930801	96934300	3499	Mix	ENSECAG00000042639(dist=43946),ENSECAG00000031423(dist=119221)
4	96922930	97192480	269551		1	96968601	96985000	16399	Mix	ENSECAG00000042639(dist=74946),ENSECAG00000031423(dist=88321)
4	96935689	97011232	75544		1	97010801	97018900	8099	Mix	ENSECAG00000042639(dist=82846),ENSECAG00000031423(dist=80821)
4	97060891	97095096	34206		1	97026301	97043300	16999	Mix	ENSECAG00000042639(dist=120646),ENSECAG00000031423(dist=30121)
4	97140015	97169568	29554		1	97073201	97075100	1899	Mix	ENSECAG00000031423
4	97192056	97252591	60536		1	97077501	97084800	7299	Mix	ENSECAG00000031423(dist=10128),ENSECAG00000007303(dist=88301)
4	97417755	97480277	63000		1	97095801	97120400	24599	Del	ENSECAG00000031423(dist=57028),ENSECAG00000007303(dist=56501)
4	97443386	97444007	622		1	97242001	97250800	8799	Mix	ENSECAG00000031423(dist=61328),ENSECAG00000007303(dist=46801)
4	97476260	97503265	27006		1	97263201	97272400	9199	Del	ENSECAG00000031423(dist=79628),ENSECAG00000007303(dist=11201)
4	97957072	98006575	49504		1	97272401	97297000	24599	Mix	ENSECAG00000007303
4	98224253	98332565	108313		1	97319101	97338900	19799	Mix	ENSECAG00000007303
4	98289000	98481816	192817		1	97355001	97365200	10199	Mix	ENSECAG00000007303
4	98396019	98419892	23874		1	97373901	97392100	18199	Mix	ENSECAG00000007303
4	98445542	98454737	9196		1	97415301	97423300	7999	Mix	ENSECAG00000007303
4	98479729	98534540	54812		1	97438001	97439600	1599	Del	ENSECAG00000007303
4	98904533	98926218	21686		1	97521901	97542100	20199	Mix	ENSECAG00000007303
4	99054808	99201376	146569		1	97566001	97574800	8799	Del	ENSECAG00000007303
4	99240138	99278221	38084		1	97581101	97586600	5499	Mix	ENSECAG00000007303
4	99796817	99824186	27370		1	97606501	97612800	6299	Del	ENSECAG00000007303
4	100854593	100903507	48915		1	97619701	97665400	45699	Mix	ENSECAG00000007303
4	100879322	100973764	94442		1	97667801	97670200	2399	Del	ENSECAG00000007303
4	100973764	101008479	34716		1	97673701	97679400	5699	Mix	ENSECAG00000007303
4	101124495	101179198	54704		1	97699901	97934000	234099	Mix	ENSECAG00000007303
4	101290314	101317916	27603		1	97934001	97977100	43099	Mix	ENSECAG00000007303
4	101497617	101899474	402000		1	97977201	97997900	20699	Mix	ENSECAG00000007303(dist=15260),ENSECAG00000009140(dist=12286)
4	101506181	101681529	175349		1	97998001	98093100	95099	Mix	ENSECAG00000009140
4	101694669	101840907	146239		1	98140301	98143800	3499	Del	ENSECAG00000009706
4	101868984	101988664	119680		1	98152901	98163600	10699	Mix	ENSECAG00000009706
4	101933836	101988664	54828		1	98192701	98202000	9299	Mix	ENSECAG00000009706
4	101966880	102147474	180595		1	98214101	98215200	1099	Del	ENSECAG00000009706
4	101975714	102378584	402871		1	98217301	98220900	3599	Mix	ENSECAG00000009706
4	101998265	103039226	1041000		1	98222201	98223900	1699	Mix	ENSECAG00000009706
4	102218652	102396680	178029		1	98229401	98442100	212699	Mix	ENSECAG00000009706
[truncated: 41,842 more rows]
