# Supplementary material for: Whole-Genome Resequencing Analysis of Copy Number Variations Associated with Athletic Performance in Grassland-Thoroughbred
Source: Animals (Basel). 2025 May 18;15(10):1458. doi: 10.3390/ani15101458 (PMC12108297; doi:10.3390/ani15101458)
Supplement: Supplementary file 1 [file animals-15-01458-s001.zip › Supplementary Table S2 Primers of qPCR.xlsx]

## Sheet: Sheet1
Primers of qRT-PCR
genes	Type	Primer sequence	Size
NC_009150.3:6187701-6191400	DEL	F：TGCAGAACGAGGGGAAGAAACAG	107
		R：GGAGTGGGCGGGCAACTAAAC
NC_009166.3:7953901-7957600	DUP	F:CAGCACCCAGATCCAGAAACACC	139
		R：GAAGTTCACCAACGGGCACCTC
NC_009152.3:37718401-37721800	DEL	F:TCGCTCTCCACAGTGCTCCTAC	125
		R:GGTCAACGGAAGACACGGCATAG
NC 009161.3:69461401-69466500	DUP	F:TGTTTGTCTTTGGGGCTGAGGTG	85
		R:GACACAGAGTGGCAGGATGGATC
NC_009159.3:69914501-69916300	DUP	F:GGGCACCCTTGTCTTGTTCCTG	85
		R:ATGACAGACCCACAGCCAACATC
NC_009149.3:75596701-75597900	DEL	F:AGGCTCCTTAGGGCACAGATGG	139
		R:CTGCTCTCTCCTCCIGTGTCCTC
NC 009172.3:16001-19400	DUP	F:TGAGCGAGCTTGGAAGGAGAGG	120
		R:CTGGACGTGGCTTAGCTTGACTC
NC_009152.3:37259301-37264100	DEL	F:ATGTGGCACAACCAGAGCAGAAG	113
		R:GCACAACGCTCTTACAGCCTACC
GAPDH		F:CATCATCCCTGCTTCTACTGG	117
		R:TCCACGACTGACACGTTAGG
DNAJB1	UP	CGACCAGACCTCCAGCAACATTC	84
		GAGCCGTCCCTCTTGAAGACATTG
EMC6	DOWN	TGTTCCAGGTAAGCGGGCTAGG	88
		AGACGGTGCGAAGGCTGAGG
IFI6	DOWN	CTGTCGGAGGAGGTGGGTCTG	92
		GCAGGAGGAGGAGGCTGTGAG
DUSP1	UP	CAATGGCTGGGCGAGGTTATATCC	146
		CAGGCACAGGGTGTCTGAGAAATG
MTPN	UP	CCAGAGACAGCAATGTTCCACCAG	104
		GCAAGAGCAGGAGAGCAAGACAC
FOS	UP	AACTCGCTCCGCTCCACCTG	133
		GAGATGGCAGTTACCGTTGGGATG
