# Supplementary material for: Whole-Genome Resequencing Analysis of Copy Number Variations Associated with Athletic Performance in Grassland-Thoroughbred
Source: Animals (Basel). 2025 May 18;15(10):1458. doi: 10.3390/ani15101458 (PMC12108297; doi:10.3390/ani15101458)
Supplement: Supplementary file 1 [file animals-15-01458-s001.zip › Supplementary Table S3 The statistical table of sequencing results for each sample.xlsx]

## Sheet: Sheet1
samples	raw total bases(G)	total bases(G)	Q20(%)	Q30(%)	GC	Average depth	Coverage				Sample	Raw Base（G）	Clean Base（G）	mapper	Q20	Q30	GC（%）
Non-racehorse.1	57.24	56.26	97.17	92.21	42.97	22.19X	0.9923				Racing horse_1	12.32	12.18	0.9508	97.79	93.72	46.79
Non-racehorse.10	101.98	100.46	97.19	92.62	42.86	39.82X	0.9927				Racing horse_2	6.99	6.91	0.9512	97.77	93.72	47.06
Non-racehorse.11	87.73	86.38	97.29	92.41	42.62	34.26X	0.9924				Racing horse_3	12.05	11.89	0.9414	97.81	93.82	46.32
Non-racehorse.12	85.38	84.23	97.42	92.65	42.57	33.40X	0.9925				Non-Racing horse_1	19.69	19.49	0.9537	97.87	93.98	49.42
Non-racehorse.13	56.12	55.31	96.68	91.08	42.77	21.94X	0.9923				Non-Racing horse_2	12.44	12.29	0.9231	97.8	93.97	51.62
Non-racehorse.14	92.8	91.58	97.4	92.64	42.91	36.21X	0.9928				Non-Racing horse_3	12.25	12.12	0.9094	97.54	93.51	49.06
Non-racehorse.15	56.3	55.54	96.77	91.26	42.57	22.04X	0.9911
Non-racehorse.16	58.18	57.21	97.09	91.98	42.93	22.71X	0.9917
Non-racehorse.17	55.24	54.43	97.01	91.76	42.7	21.60X	0.9924
Non-racehorse.18	74.93	73.82	96.97	91.7	42.7	29.28X	0.9926
Non-racehorse.19	71.26	70.03	97.38	92.6	43.05	27.80X	0.9925
Non-racehorse.2	57.44	56.26	97.03	92	43.26	22.24X	0.9925
Non-racehorse.20	84.45	83.24	97.25	92.32	42.62	32.96X	0.9925
Non-racehorse.21	30.45	30.04	96.41	90.83	43.3	12.69X	0.9901
Non-racehorse.22	28.73	28.36	96.31	90.66	43.04	11.97X	0.9902
Non-racehorse.23	28.92	28.57	96.41	90.84	42.79	12.05X	0.9901
Non-racehorse.24	28.5	28.14	96.38	90.74	42.94	11.88X	0.9907
Non-racehorse.25	25.82	25.4	97.38	93.07	43.55	10.76X	0.9911
Non-racehorse.26	25.33	24.92	97.46	93.11	43.18	10.56X	0.9912
Non-racehorse.27	25.56	25.09	97.28	92.72	43.29	10.65X	0.9913
Non-racehorse.28	25.02	24.51	96.99	92.47	44.23	10.43X	0.9904
Non-racehorse.29	28.34	27.86	97.64	93.46	43.39	11.8X	0.9907
Non-racehorse.3	53.43	52.63	97.11	92.07	42.92	20.87X	0.9924
Non-racehorse.30	25.51	25.08	97.23	92.68	43.16	10.63X	0.991
Non-racehorse.4	58.4	57.56	97.17	92.18	43.02	22.83X	0.9924
Non-racehorse.5	95.84	94.39	97.35	92.5	42.87	37.43X	0.9929
Non-racehorse.6	86.41	85.1	97.4	92.66	42.97	33.78X	0.9917
Non-racehorse.7	84.89	83.68	97.25	92.33	42.75	33.18X	0.9925
Non-racehorse.8	115.17	113.61	97.19	92.16	42.53	45.04X	0.9929
Non-racehorse.9	99.8	98.39	97.23	92.24	42.64	39.04X	0.9929
Racehorse.1	52.85	52.17	96.57	91.18	42.16	20.60X	0.9922
Racehorse.10	79.13	77.86	96.45	90.66	42.48	30.82X	0.9926
Racehorse.11	81.52	80.24	97.09	91.99	43.02	31.81X	0.9927
Racehorse.12	79.03	77.9	97.23	92.24	42.73	30.82X	0.9923
Racehorse.13	87.02	85.84	97.39	92.6	42.61	34.03X	0.9926
Racehorse.14	95.49	94.13	97.32	92.46	42.63	37.34X	0.9927
Racehorse.15	49.65	47.61	96.99	91.88	42.9	18.76X	0.9914
Racehorse.16	87.8	86.53	97.12	92	42.29	34.26X	0.9923
Racehorse.17	52.29	51.71	96.61	91.18	41.19	20.45X	0.9921
Racehorse.18	54.74	53.98	96.11	90.21	42.06	21.33X	0.9924
Racehorse.19	52.02	51.28	96.59	91.19	41.93	20.28X	0.9919
Racehorse.2	53.71	53.12	96.89	91.81	41.88	20.99X	0.992
Racehorse.20	56.91	56.1	96.62	91.26	42.16	22.35X	0.9925
Racehorse.21	91.24	90.03	97.27	97.56	42.37	35.96X	0.9921
Racehorse.22	84.57	83.41	97.46	92.75	42.53	33.33X	0.9914
Racehorse.23	79.57	78.5	97.35	92.5	42.81	32.22X	0.9912
Racehorse.24	81.89	80.8	97.34	92.45	42.51	32.28X	0.992
Racehorse.25	87.56	86.21	97.25	92.31	42.97	34.39X	0.9918
Racehorse.26	54.39	53.64	96.71	91.45	42.26	26.29X	0.9917
Racehorse.27	52.31	51.61	96.48	90.96	41.64	25.3X	0.9913
Racehorse.28	52.06	51.5	96.34	90.6	41.8	25.33X	0.9915
Racehorse.29	56.64	55.9	96.31	90.56	41.96	26.03X	0.9912
Racehorse.3	51.63	51	96.14	90.28	41.76	20.15X	0.9919
Racehorse.30	52.55	51.83	96.56	91.18	42.54	21.9X	0.992
Racehorse.4	58.25	57.5	96.46	90.78	41.69	22.69X	0.992
Racehorse.5	51.52	50.78	96.59	91.11	42.1	20.07X	0.9919
Racehorse.6	82.38	81.25	97.45	92.75	42.65	32.22X	0.9916
Racehorse.7	101.12	99.68	97.38	92.59	42.34	39.54X	0.9924
Racehorse.8	53.22	52.49	96.62	91.12	41.87	20.73X	0.9921
Racehorse.9	85.79	84.46	97.54	92.97	42.65	33.49X	0.9925
