# Supplementary material for: Whole-Genome Resequencing Analysis of Copy Number Variations Associated with Athletic Performance in Grassland-Thoroughbred
Source: Animals (Basel). 2025 May 18;15(10):1458. doi: 10.3390/ani15101458 (PMC12108297; doi:10.3390/ani15101458)
Supplement: Supplementary file 1 [file animals-15-01458-s001.zip › Supplementary Table S4 Detailed CNV information for each sample.xlsx]

## Sheet: Sheet1
Sample ID	CNVs (n)	CNV DEL (n)	CNV DUP (n)	Min Length (bp)	Max Length (bp)	Median length (bp)	Total Length (bp)	Average Length (bp)
Non-racehorse_1	1627	700	927	300	601600	300950	22234400	13665.9
Non-racehorse_2	2680	1363	1317	800	1121000	560900	82088300	30630
Non-racehorse_3	1641	726	915	300	601600	300950	22516400	13721.1
Non-racehorse_4	2632	1389	1343	200	1121000	560600	78032900	29647.8
Non-racehorse_5	1703	620	1083	800	428100	214450	25322100	14869.1
Non-racehorse_6	1580	539	1041	500	616100	308300	22764700	14408
Non-racehorse_7	1724	665	1059	700	535500	268100	24959500	14477.7
Non-racehorse_8	1647	621	1026	700	464800	232750	22725300	13798
Non-racehorse_9	1620	544	1076	700	465800	233350	23339600	14407.2
Non-racehorse_10	1680	641	1039	900	457000	228950	24861000	14798.2
Non-racehorse_11	1690	557	1133	500	425600	213050	26224200	15517.3
Non-racehorse_12	1644	625	1019	300	579500	289900	24408500	14847
Non-racehorse_13	1577	648	928	300	911500	455900	21833300	13853.6
Non-racehorse_14	1704	642	1062	700	341100	170900	24710800	14501.6
Non-racehorse_15	1591	629	962	300	219000	109650	18682600	11742.7
Non-racehorse_16	1612	693	919	300	548600	274450	20402600	12656.7
Non-racehorse_17	1606	701	905	300	911500	455900	23246000	14474.5
Non-racehorse_18	1684	594	1090	700	417400	209050	25968000	15420.4
Non-racehorse_19	1640	663	977	900	601600	301250	20892400	12739.3
Non-racehorse_20	1623	582	1041	800	601600	301200	23903400	14727.9
Non-racehorse_21	2159	1324	835	400	884200	442300	27497500	12736.2
Non-racehorse_22	2196	1251	945	500	535500	268000	27675000	12602.5
Non-racehorse_23	2049	1241	808	400	823900	412150	27504900	13423.6
Non-racehorse_24	2132	1292	840	300	424400	212350	27242200	12777.8
Non-racehorse_25	2662	1083	1579	300	553800	277050	35504300	13337.5
Non-racehorse_26	2450	1151	1299	300	548300	274300	32146200	13120.9
Non-racehorse_27	2224	1186	1038	500	625800	313150	30377600	13659
Non-racehorse_28	2549	1023	1526	500	576900	288700	33233600	13037.9
Non-racehorse_29	2363	1115	1248	300	626400	313350	30663900	12976.7
Non-racehorse_30	2523	1150	1373	400	380200	190300	32320900	12810.5
Racehorse_1	3003	1076	1927	500	18956500	9478500	1042476400	347145
Racehorse_2	2198	1425	773	500	493100	246800	24928200	11341.3
Racehorse_3	2177	1397	780	400	2181600	1091000	26616900	12226.4
Racehorse_4	2216	1417	799	400	670900	335650	25572100	11539.8
Racehorse_5	2150	1385	765	400	598100	299250	24597000	11440.5
Racehorse_6	2564	1124	1440	400	1122000	561200	81777800	31894.6
Racehorse_7	2493	1119	1374	700	1121700	561200	80678000	32361.8
Racehorse_8	2312	1483	829	300	626400	313350	26282800	11368
Racehorse_9	2703	1140	1563	400	1121000	560700	84751900	31354.8
Racehorse_10	2607	1133	1474	400	822100	411250	82917300	31805.6
Racehorse_11	2525	1094	1431	700	1122200	561450	83157500	32933.7
Racehorse_12	2565	1090	1475	400	3178900	1589650	86857600	33862.6
Racehorse_13	2704	1139	1565	700	1122200	561450	83947800	31045.8
Racehorse_14	2474	1114	1630	400	1717800	859100	84841500	34293.2
Racehorse_15	2702	1066	1636	400	1121600	561000	85051000	31477.1
Racehorse_16	2499	1147	1352	400	822000	411200	81718300	32700.4
Racehorse_17	2217	1457	760	500	2181600	1091050	27821800	12549.3
Racehorse_18	2259	1456	803	400	940400	470400	25934400	11480.5
Racehorse_19	2130	1339	791	300	911500	455900	26065900	12237.5
Racehorse_20	2189	1435	754	600	382600	191600	22171200	10128.5
Racehorse_21	1604	534	1070	400	581800	291100	21144500	13182.4
Racehorse_22	1657	536	1121	300	518900	259600	22816300	13769.6
Racehorse_23	1676	505	1171	600	576000	288300	26811400	15997.3
Racehorse_24	1758	516	1242	1000	461800	231400	26489200	15067.8
Racehorse_25	1652	539	1113	500	530000	265250	24955100	15106
Racehorse_26	2112	1356	756	400	867200	433800	24625100	11659.6
Racehorse_27	2183	1407	776	300	266300	133300	22840400	10462.8
Racehorse_28	2272	1475	796	500	464800	232650	24615500	10839.1
Racehorse_29	2235	1457	778	500	548600	274550	24611300	11011.8
Racehorse_30	2165	1381	784	300	548600	274450	24462300	11299
