# Supplementary material for: Whole-Genome Resequencing Analysis of Copy Number Variations Associated with Athletic Performance in Grassland-Thoroughbred
Source: Animals (Basel). 2025 May 18;15(10):1458. doi: 10.3390/ani15101458 (PMC12108297; doi:10.3390/ani15101458)
Supplement: Supplementary file 1 [file animals-15-01458-s001.zip › Supplementary Table S5 Detailed information on the detected CNVRs and the differential CNVRs between the racing and non-racing groups.xlsx]

## Sheet: CNVR
#CHROM	STRAT	END	Stype	CNV size	Normalized read-depth	p-val1	p-val2	p-val3	p-val4
NC_009144.3	89842401	89843700	duplication	1300	4.76857	0.0292607		1	1
NC_009144.3	89842301	89843700	duplication	1400	10.1727	0.000875775		1	1
NC_009144.3	160497101	160499200	deletion	2100	0.466172	0.0321363	87164.5	1	1
NC_009144.3	164751601	164753800	duplication	2200	3.14133	1.65632e-06	3.98099e-24	637008	1.58619e-17
NC_009144.3	164775701	164777900	duplication	2200	1.90328	0.00705087	4820.88	1531160	18767700
NC_009144.3	160497001	160499300	deletion	2300	0.150149	6.92924e-11	4.73866e-09	17980.8	876.658
NC_009144.3	111439101	111441500	duplication	2400	11.3005	9.02646e-06	2750090000	619.476
NC_009144.3	67637901	67640400	duplication	2500	3.5985	0.0184178	0.0198024	37693.3	16817800
NC_009144.3	89862401	89865000	duplication	2600	4.52442	1.82236e-06	485965000	207.954
NC_009144.3	89862301	89864900	duplication	2600	6.58459	5.11954e-07	22526.8	15.3292
NC_009144.3	115246501	115249200	duplication	2700	2.19225	1.65747e-07	6.09389e-24	231.054	9.71001
NC_009144.3	115246401	115249300	duplication	2900	2.39428	2.46203e-08	0.0842779	57.4727	0.371368
NC_009144.3	161308801	161311800	deletion	3000	0.204	5.31242e-11	9.31305e-06	4.21405	8.05591
NC_009144.3	115246301	115249300	duplication	3000	1.68576	9.01581e-06	66.1421	12.084	0.00255147
NC_009144.3	160748301	160751400	duplication	3100	2.49807	6.00783e-06	14063700	197.019	434889000
NC_009144.3	164628601	164631700	duplication	3100	2.35537	0.000220451	11349.1	18196.8	34738700
NC_009144.3	81069301	81072500	duplication	3200	25.669	5.45452e-06		2.42631
NC_009144.3	164651601	164654900	duplication	3300	4.03155	0.00394562	4.10457e-05	18.1536
NC_009144.3	160492601	160496000	duplication	3400	2.6707			0.000201844	3.66715e-33
NC_009144.3	67586401	67589900	duplication	3500	3.56665	0.041959	0.0282402	874.165	55039.8
NC_009144.3	115292201	115296100	duplication	3900	1.99202	0.000794329	1212920000	9.4596	354443000
NC_009144.3	159231701	159235900	duplication	4200	11.2761	0.00643691	1538300000	0.25194	2070550000
NC_009144.3	164547401	164551700	duplication	4300	1.94431	4.27421e-05	288628000	3.2022	26799800
NC_009144.3	89839101	89843700	duplication	4600	5.36167	7.94562e-06	426805	248.705	19701200
NC_009144.3	111438401	111443100	deletion	4700	0.318456	0.34783	2871000000	8175.02	2871000000
NC_009144.3	159231001	159235700	duplication	4700	21.9141		2.10306e-23
NC_009144.3	164650101	164654900	duplication	4800	5.1016	1.66677e-08	1.87858e-06	7.8128e-05
NC_009144.3	115208901	115213800	duplication	4900	3.12552
NC_009144.3	159230601	159235800	duplication	5200	30.3119	4.2908e-10	2719030	9.96078e-11
NC_009144.3	115169801	115175300	duplication	5500	2.10579		3371730	2.58639e-08	39207800
NC_009144.3	115170001	115175600	duplication	5600	1.7013	3.81356e-09	56.5011	5.7409e-05	31929.4
NC_009144.3	162721301	162727300	deletion	6000	0.607199	8.7389e-06	2719240000	2.71646	2768910000
NC_009144.3	164530801	164536900	duplication	6100	3.13701	4.18026e-10	22554.5	6.01137e-05	1063990
NC_009144.3	115269001	115275600	duplication	6600	2.21052		3.79192e-15	6.92924e-11	6.5309e-08
NC_009144.3	115198601	115206000	duplication	7400	3.2732		9.54993e-20
NC_009144.3	115213801	115221500	deletion	7700	0.216922	2.06977e-11	2637530000	1.50425e-08	2696280000
NC_009144.3	114970001	114977800	duplication	7800	1.71989	0.00386915	597315000	22.2321	893370000
NC_009144.3	115251201	115259800	duplication	8600	1.63926	4.52173e-09	2460790000	2.15394e-08	2550620000
NC_009144.3	67652801	67662200	duplication	9400	4.14418		4.59629e-10		4.58645e-06
NC_009144.3	67601801	67611700	duplication	9900	1.50108	8.00906e-06	659581000	0.00235668	887793000
NC_009144.3	67601501	67611700	duplication	10200	2.15605		0.000965315		0.269418
NC_009144.3	115193601	115206000	duplication	12400	2.53748		1.14475e-11		2.23318e-08
NC_009144.3	115193401	115206000	duplication	12600	2.85478		5.76923e-28		3.855e-22
NC_009144.3	164751801	164766200	duplication	14400	2.29182		1529970000		1669740000
NC_009144.3	67613701	67629600	duplication	15900	2.85347		272369		873332
NC_009144.3	115275601	115292200	deletion	16600	0.228947	9.60075e-12	1001620	1.09159e-11	2613650
NC_009144.3	164673801	164695300	duplication	21500	1.71705		1.03665e-11		8.26512e-10
NC_009144.3	164673701	164695500	duplication	21800	2.71823
NC_009144.3	173471501	173493800	duplication	22300	2.21948	1.7904e-07	0.0177689	6.07457e-06	0.179844
NC_009144.3	164555301	164578400	duplication	23100	2.64101		7.91609e-10		3.20181e-08
NC_009144.3	164800801	164827400	deletion	26600	0.519769	5.99145e-12	2870840000	6.47856e-12	2870850000
NC_009144.3	94415501	94445400	deletion	29900	0.254505	5.33018e-12	2771290000	5.71228e-12	2777850000
NC_009144.3	160828501	160863700	duplication	35200	1.46066		132725000		158055000
NC_009144.3	164313501	164352700	duplication	39200	2.76129		4.06787e-11		4.18846e-10
NC_009144.3	164352701	164395400	deletion	42700	0.608888	3.73238e-12	2871000000	3.91579e-12	2871000000
NC_009144.3	177305201	177380700	deletion	75500	0.292058	2.11089e-12	4966040	2.16833e-12	5877280
NC_009144.3	110995901	111095300	deletion	99400	0.518741	1.60335e-12	2.37985e-18	1.63627e-12	8.34542e-18
NC_009145.3	112070301	112072100	deletion	1800	0.279691	0.000679854	0.156229	1	1
NC_009145.3	55255501	55258200	duplication	2700	3.58966	9.4443e-10	1.22187e-34	961.218	0.0163568
NC_009145.3	108419501	108423000	duplication	3500	5.07324	0.0297523	0.710841	82.199	4.27664e-05
NC_009145.3	108388901	108392500	duplication	3600	10.9486		514111000	9.96078e-09
NC_009145.3	116890801	116894600	deletion	3800	0.360282	1.24738e-06	19573600	0.00593613	3026.88
NC_009145.3	108360101	108364100	duplication	4000	11.7755
NC_009145.3	24455701	24459800	deletion	4100	0.583409	2.101e-07	428151	0.66134	31488500
NC_009145.3	108360001	108364100	duplication	4100	11.6858
NC_009145.3	39228001	39232300	duplication	4300	4.12521			2.938e-08
NC_009145.3	108414101	108418400	duplication	4300	5.15169	3.1326e-07	5.58635e-19	0.0037694	1.53302e-16
NC_009145.3	108433901	108438800	duplication	4900	10.4753		8.61254e-35
NC_009145.3	108398101	108403900	duplication	5800	9.94692		6.80777e-40
NC_009145.3	50593701	50599600	deletion	5900	0.284653	2.70123e-11	1901480000	0.00607158	2186500000
NC_009145.3	108337701	108343600	duplication	5900	9.83199
NC_009145.3	57131201	57137300	deletion	6100	0.572371	2.61266e-11	893084000	1.51507e-05	1309690000
NC_009145.3	108831901	108838200	duplication	6300	3.89729	2.02378e-10	2564380000		2657990000
NC_009145.3	108372501	108379800	duplication	7300	10.9357
NC_009145.3	49003101	49010700	duplication	7600	3.75689	1.84537e-09	223510000	2.92278e-07	437593000
NC_009145.3	47548201	47556000	deletion	7800	0.143653	2.04324e-11	1.08746e-17	2.7478e-11	1.80588e-18
NC_009145.3	47590901	47601400	duplication	10500	2.01497		1.29265e-19		3.24209e-14
NC_009145.3	108241301	108254900	duplication	13600	2.05297		1506.93		12636.1
NC_009145.3	108329201	108344000	duplication	14800	9.15414		9.48226e-05		0.0062905
NC_009145.3	108388801	108418500	duplication	29700	5.0748		102.806		326.161
NC_009145.3	108193501	108236200	duplication	42700	2.02916		1833260000		1872190000
NC_009145.3	108261501	108343700	duplication	82200	4.67454		1.48618e-27		1.13485e-26
NC_009146.3	40743601	40746200	duplication	2600	2.74561	3.95244e-07	1.76455e-20	1566	5.34926e-13
NC_009146.3	40801601	40804600	duplication	3000	2.16664	2.40425e-05	1.56197e-05	45.6538	0.00676161
NC_009146.3	67719301	67722300	duplication	3000	2.09116	3.60819e-07	1.2786e-05	0.84139	2.12243e-15
NC_009146.3	40754501	40757600	deletion	3100	0.116332	5.14105e-11	8.69354e-08	0.0354925	4.79244
NC_009146.3	67718901	67722000	duplication	3100	1.93085	2.93482e-06	21327600	1.86409	0.989041
NC_009146.3	97434601	97438500	deletion	3900	0.527463	4.08647e-11	0.00433565	0.116261	5001.44
NC_009146.3	87079701	87083600	deletion	3900	0.352951	2.65621e-09	622.124	0.448509	1627020
NC_009146.3	37386601	37390800	duplication	4200	7.37236	0.000101266	159019000	0.0485834	630699000
NC_009146.3	118177001	118181500	duplication	4500	11.2541	1.23673e-06	263143000	0.000746586
NC_009146.3	37381601	37386400	duplication	4800	10.2342		84964.1
NC_009146.3	107548601	107554200	duplication	5600	19.4869		512316000	1.20415e-08	948107000
NC_009146.3	49972101	49978300	deletion	6200	0.0578453	2.57052e-11		3.79458e-11
NC_009146.3	40792101	40800300	duplication	8200	2.10196		3713330		18802700
NC_009146.3	117781301	117792200	duplication	10900	2.14406		59.7064		1533.08
NC_009146.3	40792201	40804500	duplication	12300	2.07828		3.63496e-05		0.00661092
NC_009146.3	37306201	37320400	duplication	14200	5.47726		456.193	5.22533e-11	4137.5
NC_009146.3	97409501	97427400	deletion	17900	0.311782	8.90349e-12	9.00052e-29	1.00234e-11	1.39519e-24
NC_009146.3	37354701	37390600	duplication	35900	11.3292		3.60316e-35
NC_009146.3	117707501	117780800	duplication	73300	2.6003		2.43975e-07		6.69632e-07
NC_009147.3	80052601	80054200	duplication	1600	2.21777	0.0194413	2.9081e-06	1	1
NC_009147.3	40917201	40919100	duplication	1900	5.09615	0.00223379	5.93271e-11	1	1
NC_009147.3	102362501	102364500	duplication	2000	2.41466	0.000392347	159.921	1	1
NC_009147.3	79954701	79957000	duplication	2300	1.9726	0.00149771	256.468	636691	345620000
NC_009147.3	55070601	55073000	duplication	2400	3.20371	1.95231e-08		2444.9	3.14548e-27
NC_009147.3	79977001	79979400	duplication	2400	3.02602	2.65621e-10	2.44807e-42	6806.28	8.84088
NC_009147.3	79976801	79979300	duplication	2500	2.86574	1.73803e-05	1.59357e-13	14480.5	8.09582e-07
NC_009147.3	102368501	102371900	duplication	3400	2.15778	1.10623e-08	2.2942e-06	7.09368	1743.64
NC_009147.3	102368601	102372000	duplication	3400	2.50118	2.79761e-05	158245	209.596	50634800
NC_009147.3	87705601	87709100	deletion	3500	0.323793	9.56235e-10	124602	22.9905	38760300
NC_009147.3	9680701	9684200	duplication	3500	2.80407	8.41487e-08	25774400	0.06593	5.89342e-32
NC_009147.3	79877701	79881700	duplication	4000	3.0566			3.18745e-09
NC_009147.3	102427301	102431500	duplication	4200	2.10477	7.58917e-11	1057430	0.207227	45644300
NC_009147.3	102420001	102424200	duplication	4200	3.45994		2.02808e-29	2.17326e-09
NC_009147.3	25722801	25727400	duplication	4600	4.65017	2.94631e-07	107779	0.00248436	9050310
NC_009147.3	90302401	90307100	duplication	4700	3.40884		11957400	5.6858e-05	123189000
NC_009147.3	80059501	80064600	duplication	5100	2.89762
NC_009147.3	80059401	80064600	duplication	5200	3.62486
NC_009147.3	102526001	102531400	deletion	5400	0.286636	2.95134e-11	140856000	3.20151e-07	430214000
NC_009147.3	101960401	101965900	duplication	5500	16.4202
NC_009147.3	106071401	106078000	deletion	6600	0.00153286	2.41474e-11		3.46462e-11
NC_009147.3	25723801	25730400	duplication	6600	2.95193	0.000247059	1136130	0.130298	12204500
NC_009147.3	82081501	82089000	deletion	7500	0.00133826	2.12497e-11		2.89768e-11
NC_009147.3	1604501	1612100	duplication	7600	2.25899	2.93581e-10	14299000	3.66779e-05	57714700
NC_009147.3	25676701	25684700	duplication	8000	3.84554		5.21288e-23		4.49072e-15
NC_009147.3	102349501	102359100	duplication	9600	1.79013		6076800		862.04
NC_009147.3	69171201	69181000	duplication	9800	1.82678	5.88703e-09	196770000	0.000702639	340036000
NC_009147.3	25732201	25743300	duplication	11100	29.7767		1080200000		1288240000
NC_009147.3	101957201	101968400	duplication	11200	16.9914		103741000
NC_009147.3	102306501	102318900	duplication	12400	2.29758		533819		2133590
NC_009147.3	102461901	102474700	duplication	12800	2.60425		51123100		95932000
NC_009147.3	102461801	102474700	duplication	12900	2.6706		2.24659e-09		1.44123e-06
NC_009147.3	79882801	79897500	duplication	14700	2.79551		23547900		45266100
NC_009147.3	80003201	80020200	duplication	17000	2.3731		105524		350816
NC_009147.3	102508301	102526400	duplication	18100	2.52742		159583000		219617000
NC_009147.3	79901301	79925400	duplication	24100	1.78408		345963000		412378000
NC_009148.3	28220001	28221100	deletion	1100		2.6386e-05	4.90758e-24	1	1
NC_009148.3	32584301	32585500	deletion	1200	0.0812429	0.000560887	0.338179	1	1
NC_009148.3	28223501	28224900	duplication	1400	16.693	0.0006143		1	1
NC_009148.3	28228201	28229800	duplication	1600	14.19	0.0210812		1	1
NC_009148.3	33136701	33138700	duplication	2000	18.1088	1.43435e-09		1	1
NC_009148.3	32195801	32197900	deletion	2100	0.0189209	7.58917e-11	1.08799e-22	1	1
NC_009148.3	32193501	32195800	duplication	2300	15.3451	1.88858e-05		111493
NC_009148.3	43901101	43903500	duplication	2400	8.20617	3.87239e-05		1375.41
NC_009148.3	32193401	32195800	duplication	2400	14.0218	9.76794e-06		1078.8
NC_009148.3	43904301	43907100	duplication	2800	8.96087	0.00213833		413.635
NC_009148.3	28246501	28249600	duplication	3100	8.31276	5.34463e-07	3.82002e-19	78.5524	0.368605
NC_009148.3	45588201	45591300	duplication	3100	16.6938	0.000625658		3473.74
NC_009148.3	9377701	9381000	duplication	3300	1.97568	1.71929e-08	2.96295e-13	0.954357	6.26267
NC_009148.3	32201901	32205300	duplication	3400	8.93878			0.00341848
NC_009148.3	39081001	39084600	duplication	3600	3.01419	4.56815e-06	2691560000	16.7992	2789820000
NC_009148.3	32580401	32584100	duplication	3700	10.1145	5.76584e-06	0.0163301	0.11021	3.99843e-37
NC_009148.3	45502101	45506000	duplication	3900	5.24607	0.0201431	0.0350312	36.906	9.48078e-13
NC_009148.3	7948401	7952400	duplication	4000	3.47524			3.12051e-07
NC_009148.3	20559001	20563300	duplication	4300	1.55122	5.93755e-08	2092720	0.949307	60246300
NC_009148.3	83780101	83784800	deletion	4700	0.26006	3.3909e-11	1967850000	0.0100348	2310980000
NC_009148.3	28234701	28239500	duplication	4800	5.94497	0.000191451	237.683	0.940453	212249
NC_009148.3	43963001	43967800	duplication	4800	3.92063		7.95665e-11	2.81406e-07
NC_009148.3	41155601	41160900	duplication	5300	4.10606		1.26784e-12	2.1636e-08	5.31002e-06
NC_009148.3	28227901	28233200	duplication	5300	11.7883		2715520000	3.5458e-07	2773180000
NC_009148.3	33139101	33144700	duplication	5600	17.4718
NC_009148.3	45549601	45555400	duplication	5800	2.16295	1.64868e-10	19379.4	1.12547e-05	1175810
NC_009148.3	33146701	33152800	duplication	6100	14.2439
NC_009148.3	44047101	44053400	duplication	6300	2.58285		7.3945e-08	3.65816e-06	0.0136552
NC_009148.3	45656501	45662900	duplication	6400	11.3711		6.8831e-06	1.23151e-09
NC_009148.3	44046401	44053400	duplication	7000	2.82261		6.72623e-44	1.91247e-10	7.31217e-29
NC_009148.3	28251901	28258900	duplication	7000	5.26755		1490780	1.27498e-10
NC_009148.3	19158601	19166500	duplication	7900	12.6012
NC_009148.3	45671901	45679900	deletion	8000	0.52361	1.99216e-11	39432700	1.18015e-07	115186000
NC_009148.3	33136601	33144700	duplication	8100	19.5671		2636810000		2692800000
NC_009148.3	28262501	28271300	duplication	8800	4.65246		0.00357248		1.09723e-10
NC_009148.3	32579001	32587800	duplication	8800	12.7287		2658360000		2705260000
NC_009148.3	28272801	28281700	duplication	8900	3.23819		3.57016e-16		1.41057e-10
NC_009148.3	71993501	72003600	deletion	10100	0.26079	1.57795e-11	2823200000	1.96756e-11	2832600000
NC_009148.3	19180301	19191400	duplication	11100	17.9706
NC_009148.3	37250401	37261700	duplication	11300	2.20432		6.13392e-28		1.89695e-21
NC_009148.3	37250501	37261800	duplication	11300	2.01988		4.97738e-34		1.84215e-26
NC_009148.3	20804701	20816100	deletion	11400	0.510042	1.398e-11	607.69	1.69545e-11	9007.84
NC_009148.3	37880701	37892200	deletion	11500	0.439562	1.38585e-11	1.00125e-18	1.67761e-11	5.96702e-14
NC_009148.3	44316901	44330800	duplication	13900	4.22914		1.97116e-35		4.45816e-29
NC_009148.3	33088101	33116300	duplication	28200	2.4818		68120.8		144969
NC_009148.3	19158201	19191400	duplication	33200	14.3936		2.60653e-17		9.65729e-16
NC_009148.3	43924201	43961000	duplication	36800	2.42457		5.14728e-09		4.74306e-08
NC_009148.3	32132201	32185400	duplication	53200	4.85562		0.000214684		0.000668756
NC_009148.3	44267101	44330800	duplication	63700	3.28729		473712000		501283000
NC_009149.3	75596701	75597900	deletion	1200	0.0755246	0.00804584	610.62	1	1
NC_009149.3	74172001	74174300	duplication	2300	2.04611	0.00245117	2.44294e-07	396660	4338290
NC_009149.3	75582001	75584500	duplication	2500	3.73327	2.14044e-06	1.23175e-32	10581.8	15.2943
NC_009149.3	20402401	20405100	duplication	2700	3.08103	7.0386e-06	498054000	22863.8	1823060000
NC_009149.3	40509701	40512600	duplication	2900	2.09853	4.83613e-09	4.56899	138.013	5340150
NC_009149.3	62062801	62065700	duplication	2900	3.16812	1.4948e-08	1.27419e-05	227.319	100859
NC_009149.3	37713301	37716800	duplication	3500	3.04758	8.92486e-09	3.08403e-07	9.81001	411.351
NC_009149.3	59805501	59809000	duplication	3500	14.6247	1.00177e-09		0.0230234
NC_009149.3	27668401	27672900	duplication	4500	8.02444	0.00283796	58593000	35.4199	330400000
NC_009149.3	59776801	59781800	duplication	5000	5.04605	0.00293907	5.36845	9.01298	273.651
NC_009149.3	59809101	59814300	deletion	5200	0.321301	0.00146434	2871000000	456.352	2871000000
NC_009149.3	75223701	75229000	duplication	5300	2.00544		0.000567171	1.78661e-06	35.3018
NC_009149.3	59804301	59809700	duplication	5400	14.3824		4.79819e-41
NC_009149.3	48596901	48603100	deletion	6200	0.255147	2.57052e-11	9.51744e-06	3.79458e-11	0.445996
NC_009149.3	27955301	27961500	duplication	6200	9.62512	6.12505e-07	1.69024e-08	1.10205e-05	2.22909e-38
NC_009149.3	59785601	59792100	duplication	6500	11.3707	8.34151e-06	202123000	6.52972e-05	2.11527e-18
NC_009149.3	59815401	59822400	duplication	7000	7.18778		5.8864e-30
NC_009149.3	59766001	59776100	duplication	10100	13.0899		2581990000		745830000
NC_009149.3	27955401	27967700	duplication	12300	6.38326		65620500	2.47569e-10	121302000
NC_009149.3	59842101	59857900	duplication	15800	8.74735		5.84445e-13		3.25444e-10
NC_009149.3	70653201	70671500	duplication	18300	2.31976
NC_009149.3	59822901	59841800	duplication	18900	11.3009		188706		53.3922
NC_009149.3	75578301	75599400	duplication	21100	2.58304		403355000		485824000
NC_009149.3	59814001	59841800	duplication	27800	12.7808
NC_009149.3	38642101	38671600	duplication	29500	2.05415		1.94013e-13		6.17868e-12
NC_009149.3	38642501	38672100	duplication	29600	1.90053		0.143367		0.712035
NC_009149.3	75223601	75305300	duplication	81700	1.59029		663620000		687846000
NC_009150.3	53996601	53997900	duplication	1300	3.65224	0.0138021		1	1
NC_009150.3	176101	178200	deletion	2100	0.332503	0.0370315	1677200	1	1
NC_009150.3	95496201	95498400	deletion	2200	0.204366	6.62845e-08	8.08829e-06	174822	398483
NC_009150.3	35841901	35844100	duplication	2200	2.66813	5.03327e-07	5.48915e-37	370841	158290
NC_009150.3	43957701	43960000	duplication	2300	3.1038	9.85962e-06	4.32436e-06	108104	3.79253e-16
NC_009150.3	58667801	58670200	duplication	2400	2.122	0.000340982	1.05373	22895.1	146.266
NC_009150.3	45151401	45153900	deletion	2500		6.3749e-11		61.9987	1.46483e-06
NC_009150.3	35778601	35781700	deletion	3100	0.291843	0.000300181	21440900	147658	505087000
NC_009150.3	3053901	3057000	deletion	3100	0.225039	1.16548e-07	2244.58	3475.96	19546500
NC_009150.3	4909901	4913000	duplication	3100	2.25747	2.51326e-05	7.93825e-06	34.5179	19596.6
NC_009150.3	4909801	4913000	duplication	3200	2.86323			0.133618	8.15497e-23
NC_009150.3	33348601	33351800	duplication	3200	1.5787	0.00425152	22773700	3152.15	1937080
NC_009150.3	4909601	4913100	duplication	3500	2.20051	1.71212e-08	9.3304e-12	2.00955	4.75779
NC_009150.3	6187701	6191400	deletion	3700	0.0859989	4.30737e-11	3.48022e-19	1.21873e-09	0.000216868
NC_009150.3	45039801	45043500	duplication	3700	1.97368	0.0385663	3595550	3599.69	133217000
NC_009150.3	78239901	78243600	duplication	3700	2.03338	4.30737e-10	0.0967381	0.0413493	2.8709e-05
NC_009150.3	13025301	13029100	duplication	3800	2.13669	0.000607763	800247000	334.295	1567580000
NC_009150.3	78240001	78243900	duplication	3900	1.8536	2.30804e-07	9.53404e-06	0.000561489	0.149092
NC_009150.3	78476101	78480300	deletion	4200	0.251216	3.79458e-11	3916.91	7.24421e-10	0.123268
NC_009150.3	54617901	54622200	duplication	4300	15.7827	3.27937e-06	231451000	0.000251341
NC_009150.3	35764001	35768800	deletion	4800	0.263358	1.47752e-08	2867550000	5.50889	2868990000
NC_009150.3	2572001	2576800	deletion	4800	0.326591	1.11168e-05	2871000000	1.80819	2871000000
NC_009150.3	54346301	54351200	duplication	4900	2.60357		1.26384e-16	4.25689e-07	2.8263e-06
NC_009150.3	54346201	54351200	duplication	5000	2.28057		4.03626e-26	3.73569e-07	1.7974e-16
NC_009150.3	35726801	35732000	duplication	5200	2.26869		1.44966e-16	1.40148e-07	7.77663e-07
NC_009150.3	54734901	54740200	duplication	5300	13.867	0.000107247	2610760000	0.00717272	2506040000
NC_009150.3	89968601	89974000	deletion	5400	0.143443	2.95134e-11	5.11428e-32	4.68743e-11	6.32556e-17
NC_009150.3	49645901	49651300	duplication	5400	2.0669		1.31068e-27	4.40618e-09	3.77532e-14
NC_009150.3	49645801	49651200	duplication	5400	4.05977
NC_009150.3	35794801	35800300	duplication	5500	1.73324	0.0434209	64223800	12.3036	255752000
NC_009150.3	35794701	35800200	duplication	5500	3.61678		1.19408e-21
NC_009150.3	54622101	54627800	deletion	5700	0.494037	0.000931319	2871000000	2.71536e-07	10.6079
NC_009150.3	13023901	13032600	deletion	8700	0.512919	1.83187e-11	7669210	1.3129e-06	29944000
NC_009150.3	88695601	88706200	deletion	10600	0.525684	1.50351e-11	1474930000	1.85317e-11	1672440000
NC_009150.3	53820401	53831400	deletion	11000		1.44884e-11		1.77081e-11
NC_009150.3	77098301	77109800	duplication	11500	1.42843		3560020	6.03938e-10	11401100
NC_009150.3	54323201	54336000	deletion	12800	0.523591	1.2451e-11	1998780	1.47567e-11	6224280
NC_009150.3	54244301	54257800	duplication	13500	1.59121		46340800		85399600
NC_009150.3	53862401	53880300	duplication	17900	1.65668		8364.53		34749.1
NC_009150.3	35689601	35707900	duplication	18300	2.85299		9450310		17650900
NC_009150.3	53862301	53881100	duplication	18800	1.58698		26.611		190.385
NC_009150.3	54262501	54286100	duplication	23600	1.51901		28641100		42322300
NC_009150.3	35745201	35769000	deletion	23800	0.389755	6.69632e-12	186555000	7.31067e-12	234733000
NC_009150.3	55022801	55046900	deletion	24100	0.567628	6.61297e-12	577.846	7.21143e-12	2077.37
NC_009150.3	35811401	35837200	duplication	25800	3.96823		2.58108e-23
NC_009150.3	77042601	77098300	deletion	55700	0.0659517	2.86127e-12	2871000000	2.96783e-12	2871000000
NC_009150.3	34681401	34807700	deletion	126300	0.37313	1.26186e-12	0.00548601	1.28216e-12	0.00841061
NC_009150.3	75519901	75884800	deletion	364900	0.544256	4.36757e-13	363.966	4.39164e-13	397.066
NC_009151.3	6035601	6036900	duplication	1300	2.92995	0.00301686	2.8026e-45	1	1
NC_009151.3	11342201	11343800	deletion	1600	0.0122756	9.96078e-11	3.57528e-32	1	1
NC_009151.3	1800201	1802100	duplication	1900	2.04813	0.000238098	1.03499e-13	1	1
NC_009151.3	15112701	15114800	deletion	2100	0.0831685	7.51328e-09	2.50897	1	1
NC_009151.3	3709101	3711200	deletion	2100	0.1299	6.83025e-10	1.8157e-11	1	1
NC_009151.3	22825701	22827800	duplication	2100	2.04974	0.0009154	8.5464e-07	1	1
NC_009151.3	6132201	6134300	duplication	2100	3.17566	3.36883e-06		1	1
NC_009151.3	1879801	1882300	duplication	2500	13.756	1.55293e-07		26618.1
NC_009151.3	13370001	13372800	duplication	2800	3.65715	1.79408e-07		228.457	5.71752e-13
NC_009151.3	1353001	1355800	duplication	2800	10.8367	0.0146675	1.88288e-24	2357.2	0.948671
NC_009151.3	32703001	32706000	duplication	3000	2.03845	1.49279e-06	2694.65	1593.74	28109700
NC_009151.3	3949101	3952300	deletion	3200	0.200883	1.84773e-08	134561000	39.4196	911203000
NC_009151.3	32702901	32706100	duplication	3200	2.0236	1.88458e-07	3.06597e-05	9.63736	0.0124186
NC_009151.3	1352601	1355800	duplication	3200	13.5358	5.46648e-07		12.34
NC_009151.3	77648001	77651900	deletion	3900	0.254894	4.08647e-11	25.573	0.70029	343650
NC_009151.3	93629501	93633400	duplication	3900	4.77434	0.00391567	381180000	13.5443	49703700
NC_009151.3	1867801	1871900	deletion	4100	0.2637	1.94357e-10	6.4381	1.76944	106639
NC_009151.3	2041101	2045400	duplication	4300	2.52565		36229	0.0004754	6880980
NC_009151.3	33005401	33010000	duplication	4600	4.85395			4.14369e-08
NC_009151.3	32789701	32794500	duplication	4800	2.51468		2.02207e-23	1.06939e-06	5.04152e-10
NC_009151.3	15214901	15219800	duplication	4900	4.07781	6.99938e-08	0.000125623	0.0398095	35.6212
NC_009151.3	15214601	15219900	duplication	5300	6.83199
NC_009151.3	15214501	15219900	duplication	5400	7.31609		1.46359e-09
NC_009151.3	1242901	1248700	duplication	5800	5.90303	6.14321e-06	231.919	1.81145	64728.2
NC_009151.3	6925201	6931100	duplication	5900	9.57545	5.40246e-10	58775.4	0.000364449	2283660
NC_009151.3	2384601	2390700	duplication	6100	6.80881	3.5388e-06	3.28928e-16	6.70584e-05	1.74382e-12
NC_009151.3	6922801	6929100	duplication	6300	7.62963	5.05944e-09	3.12871e-40	2.80377e-06	2.6742e-37
NC_009151.3	1272601	1279400	duplication	6800	6.12073	9.37485e-11	6.90789e-06	2.00544e-07	1.72326e-37
NC_009151.3	93620501	93628100	duplication	7600	8.13651		2.67894
NC_009151.3	15369401	15377100	duplication	7700	3.277		287198000	9.97057e-08	140.387
NC_009151.3	15220101	15228500	duplication	8400	7.51265		2628510000		2684320000
NC_009151.3	963101	971700	duplication	8600	1.7388		14710400	6.46763e-07	50150900
NC_009151.3	1767201	1777000	duplication	9800	10.972
NC_009151.3	6957001	6967200	deletion	10200	0.74742	0.0001635	1623140000	0.0248996	1815180000
NC_009151.3	33246201	33256800	duplication	10600	9.42807
NC_009151.3	6929701	6940500	duplication	10800	7.41541		0.0364989		3.802
NC_009151.3	13394001	13406400	duplication	12400	10.4902
NC_009151.3	13373501	13386900	duplication	13400	6.38397
NC_009151.3	13373401	13386900	duplication	13500	5.84439
NC_009151.3	5793201	5807300	duplication	14100	1.5675		43909200		72981700
NC_009151.3	5825501	5839600	duplication	14100	1.72711		1951440	4.21481e-10	5491240
NC_009151.3	1411901	1427000	duplication	15100	1.77687		604.435		4631.04
NC_009151.3	1295301	1312000	duplication	16700	17.5638
NC_009151.3	3566701	3583900	deletion	17200	0.530646	9.26584e-12	1096140	1.0485e-11	2737330
NC_009151.3	5560201	5577700	duplication	17500	2.06123		1.88188e-06		0.000102292
NC_009151.3	6175401	6200100	deletion	24700	0.561716	6.45233e-12	2448850000	7.02082e-12	2480590000
NC_009151.3	32775801	32802400	duplication	26600	3.10125		2171090000		2217180000
NC_009151.3	1313001	1350800	duplication	37800	11.1099		0.106735		0.380316
NC_009151.3	1272701	1312000	duplication	39300	11.8954		8519.46		16282.3
NC_009151.3	1295401	1350500	duplication	55100	14.1875		5.99109e-29		1.39708e-27
NC_009151.3	33207701	33284200	duplication	76500	1.84965		124719000		135376000
NC_009151.3	2396501	2510700	duplication	114200	2.0856		1.00893e-43		8.4218e-43
NC_009151.3	2396401	2510700	duplication	114300	2.15347		119.184		160.467
NC_009151.3	4221901	4488200	deletion	266300	0.55136	5.9847e-13	2871000000	6.02999e-13	2871000000
NC_009152.3	37608601	37609700	deletion	1100		3.49862e-05	7.39178e-24	1	1
NC_009152.3	30177501	30178600	duplication	1100	24.5899	0.00598798		1	1
NC_009152.3	37591601	37593600	duplication	2000	2.31849	4.11085e-06	3.10213e-26	1	1
NC_009152.3	37661001	37663100	duplication	2100	8.50037	0.0443795	342670000	1	1
NC_009152.3	30161901	30164100	duplication	2200	26.0156	0.00884452	2058860000	155653
NC_009152.3	37324901	37327400	duplication	2500	3.57412	0.00184332	43428.2	696.747
NC_009152.3	37614201	37617400	duplication	3200	2.76061	0.0116796	3.03201	41.7941	1.97365e-10
NC_009152.3	37283101	37286400	duplication	3300	2.26009	6.2843e-06	8503760	159.105	289726000
NC_009152.3	37718401	37721800	deletion	3400	0.330718	0.0058632	2852730000	172104	2863460000
NC_009152.3	37465301	37469000	duplication	3700	3.5779	0.0434987	143.345	17.8614	2.8599e-17
NC_009152.3	37053401	37057400	deletion	4000	0.480603	2.52601e-06	4056010	0.381126	513466
NC_009152.3	36072701	36077200	duplication	4500	2.41888	4.88742e-06	36605300	0.306654	42869.8
NC_009152.3	36072601	36077200	duplication	4600	2.75033		4.46116e-35	0.000873679	4.97346e-16
NC_009152.3	73133201	73138000	deletion	4800	0.00900019	3.32026e-11		5.69188e-11
NC_009152.3	37259301	37264100	deletion	4800	2.68202	16999.1	2634270000	7135.27	2730440000
NC_009152.3	10332101	10337400	deletion	5300	0.429248	3.00703e-11	5.9388	8.36947e-08	0.0885206
NC_009152.3	33409901	33415200	deletion	5300	0.325638	3.00703e-11	86.5756	0.0377319	59617.3
NC_009152.3	30164101	30170200	deletion	6100	0.390142	2.61266e-11	1.3072e-10	3.88713e-11	0.000286999
NC_009152.3	42489701	42498500	duplication	8800	1.86058		1.57075	1.7531e-08	200.028
NC_009152.3	83909601	83919200	duplication	9600	2.47482		10068700		32692300
NC_009152.3	60610401	60621600	deletion	11200	0.454017	1.42297e-11	0.0157261	1.73231e-11	1.61283
NC_009152.3	37527501	37540200	duplication	12700	1.97088	3.14428e-07	2770.05	2.30491e-05	24536.8
NC_009152.3	37577101	37591400	duplication	14300	2.25032		2221740000		2302850000
NC_009152.3	30054401	30072500	duplication	18100	2.58032		3.23325e-05		0.00112434
NC_009152.3	30056701	30075100	duplication	18400	2.34415		570673000		680226000
NC_009152.3	37627101	37650800	deletion	23700	0.441548	6.72458e-12	2871000000	7.34436e-12	2871000000
NC_009152.3	37472601	37496800	duplication	24200	1.81183		30694900		44663800
NC_009152.3	37356401	37387100	duplication	30700	2.21533		91937.5		180425
NC_009152.3	1	33900	deletion	33900	0.415687	4.70125e-12	0.154313	4.996e-12	0.622704
NC_009152.3	30186501	30222700	duplication	36200	22.1893		224821000		14708500
NC_009152.3	37772101	37823600	deletion	51500	0.590449	3.09461e-12	78721200	3.21965e-12	90521000
NC_009153.3	10259801	10262100	deletion	2300	0.219479	3.23526e-07	4.80826	26046.6	30787.7
NC_009153.3	23415501	23417800	deletion	2300	0.28895	3.09113e-07	4.93442e-09	3742.87	1901.28
NC_009153.3	21630301	21633400	duplication	3100	1.7373	0.0016435	1.51377	2.72021	1.03739e-09
NC_009153.3	12509301	12512400	duplication	3100	8.15201			4.86811e-08
NC_009153.3	12509201	12512400	duplication	3200	10.6595			0.00062991
NC_009153.3	12608401	12612200	duplication	3800	2.18878	0.0147208	15279800	3.01122	0.057059
NC_009153.3	30651901	30655800	deletion	3900	0.144697	4.08647e-11	0.00146297	2.25013e-05	2946.01
NC_009153.3	16817401	16821300	duplication	3900	2.49171	1.58155e-06	46255.9	0.510378	13275400
NC_009153.3	75764201	75768800	deletion	4600	0.342209	4.18769e-07	2166850000	0.0941423	2448850000
NC_009153.3	37442601	37447200	deletion	4600	0.492924	3.46462e-11	1.21193e-05	2.02049e-05	21.5419
NC_009153.3	28691801	28696600	duplication	4800	2.99758		1.81696e-17	4.10953e-08	3.62155e-13
NC_009153.3	1425301	1430800	deletion	5500	0.522734	2.89768e-11	3.12474e-10	1.37971e-08	0.00245771
NC_009153.3	13051901	13057500	duplication	5600	1.66286	1.99216e-09	25210.6	0.000791104	1612340
NC_009153.3	22282901	22288500	duplication	5600	1.94535	1.13838e-10	0.0456633	1.34236e-06	328.218
NC_009153.3	1425401	1431100	deletion	5700	0.617263	0.000223167	1107550000	0.0516971	2870620
NC_009153.3	13217501	13223400	deletion	5900	0.513582	1.19637e-07	1359840	0.00121632	18216000
NC_009153.3	11807001	11812900	duplication	5900	2.16454		1.82825e-37		8.35019e-22
NC_009153.3	12189401	12195800	deletion	6400	0.139839	2.4902e-11	3.73793e-34	3.6221e-11	9.42583e-21
NC_009153.3	1425501	1432300	deletion	6800	0.196908	2.34371e-11	2.15192e-17	3.32026e-11	5.01888e-11
NC_009153.3	12483001	12489800	duplication	6800	1.41377	0.0341355	925959000	1133.55	1291620000
NC_009153.3	12117801	12124700	duplication	6900	4.0708
NC_009153.3	14655101	14662200	deletion	7100	0.186633	2.24468e-11	0.0398342	3.12495e-11
NC_009153.3	13052101	13059400	duplication	7300	2.36545
NC_009153.3	16654801	16662800	duplication	8000	2.5393
NC_009153.3	66163201	66171300	duplication	8100	2.14677		26045500	1.62948e-05	83177200
NC_009153.3	16654901	16663200	duplication	8300	2.02835		104784		3.21334e-14
NC_009153.3	16832001	16840700	duplication	8700	3.0733		6.29657e-10		4.79788e-18
NC_009153.3	22273501	22282400	duplication	8900	1.86288		1.16725		150.478
NC_009153.3	16831901	16840800	duplication	8900	3.00707				1.05415e-37
NC_009153.3	11806801	11817600	duplication	10800	1.71884		4.88425		205.461
NC_009153.3	27119301	27130600	deletion	11300	0.199347	1.41038e-11	0.000343268	1.71368e-11	0.0664941
NC_009153.3	13079801	13091500	deletion	11700	0.415918	1.36216e-11	56.9244	1.64302e-11	1180.33
NC_009153.3	21612101	21625200	duplication	13100	2.12942		5.43259e-17		4.59395e-13
NC_009153.3	21611901	21625200	duplication	13300	2.13309		3.68687e-08		1.27854e-05
NC_009153.3	28691701	28705100	duplication	13400	19.8391	1.31555e-05	1389730000	0.003339	1548680000
NC_009153.3	66144501	66158000	duplication	13500	2.71918		9.13326e-27
NC_009153.3	21611601	21625200	duplication	13600	2.07339		0.00463079		0.251089
NC_009153.3	13035801	13049800	duplication	14000	2.10706		2.12816e-19		2.22116e-15
NC_009153.3	23433701	23447900	deletion	14200	0.40944	0.00619529	2871000000	0.553516	2871000000
NC_009153.3	13035701	13050200	duplication	14500	1.53092		119803		481445
NC_009153.3	13035601	13050300	duplication	14700	1.9862		7.05452e-15		1.14988e-11
NC_009153.3	13008301	13025200	duplication	16900	2.15993
NC_009153.3	15261501	15288800	deletion	27300	0.474942	5.83782e-12	2698340000	6.29931e-12	2710630000
NC_009153.3	20560901	20588400	duplication	27500	1.93912		4.59388e-25		1.31844e-22
NC_009153.3	22167401	22226300	deletion	58900	0.378537	2.70582e-12	2.28639e-31	2.80092e-12	5.25706e-30
NC_009153.3	39315901	39440700	deletion	124800	0.530755	1.27702e-12	2.05908e-30	1.29782e-12	8.72946e-30
NC_009154.3	42063901	42065700	deletion	1800	0.134703	1.76811e-05	0.0192196	1	1
NC_009154.3	21443801	21445700	duplication	1900	2.27966	0.000919534	2.09324e-06	1	1
NC_009154.3	42186001	42188400	duplication	2400	1.85455	0.000273869	28568.8	13496.1	417.191
NC_009154.3	61031801	61035000	duplication	3200	19.4864			1.7345e-07
NC_009154.3	42206801	42210500	duplication	3700	2.53743	1.67987e-08	261027000	5.85743e-05	1.31825e-16
NC_009154.3	21630901	21636800	duplication	5900	4.19333
NC_009154.3	21630801	21637000	duplication	6200	4.36881
NC_009154.3	21893801	21900400	duplication	6600	2.51861		5.95154e-38		8.33903e-24
NC_009154.3	19990301	19997700	deletion	7400	0.258414	2.15368e-11	2814850000	4.17503e-06	2829920000
NC_009154.3	42056401	42063800	duplication	7400	1.76816	1.95554e-08	1549.78	3.77533e-05	0.0237247
NC_009154.3	42056501	42064100	duplication	7600	2.42661		23638900	1.13838e-10	4.1496e-29
NC_009154.3	61661601	61669500	duplication	7900	3.49522
NC_009154.3	61078801	61089800	duplication	11000	13.4057				1.59703e-38
NC_009154.3	61158101	61169700	duplication	11600	14.4205		0.0138663
NC_009154.3	21893901	21905900	duplication	12000	2.08972		6.18557		172.116
NC_009154.3	29526701	29539300	deletion	12600	0.419488	1.26486e-11	0.00251456	1.50351e-11	0.206235
NC_009154.3	61661701	61677000	duplication	15300	2.4107	8.95819e-09	819704000		213828000
NC_009154.3	61078901	61095200	duplication	16300	10.812		1085.99		6665.39
NC_009154.3	1	17700	deletion	17700	0.418305	9.0041e-12	2.21738e-39	1.01511e-11	6.05684e-34
NC_009154.3	61135201	61169100	duplication	33900	9.97787
NC_009154.3	61132501	61169600	duplication	37100	9.94487		1.03694e-13		1.68105e-12
NC_009155.3	36080001	36081200	deletion	1200	0.0486785	0.000513662	0.00302522	1	1
NC_009155.3	18439901	18441100	deletion	1200	0.00825065	1.3281e-10	6.45427e-22	1	1
NC_009155.3	16754701	16756000	deletion	1300	0.0152554	1.22594e-10	2.04532e-19	1	1
NC_009155.3	33055601	33057100	duplication	1500	18.1321	0.0104355		1	1
NC_009155.3	35244301	35246000	duplication	1700	3.46733	0.00646426	6.68485e-06	1	1
NC_009155.3	20975501	20977200	duplication	1700	4.8538	3.24857e-06		1	1
NC_009155.3	25807001	25809100	duplication	2100	2.09669	0.00132494	25.5525	1	1
NC_009155.3	36121101	36123200	duplication	2100	3.65014	0.00549217	25.936	1	1
NC_009155.3	33027801	33030000	duplication	2200	19.0885	0.00652524	2759970000	711144
NC_009155.3	4576501	4578700	duplication	2200	22.6854	4.52247e-05		281370
NC_009155.3	15831901	15834300	deletion	2400	0.389403	4.25368e-05	25924.5	36500.5	12185100
NC_009155.3	35487801	35490200	duplication	2400	2.02441	0.00139095	513119	8261.2	0.000280141
NC_009155.3	23025601	23028000	duplication	2400	9.64648	0.00616784	7.19358e-20	5993.22
NC_009155.3	32979001	32981500	duplication	2500	19.3617	2.07636e-05	2.68064e-13	11.2683
NC_009155.3	18453201	18455800	duplication	2600	1.9302	1.68123e-05	0.0286939	4287.51	12029.8
NC_009155.3	17211601	17214200	duplication	2600	4.76182	6.30355e-06	1.90617e-34	889.982	1.49011e-30
NC_009155.3	13223401	13226200	deletion	2800	0.0740428	5.69188e-11	6.74526e-06	0.000530256	2.52175e-07
NC_009155.3	4575901	4578700	duplication	2800	17.762	0.0026604	2.9592e-20	1.03787
NC_009155.3	35283801	35286700	duplication	2900	2.50909	3.86837e-05	3.91648e-08	36.516	0.000366468
NC_009155.3	14692201	14695100	duplication	2900	4.89401	4.02938e-07	2.37871e-06	4.52591	1.24644e-21
NC_009155.3	14682401	14685300	duplication	2900	4.60303	0.00146979	2192230000	29883.3	2640450000
NC_009155.3	13217101	13220200	duplication	3100	1.47022	0.00398917	306701	478.628	111907000
NC_009155.3	20727201	20730400	duplication	3200	3.43677		2.34522e-36	0.514133
NC_009155.3	15132801	15136000	duplication	3200	4.04535	0.00269084	2776090000	25458.4	2835040000
NC_009155.3	33900601	33903900	duplication	3300	2.2376	0.00066531	4.12952e-07	64.0761	117.848
NC_009155.3	13217001	13220300	duplication	3300	2.16749	9.00213e-08	6.26087e-07	3.82499	0.0562795
NC_009155.3	12625401	12628700	duplication	3300	2.23019	0.000452791	65192.3	368.232	42524900
NC_009155.3	33030001	33033600	deletion	3600	0.489554	8.52643e-08	20.9799	0.257566	167.33
NC_009155.3	20735501	20739100	duplication	3600	1.90158	1.16165e-07	0.0371178	2.2451	41564.4
NC_009155.3	20727301	20731000	duplication	3700	3.63121	6.83148e-08	267859	0.000197653
NC_009155.3	34854401	34858700	duplication	4300	3.0219		768222000	0.00201825	1418360000
NC_009155.3	18397301	18401700	duplication	4400	4.90168			1.02148e-05
NC_009155.3	18397401	18401900	duplication	4500	4.73842		1.62478e-15	2.95933e-05
NC_009155.3	15897501	15902000	duplication	4500	5.51929		5.94433e-27
NC_009155.3	26295101	26299800	duplication	4700	2.1664		0.000644247	2.31669e-06	155.452
NC_009155.3	25800901	25805600	duplication	4700	2.82661		29102.1	9.16097e-08	2.47547e-13
NC_009155.3	33055501	33060200	duplication	4700	12.9558	2.37264e-05	4117.73	226.272	1262410
NC_009155.3	25800801	25805600	duplication	4800	2.43937		4.45069e-24	6.04876e-06	2.08495e-10
NC_009155.3	2588501	2593500	duplication	5000	18.5539
NC_009155.3	2588601	2594000	duplication	5400	13.1609		2.07789e-07
NC_009155.3	32943201	32948900	duplication	5700	21.3394		1.19178e-35	6.41797e-07	4.4542e-20
NC_009155.3	13252001	13258100	deletion	6100	0.456996	2.61266e-11	9.53172	3.22632e-09	24.053
NC_009155.3	34020001	34026200	duplication	6200	10.1619	0.0217421	2568980000	2.86925	709693000
NC_009155.3	29317101	29323400	duplication	6300	2.1693		1.24341e-17	7.41268e-11	1.05941e-15
NC_009155.3	17216401	17222800	duplication	6400	2.53517		2559780000	0.000120879	2653230000
NC_009155.3	18697301	18703900	duplication	6600	1.41529	7.04137e-08	6564860	0.000786223	41444800
NC_009155.3	27386901	27393900	duplication	7000	2.19482		1.71717e-25		1.03009e-15
NC_009155.3	23017601	23025300	duplication	7700	12.7337
NC_009155.3	27386701	27394600	duplication	7900	2.00208				1.13505e-43
NC_009155.3	20925801	20933700	duplication	7900	2.12065		7.24204e-34		4.40766e-23
NC_009155.3	16189801	16197900	duplication	8100	2.5287		3.58856e-08		9.81645e-15
NC_009155.3	20925601	20933800	duplication	8200	2.1288		6.85525e-37		9.19057e-26
NC_009155.3	23028201	23036400	duplication	8200	18.8119		292687
NC_009155.3	12946801	12955100	duplication	8300	2.05567		3.72433e-15		2.12299e-09
NC_009155.3	16189701	16198000	duplication	8300	3.89748		2.12368e-32
NC_009155.3	29152101	29160500	duplication	8400	2.08488		3.83365e-21		4.97244e-14
NC_009155.3	18425601	18434000	duplication	8400	3.17586		29092.7	4.22636e-07	449666
NC_009155.3	4027701	4036300	deletion	8600	0.575207	1.85317e-11	143673000	5.41867e-08	288306000
NC_009155.3	29151901	29160500	duplication	8600	2.02604		5.67293e-24		6.26756e-17
NC_009155.3	20925701	20934500	duplication	8800	2.09071		0.000156128		3.18574e-19
NC_009155.3	17205201	17215200	duplication	10000	3.44214		99542600		194991000
NC_009155.3	33043401	33053500	duplication	10100	21.4302		4.76441e-44		1.35056e-33
NC_009155.3	27456201	27466800	deletion	10600	0.00563935	1.50351e-11		1.85317e-11
NC_009155.3	23017401	23028000	duplication	10600	22.7197
NC_009155.3	32983801	32994400	duplication	10600	17.5185		5.23055e-08		7.53253e-05
NC_009155.3	18649901	18660700	duplication	10800	1.56512		1009000	1.22427e-08	4400940
NC_009155.3	16266301	16277400	duplication	11100	2.86969		515205000		1.88857e-30
NC_009155.3	32983501	32994800	duplication	11300	21.1766
NC_009155.3	12850301	12861800	duplication	11500	6.65943
NC_009155.3	18768801	18780900	duplication	12100	1.93728		4168160		12275800
NC_009155.3	26270401	26283100	duplication	12700	3.1085
NC_009155.3	26269701	26283100	duplication	13400	3.419		1.77089e-40
NC_009155.3	23226301	23240400	deletion	14100	0.0113689	1.1303e-11		1.31713e-11
NC_009155.3	24608801	24623100	deletion	14300	0.612449	1.11449e-11	103565000	9.06998e-11	164819000
NC_009155.3	32926401	32940900	duplication	14500	16.3243
NC_009155.3	33925001	33939600	duplication	14600	1.80476		218570		801237
NC_009155.3	32910301	32925500	duplication	15200	17.4352
NC_009155.3	21001101	21016400	duplication	15300	2.7002				3.28366e-41
NC_009155.3	16008101	16024000	duplication	15900	1.56972		1.47971e-08		2.21182e-06
NC_009155.3	36104301	36120200	duplication	15900	2.65885		5.98747e-41		1.06266e-34
NC_009155.3	36104201	36120200	duplication	16000	2.39723		8.40779e-45		3.9632e-38
NC_009155.3	23000401	23017000	duplication	16600	16.4909		2411570000		2462770000
NC_009155.3	32960501	32977500	duplication	17000	13.8603		326679000		421861000
NC_009155.3	15136001	15153700	deletion	17700	0.472322	9.0041e-12	0.0462522	1.01511e-11	0.132399
NC_009155.3	23017501	23036400	duplication	18900	18.1965		2.948e-07
NC_009155.3	34863401	34882500	duplication	19100	3.51401		106252		309307
NC_009155.3	33925201	33944600	duplication	19400	1.86887		26.4248		178.019
NC_009155.3	13229701	13252000	duplication	22300	1.51852		0.0313711		0.301734
NC_009155.3	13229501	13251900	duplication	22400	2.14341		0.719669		5.18031
NC_009155.3	13229401	13252000	duplication	22600	3.24157
NC_009155.3	16285201	16309200	duplication	24000	1.70919		2209950000		2258680000
NC_009155.3	34861501	34887200	duplication	25700	4.03368		8.18727e-24		2.79136e-21
NC_009155.3	32949701	32978200	duplication	28500	17.557		460519		850253
NC_009155.3	32910801	32941200	duplication	30400	16.8363		0.699627		3.00132
NC_009155.3	15800301	15830800	duplication	30500	1.47702		1.09573		0.0301853
NC_009155.3	32910401	32940900	duplication	30500	26.2546		3.08325e-05		0.000254103
NC_009155.3	34919201	34958600	duplication	39400	4.65824
NC_009155.3	34919101	34958600	duplication	39500	4.11636
NC_009155.3	18239701	18280200	duplication	40500	2.29247		15740000		20354500
NC_009155.3	15966901	16008100	deletion	41200	0.221663	3.86826e-12	3.34963e-07	4.06563e-12	1.98813e-06
NC_009155.3	33670601	33720100	deletion	49500	0.491549	3.21965e-12	258780000	3.35521e-12	285205000
NC_009155.3	15548001	15610300	duplication	62300	1.54728		8737600		10524100
NC_009155.3	12861801	12945500	deletion	83700	0.352138	1.90409e-12	2869230000	1.9507e-12	279340000
NC_009155.3	17325101	17421100	duplication	96000	1.83176		210398000		222171000
NC_009155.3	34719801	34826000	duplication	106200	3.65797		3.45654e-15		9.75217e-15
NC_009155.3	34719701	34832500	duplication	112800	4.25811
NC_009155.3	28202001	28422600	deletion	220600	0.00809927	7.2245e-13		7.2906e-13
NC_009156.3	23722701	23723900	deletion	1200	0.0538495	0.00160544	0.415602	1	1
NC_009156.3	22951601	22952800	duplication	1200	9.23923	0.0371648		1	1
NC_009156.3	23404301	23405700	duplication	1400	25.6151	4.54439e-07		1	1
NC_009156.3	32537401	32539000	duplication	1600	3.14674	0.0131979	1.45675e-22	1	1
NC_009156.3	12990201	12991800	duplication	1600	4.37641	0.0127105		1	1
NC_009156.3	25947301	25948900	duplication	1600	36.2122	0.000384873		1	1
NC_009156.3	25947101	25948900	duplication	1800	35.0408	0.0165611	1.16439e-28	1	1
NC_009156.3	23449701	23452000	duplication	2300	10.7334	0.0247345		352950
NC_009156.3	23622901	23625200	duplication	2300	9.68568	0.0395668	1.49863e-10	8242.43
NC_009156.3	26189301	26191800	duplication	2500	2.99489	3.42205e-07	1.21063e-17	287.42	1.30327e-18
NC_009156.3	26397701	26400300	duplication	2600	1.94486	1.53022e-06	0.000204016	9468.25	2653350
NC_009156.3	26397601	26400200	duplication	2600	2.08171	0.00406047	0.000963092	30592.1	718107
NC_009156.3	27885001	27887600	duplication	2600	2.77339	6.0488e-07	4.49555e-37	1660.33	0.000121516
NC_009156.3	26189201	26191800	duplication	2600	3.2058	3.41327e-06	5.53597e-31	160.162	5.63991e-19
NC_009156.3	22915601	22918500	deletion	2900	0.485003	1.7139e-05	146.655	2530.7	15670400
NC_009156.3	12998701	13001600	duplication	2900	4.45719	5.78269e-06	984254000	1.92358
NC_009156.3	27972101	27975100	duplication	3000	2.36564	1.26191e-05	0.000551426	186.713	10195.3
NC_009156.3	6753301	6756500	duplication	3200	17.2093	7.9506e-06	1784690000	1.88113e-06
NC_009156.3	25696901	25700400	duplication	3500	3.40426	6.17455e-08	6.19374e-43	0.0417414
NC_009156.3	7086701	7090200	duplication	3500	2.05461	0.000617524	2.28325	223.118	361623
NC_009156.3	23442201	23446300	duplication	4100	7.90714	7.72949e-06	0.0154243	9.92156	4849.33
NC_009156.3	23790201	23794400	duplication	4200	8.83634	0.000595398	2155190	0.0399041	4.66384e-11
NC_009156.3	23441501	23446300	duplication	4800	7.86268	9.05502e-07	0.129365	0.0187314	2646.92
NC_009156.3	23421901	23426900	duplication	5000	10.6267	3.82494e-10	113066	0.00047772	6534510
NC_009156.3	23645401	23650600	duplication	5200	8.81153	0.00141605	568189	8.28241	94690.1
NC_009156.3	22929601	22934900	duplication	5300	8.38393	0.000324386	82758400	0.369908	315520000
NC_009156.3	23645201	23650500	duplication	5300	10.5221	1.16009e-05	9235990	0.34585	80550500
NC_009156.3	6739401	6745100	duplication	5700	4.89498		5.77887e-06
NC_009156.3	7843101	7849200	duplication	6100	9.32056	0.000272191	2.28209e-24	0.0286699	1.6244e-13
NC_009156.3	23806701	23812900	duplication	6200	8.00212	8.64724e-08	138914000	0.0238032	369005000
NC_009156.3	28021501	28027900	duplication	6400	2.44075		1.25569e-24		5.61853e-15
NC_009156.3	27880901	27887600	duplication	6700	2.31957		11.6381	9.65228e-06	3723.93
NC_009156.3	13067201	13074600	duplication	7400	11.8916
NC_009156.3	23737601	23746200	duplication	8600	6.78184	7.75006e-06	19899500	1.2698e-05	60753.7
NC_009156.3	7033901	7043300	duplication	9400	2.76308		4.15223e-21		9.27181e-15
NC_009156.3	27915101	27924500	duplication	9400	3.04259
NC_009156.3	7033801	7043700	duplication	9900	3.77911
NC_009156.3	7121701	7134700	duplication	13000	2.70383		1.4013e-45		3.53656e-37
NC_009156.3	6767601	6780600	duplication	13000	12.4473		1955.23		17375.7
NC_009156.3	23608101	23622400	duplication	14300	11.3534		374254		397.839
NC_009156.3	23703501	23718200	duplication	14700	2.38584		12167.2		65492.4
NC_009156.3	23558601	23574400	duplication	15800	20.5666		10367200		3.04202e-12
NC_009156.3	26578401	26596100	duplication	17700	3.00309
NC_009156.3	26578501	26596200	duplication	17700	3.06229		1.05798e-42		6.86142e-37
NC_009156.3	7116901	7134900	duplication	18000	3.20991		2376360000		151090
NC_009156.3	26514801	26533000	duplication	18200	3.05448		3.29386e-19		3.8732e-16
NC_009156.3	26514401	26532800	duplication	18400	2.60017		1.18294e-35		7.89636e-31
NC_009156.3	6760201	6780600	duplication	20400	11.9736		5878230		10785800
NC_009156.3	6729501	6750400	duplication	20900	5.82192		4284730		7986640
NC_009156.3	22838301	22865700	duplication	27400	2.1046		45077200		61043800
NC_009156.3	41277401	41305000	deletion	27600	0.520124	5.77437e-12	2.54595e-12	6.22549e-12	8.53829e-11
NC_009156.3	41277301	41304900	deletion	27600	0.00468756	5.77437e-12		6.22549e-12
NC_009156.3	22838401	22866600	duplication	28200	2.06293		4646.99		11963.9
NC_009156.3	7090201	7121600	deletion	31400	0.221091	5.07556e-12	2869430000	5.42083e-12	2869530000
NC_009156.3	23460701	23500500	duplication	39800	15.3628
NC_009156.3	23460801	23501100	duplication	40300	19.7385		4.70468e-06		2.5486e-05
NC_009156.3	23421501	23501100	duplication	79600	13.8058		0.000298319		0.000632259
NC_009156.3	35808201	35934300	deletion	126100	0.559802	1.26386e-12	2870830000	1.28423e-12	2870830000
NC_009156.3	8285401	8520600	deletion	235200	0.291092	6.77604e-13	150870000	6.83416e-13	154697000
NC_009157.3	51768501	51769900	deletion	1400	0.101071	4.65928e-05	4.72865e-08	1	1
NC_009157.3	195101	196500	deletion	1400	0.244095	0.000112041	1.97051	1	1
NC_009157.3	22753601	22755300	duplication	1700	3.03311	0.00188349	1.3783e-36	1	1
NC_009157.3	6665101	6666800	duplication	1700	3.83548	0.00212884		1	1
NC_009157.3	104501	107000	duplication	2500	8.49258	0.0347641		12199.6
NC_009157.3	93599201	93601800	duplication	2600	2.1553	2.05566e-06	0.0292353	2885.14	91355.7
NC_009157.3	57646701	57650000	duplication	3300	2.17025	9.65701e-07	10049300	2.20947	30477300
NC_009157.3	51782701	51786100	duplication	3400	2.09378	2.99995e-09	4.51101e-11	3.53161	20.1161
NC_009157.3	31717201	31720800	duplication	3600	10.0015	3.74336e-05	708976000	8327.06	1541970000
NC_009157.3	2776301	2780100	duplication	3800	1.9039		140.093	7.44431e-05	3.82316e-07
NC_009157.3	31716801	31720800	duplication	4000	9.38531	2.77133e-05	256045000	137.908	857382000
NC_009157.3	51096601	51100700	duplication	4100	4.40661	3.55513e-05	2667540000	0.0147649
NC_009157.3	2776201	2781900	duplication	5700	2.02643		2.4256e-31		5.40882e-25
NC_009157.3	21981901	21987700	deletion	5800	0.293841	2.7478e-11	0.000183504	4.19401e-11	5.55263e-05
NC_009157.3	88009701	88016200	duplication	6500	2.11238		2.02623e-25		6.52821e-15
NC_009157.3	51771401	51779500	deletion	8100	0.507046	1.96756e-11	1779860000	3.87529e-06	2002890000
NC_009157.3	93466201	93479000	deletion	12800	0.233682	1.2451e-11	1484390000	1.47567e-11	1645550000
NC_009157.3	51510401	51526200	duplication	15800	2.00544		8.72304e-36		3.76511e-30
NC_009157.3	51791501	51809000	duplication	17500	2.70083		70204.3		236272
NC_009157.3	43701	63400	duplication	19700	7.03353		2.01976e-08		1.11351e-06
NC_009157.3	43801	65800	duplication	22000	5.95716		1.6308e-11		1.12957e-09
NC_009157.3	51528601	51566700	duplication	38100	2.0099		4.4592e-40		1.62704e-37
NC_009157.3	1	40900	duplication	40900	5.91287		0.0164516		0.0583352
NC_009157.3	52551401	52664900	duplication	113500	2.11077		3.93647e-24		1.49345e-23
NC_009158.3	3394301	3395500	deletion	1200	0.025205	3.10776e-07	9.88655e-13	1	1
NC_009158.3	29844201	29846400	duplication	2200	4.34666	2.3703e-07		318828	8.94639e-19
NC_009158.3	3404701	3407400	duplication	2700	4.41555	0.000220019	9.20827e-23	2069.91	2.08169e-19
NC_009158.3	29861701	29864500	duplication	2800	3.85919	0.000258201	154838000	6.90763
NC_009158.3	3394401	3397600	deletion	3200	0.941289	373329	2871000000	11076.6	2809890000
NC_009158.3	24681001	24684500	duplication	3500	2.13854	0.000626609	11.7055	40.1398	3196.83
NC_009158.3	1	3900	duplication	3900	2.46242	3.23361e-05	2214470000	4.22393	2.92199e-12
NC_009158.3	52865001	52869000	duplication	4000	2.43642	2.09575e-08	2290790000	5.21644	2564540000
NC_009158.3	30278901	30282900	duplication	4000	2.93005	7.52632e-05	2374190	5.9582	82560800
NC_009158.3	9276201	9280800	duplication	4600	4.28458	0.00537726	2107640000	5.80862	2410800000
NC_009158.3	69674101	69679300	deletion	5200	0.159361	3.06486e-11	2.32795e-11	4.98039e-11	1.21615e-15
NC_009158.3	17383501	17389200	deletion	5700	0.511101	3.91441e-10	87.3448	0.00037155	37906.1
NC_009158.3	29837401	29843600	duplication	6200	3.67416	1.02821e-10	384756000	5.30345e-05	735782000
NC_009158.3	3387701	3394400	duplication	6700	5.57972	1.59468e-07	14.6063	0.00185121	4367.26
NC_009158.3	3409401	3417900	duplication	8500	6.01506		18963000	6.84566e-08	61784400
NC_009158.3	30270301	30278900	deletion	8600	0.410845	1.85317e-11	9.09217	2.41474e-11	0.000585722
NC_009158.3	30239701	30252800	duplication	13100	3.43705		1275060		4143450
NC_009158.3	13762501	13776100	duplication	13600	1.65912		1266060		2139490
NC_009158.3	3413101	3431200	duplication	18100	3.01072		3204710		6792090
NC_009159.3	88960601	88962300	duplication	1700	6.94246	0.0145869		1	1
NC_009159.3	69914501	69916300	duplication	1800	2.25241	0.0017123	20.146	1	1
NC_009159.3	3566201	3569200	duplication	3000	2.07832	3.56782e-07	5.1746e-05	15.0195	0.00195873
NC_009159.3	10970801	10974200	duplication	3400	3.30992	5.06242e-09	3.36507e-20	0.0103754	3.98671e-18
NC_009159.3	3566301	3570100	duplication	3800	3.20222		2.99921e-33	0.00185776	3.73494e-11
NC_009159.3	79408301	79413000	deletion	4700	0.258133	3.3909e-11	3.79781e-13	1.23484e-06	0.000775414
NC_009159.3	39651001	39656000	deletion	5000	0.20418	3.18745e-11	9.84335e-09	5.31242e-10	0.0953013
NC_009159.3	65838001	65843600	deletion	5600	0.263158	2.84594e-11	1071.3	4.42701e-11	0.0349759
NC_009159.3	66201	74300	deletion	8100	0.46795	1.96756e-11	3.48497e-26	2.61266e-11	1.45677e-17
NC_009159.3	25839001	25849800	deletion	10800	0.525733	1.47567e-11	0.562214	1.81105e-11	35.2942
NC_009159.3	1	12300	deletion	12300	0.451118	5.18285e-11	2871000000	5.47762e-06	2871000000
NC_009159.3	12301	31100	duplication	18800	10.0394		4.7946e-27
NC_009159.3	4263101	4304900	duplication	41800	2.07378		1991990000		2027140000
NC_009160.3	57085701	57087200	duplication	1500	2.90033	0.0491624	1.27211e-10	1	1
NC_009160.3	44241601	44244300	duplication	2700	4.73498	0.000130702	3770.8	121.029
NC_009160.3	23623401	23627300	deletion	3900	0.691404	0.00489392	234455	5.6221	4325630
NC_009160.3	1	6900	duplication	6900	1.93223		1710420000		1987470000
NC_009160.3	42465701	42475300	deletion	9600	0.537514	1.66013e-11	0.000284573	2.09701e-11	0.145655
NC_009160.3	36631201	36641300	deletion	10100	0.610601	1.57795e-11	2.51075e-06	1.96756e-11	1.94088e-11
NC_009160.3	13196501	13207300	deletion	10800	0.539152	1.47567e-11	3936.56	1.81105e-11	47955.9
NC_009160.3	53169301	53182300	deletion	13000	0.520973	1.22594e-11	532.887	1.44884e-11	5784.08
NC_009160.3	17928201	17943800	duplication	15600	8.5359
NC_009160.3	18943401	18965300	duplication	21900	4.47515		2454470		4678940
NC_009160.3	17824001	17921900	duplication	97900	3.7154
NC_009160.3	17816401	17922200	duplication	105800	3.52394		2.31796e-06		1.65454e-40
NC_009161.3	13143101	13144200	deletion	1100		2.6386e-05	4.90758e-24	1	1
NC_009161.3	3277501	3280600	duplication	3100	4.25631	5.58832e-07	97.4185	0.0163159
NC_009161.3	3277601	3280700	duplication	3100	6.2162	1.30994e-07	3.24247e-12	0.00887072
NC_009161.3	9722601	9726000	deletion	3400	0.272585	6.59015e-06	3092540	9827.71	172199000
NC_009161.3	67401	71300	duplication	3900	2.23086		1.01458e-17	0.00158544	0.000372636
NC_009161.3	13174001	13177900	duplication	3900	1.83601	0.0276768	1773420000	5.18909	5488.71
NC_009161.3	13182601	13187100	duplication	4500	1.88952	0.00026204	6934770	2.54769	100959000
NC_009161.3	30184101	30189100	deletion	5000	0.281251	3.18745e-11	73062600	5.08728e-06	317271000
NC_009161.3	69461401	69466500	duplication	5100	2.50138		2.03873e-33	3.08463e-10	4.5597e-35
NC_009161.3	46671901	46677400	deletion	5500		2.89768e-11		4.5535e-11
NC_009161.3	70962801	70968500	deletion	5700	0.483007	2.79601e-11	1.55216e-15	8.61473e-11	5.07817e-07
NC_009161.3	67501	73300	duplication	5800	2.228		4.85589e-24	3.35521e-10	9.70236e-13
NC_009161.3	76406301	76413000	duplication	6700	4.30182		4.07213e-20		1.66429e-11
NC_009161.3	3889901	3896700	duplication	6800	5.37373				3.85626e-33
NC_009161.3	13150401	13157300	duplication	6900	1.57592		1810750	8.48252e-07	15326600
NC_009161.3	5801	12700	duplication	6900	2.10326		6.37457e-38		1.0828e-30
NC_009161.3	5601	12600	duplication	7000	1.93321		1.28132e-09		0.000224193
NC_009161.3	13150301	13157400	duplication	7100	2.02347		0.00909339		15.7749
NC_009161.3	13024901	13032300	deletion	7400	0.397897	2.15368e-11	1112010000	4.72215e-10	1436950000
NC_009161.3	5701	13100	duplication	7400	2.15685		0.00226742		1.36029e-15
NC_009161.3	67601	75200	duplication	7600	1.95762		10.0686	2.39059e-09	1690.38
NC_009161.3	13025001	13033300	deletion	8300	0.491177	1.92015e-11	23801.1	7.58917e-11	2340.13
NC_009161.3	3401801	3410500	duplication	8700	9.40116
NC_009161.3	50924501	50933300	deletion	8800	0.479464	1.81105e-11	4.52479e-09	2.34371e-11	5.03045e-05
NC_009161.3	127801	137700	duplication	9900	2.06535		8.32865e-12		1.1737e-07
NC_009161.3	11376501	11386700	deletion	10200	0.411597	1.56248e-11	18609.1	1.94357e-11	193660
NC_009161.3	3905401	3917300	duplication	11900	4.20726		6.74349e-14		4.2865e-10
NC_009161.3	3399101	3412700	duplication	13600	7.76782		1655210000		1794850000
NC_009161.3	75909401	75933100	deletion	23700	0.207087	6.72458e-12	2870530000	7.34436e-12	2870570000
NC_009161.3	13196401	13225000	duplication	28600	2.32494		2606.21		6894.9
NC_009161.3	9676801	9708500	duplication	31700	1.79525		2183310000		2221360000
NC_009161.3	9677001	9708800	duplication	31800	1.89693		361651000		411981000
NC_009161.3	13708601	13862200	duplication	153600	1.64122		1.38275e-17		3.04381e-17
NC_009162.3	19725601	19727300	deletion	1700	0.399534	0.00155394	77.0131	1	1
NC_009162.3	6579701	6581600	duplication	1900	3.47962	0.00248321	2.03419e-15	1	1
NC_009162.3	2361701	2364300	duplication	2600	4.39733	9.97917e-08	2.44332e-05	118.451	1.4013e-45
NC_009162.3	7217001	7220000	duplication	3000	12.261	0.00287444	1.14476	34.2887
NC_009162.3	7195301	7198300	duplication	3000	17.5958			0.00069289
NC_009162.3	2524501	2527600	duplication	3100	4.40259	6.06232e-07	94513500	1767.24	855009000
NC_009162.3	7213401	7216600	duplication	3200	10.9703	5.37605e-05	359726000	1.85935e-08
NC_009162.3	7195001	7198300	duplication	3300	24.7557			6.00712e-08
NC_009162.3	7213301	7216700	duplication	3400	9.52077	5.20158e-05	6.21066e-09	0.000103094
NC_009162.3	10650001	10653400	duplication	3400	26.7673	6.79733e-06		0.435551
NC_009162.3	10658301	10662000	duplication	3700	30.0538	5.49617e-05		2.03894
NC_009162.3	7250301	7254200	duplication	3900	10.1718	6.01529e-08	2.6999e-33
NC_009162.3	10654001	10658000	duplication	4000	23.4529	0.0154675	2748470000	13.1736	2081020000
NC_009162.3	2507801	2511900	duplication	4100	3.49507	0.000375451	7.3376	0.379117	114027
NC_009162.3	7259301	7263400	duplication	4100	6.44408	1.55485e-10	2560010000	1.03392e-05	3.14351e-06
NC_009162.3	7269801	7274100	duplication	4300	6.10134	3.63221e-07	297751	0.436574	21230500
NC_009162.3	30821401	30826200	duplication	4800	3.89446
NC_009162.3	7356101	7360900	duplication	4800	14.333
NC_009162.3	36230101	36235100	duplication	5000	2.79314	2.29496e-09	2748180000	0.00183975	2796660000
NC_009162.3	2517801	2523400	duplication	5600	3.90587		2.8621e-16	2.82444e-07	1.92685e-25
NC_009162.3	7167801	7174000	duplication	6200	10.4275
NC_009162.3	7167701	7174300	duplication	6600	9.63611		1.02652e-34
NC_009162.3	4999201	5005900	duplication	6700	1.91735		21114		719361
NC_009162.3	7223001	7229700	duplication	6700	11.3102		5987060	2.61412e-06	37797100
NC_009162.3	2357201	2364700	duplication	7500	7.63797
NC_009162.3	1	7500	duplication	7500	28.9565
NC_009162.3	4947101	4954700	duplication	7600	11.1749		6.69823e-22
NC_009162.3	7199801	7207700	duplication	7900	23.2086		2115.48
NC_009162.3	4999301	5007600	duplication	8300	1.97293		339615		3000980
NC_009162.3	4959601	4968200	duplication	8600	13.3536
NC_009162.3	7125901	7139600	duplication	13700	14.7236		518274000
NC_009162.3	2313801	2327700	duplication	13900	17.8383
NC_009162.3	7125601	7139600	duplication	14000	24.0365		8.88794e-10		4.43993e-25
NC_009162.3	7144101	7158600	duplication	14500	11.3228
NC_009162.3	2334901	2356000	deletion	21100	0.262555	7.5532e-12	2871000000	8.34411e-12	2871000000
NC_009162.3	2926501	2947800	duplication	21300	6.18585		5194020		9397630
NC_009162.3	4908601	4942000	duplication	33400	5.13409		3.24347e-21		2.01486e-19
NC_009162.3	2932601	2966400	duplication	33800	6.16993		755607000		817712000
NC_009162.3	7410901	7457200	duplication	46300	12.1448
NC_009162.3	4908501	4968300	duplication	59800	10.2813		547736000		578940000
NC_009162.3	7271701	7355900	duplication	84200	12.4093		3.20682e-11		9.54977e-11
NC_009162.3	7275901	7360900	duplication	85000	7.78746		958953
NC_009162.3	7269701	7355900	duplication	86200	13.7508		235844000		249924000
NC_009163.3	25174001	25175100	deletion	1100	0.00891071	1.44884e-10	2.08528e-19	1	1
NC_009163.3	48559601	48560800	duplication	1200	15.1076	0.0233335		1	1
NC_009163.3	30291601	30293400	deletion	1800	0.165792	2.41246e-06	0.0797741	1	1
NC_009163.3	33241601	33244700	duplication	3100	2.14987	0.00322468	4.32912e-19	9316.54	0.0190072
NC_009163.3	33085401	33088700	duplication	3300	5.86378	3.86358e-10	4.96153e-14	0.00819229
NC_009163.3	30459701	30463100	duplication	3400	3.47195			0.00393191	1.50694e-39
NC_009163.3	1	3500	duplication	3500	3.79542	4.5535e-09	10262.7	0.000216308
NC_009163.3	48558301	48561800	duplication	3500	7.34562	4.83582e-08		10.2976	7.26237e-41
NC_009163.3	48558201	48562000	duplication	3800	11.3861	3.35521e-10		5.25455e-05
NC_009163.3	22222901	22226900	duplication	4000	2.32249	8.28737e-09	128826000	2.04812	608161000
NC_009163.3	33084401	33088700	duplication	4300	8.71557
NC_009163.3	30474401	30481200	duplication	6800	2.05108		3127.17		177394
NC_009163.3	30243901	30251000	duplication	7100	3.05879		4312.36		188402
NC_009163.3	29977701	29985300	deletion	7600	0.181604	2.09701e-11	5.93884e-37	2.84594e-11	6.2502e-25
NC_009163.3	33736901	33744700	deletion	7800	0.22228	2.04324e-11	2761360000	2.7478e-11	2789070000
NC_009163.3	28766601	28774900	duplication	8300	1.74345		654986000	1.11308e-09	935154000
NC_009163.3	25096701	25107200	duplication	10500	2.14395		267763		1568280
NC_009163.3	25698801	25711300	deletion	12500	0.514574	1.27498e-11	6.8147e-16	1.51783e-11	5.93445e-12
NC_009163.3	25698701	25711300	deletion	12600	0.00404154	1.26486e-11		1.50351e-11
NC_009163.3	30268201	30282400	duplication	14200	2.51039		263895000		369344000
NC_009163.3	25004201	25019600	duplication	15400	2.67552		178709000		256304000
NC_009163.3	25096501	25113500	duplication	17000	1.96263		0.00306918		0.0785917
NC_009163.3	31794801	31812200	duplication	17400	2.95486		8.93187e-14		3.45115e-11
NC_009163.3	25179301	25197900	duplication	18600	2.8286
NC_009163.3	31813401	31835000	duplication	21600	1.634		565.474		2362.13
NC_009163.3	29321001	29343500	deletion	22500	0.491619	7.08322e-12	2.43432e-17	7.77427e-12	1.33465e-19
NC_009163.3	30361901	30384700	duplication	22800	2.58553		2239060000		2288420000
NC_009163.3	25448001	25473100	duplication	25100	2.0671		4463360		7471990
NC_009163.3	25241301	25269200	duplication	27900	2.78016
NC_009163.3	33752101	33780200	duplication	28100	1.78024		18861200		26971500
NC_009163.3	30372601	30401500	duplication	28900	1.45784		30623800		41930300
NC_009163.3	25141601	25172200	duplication	30600	1.55492		11780.3		26499.7
NC_009163.3	30241101	30278400	duplication	37300	2.49018		0.00095241		0.00444581
NC_009163.3	30297501	30335400	duplication	37900	2.60802		1928070000		1969010000
NC_009163.3	33247201	33292300	deletion	45100	0.587243	3.53376e-12	2862200000	3.69774e-12	2862590000
NC_009163.3	25241401	25292300	duplication	50900	2.48418		2.43401		5.53063
NC_009163.3	31725401	31784900	duplication	59500	2.75459
NC_009163.3	25302201	25387200	deletion	85000	0.258554	1.87497e-12	2871000000	1.92015e-12	2871000000
NC_009164.3	243101	244900	duplication	1800	3.85437	0.00128357	1.69083e-29	1	1
NC_009164.3	191901	193700	duplication	1800	3.36543	4.9023e-06		1	1
NC_009164.3	4917101	4919700	duplication	2600	26.0046	5.72858e-06	2793650000	199.719
NC_009164.3	236301	239300	duplication	3000	2.36752	6.85833e-07	407655	477.324	149780000
NC_009164.3	279301	282700	duplication	3400	3.9478		1.82169e-43	0.249767	9.23253e-13
NC_009164.3	279201	283000	duplication	3800	3.73165			1.82138e-05
NC_009164.3	11510201	11514100	deletion	3900	0.214647	7.35565e-10	769828000	24.6619	1511970000
NC_009164.3	185001	188900	duplication	3900	2.77881		1.07984e-26	0.000178726
NC_009164.3	36515501	36519500	deletion	4000	0.490325	2.58913e-06	879302000	1.57865	92485
NC_009164.3	637101	641300	duplication	4200	4.77955	2.20086e-08	6.61997e-07	2.86516e-05
NC_009164.3	11514201	11519200	duplication	5000	20.5388		2624840000
NC_009164.3	11514101	11519200	duplication	5100	20.5519		2745770000
NC_009164.3	593201	598400	duplication	5200	4.83838		122370	3.05796e-07	5869230
NC_009164.3	36601	42100	duplication	5500	1.94533	5.79536e-10	3148.25	0.00101898	462732
NC_009164.3	1719901	1725400	duplication	5500	2.8827		6.0752e-22	1.8214e-10	8.6679e-11
NC_009164.3	195401	200900	duplication	5500	3.87122		1.43251e-16		2.46808e-13
NC_009164.3	884101	890000	duplication	5900	4.2006		2.32101e-06	1.51935e-07	0.3032
NC_009164.3	583301	589400	duplication	6100	4.26838		1.18593	5.24298e-05	3.70849e-05
NC_009164.3	177501	183700	duplication	6200	1.47939	0.000117983	2730960	2.84414	25767000
NC_009164.3	11503601	11510200	duplication	6600	11.7162
NC_009164.3	755501	762900	duplication	7400	4.41356		21151900		79753600
NC_009164.3	1811201	1819000	duplication	7800	1.36229	0.00357478	67276.6	1.07621	182523
NC_009164.3	11514401	11522400	duplication	8000	13.4458	3.34682e-09	607231	1.5219e-06	72.4442
NC_009164.3	1889501	1899000	duplication	9500	2.30882		124447000	8.49987e-11	240959000
NC_009164.3	48595601	48607100	duplication	11500	12.2587		2544290000		2598320000
NC_009164.3	48595501	48607000	duplication	11500	13.2057		1562850000		1737210000
NC_009164.3	1967001	1978700	duplication	11700	3.47809		1.04281e-08		9.98559e-06
NC_009164.3	1762901	1775300	duplication	12400	2.41002		639697		2483220
NC_009164.3	170701	183700	duplication	13000	2.23071		5.54541e-27		1.73145e-21
NC_009164.3	205801	223400	duplication	17600	3.9211
NC_009164.3	150601	169300	duplication	18700	3.23026		1.34992e-05		0.000459923
NC_009164.3	659901	679000	duplication	19100	6.50774
NC_009164.3	659701	679300	duplication	19600	6.14946		0.511692		5.056
NC_009164.3	684801	705200	duplication	20400	7.95895		1.77214e-40		1.18294e-35
NC_009164.3	718601	740900	duplication	22300	5.36715		0.0104207		0.110642
NC_009164.3	1553001	1581600	duplication	28600	2.18435		7.15703e-21
NC_009164.3	1552801	1582400	duplication	29600	2.64437		4.02628e-38		5.89733e-35
NC_009164.3	841701	872900	duplication	31200	3.28771		84491.6		164921
NC_009164.3	1641901	1674000	duplication	32100	2.52412		5.77113		20.0963
NC_009164.3	598901	635300	duplication	36400	6.01457		0.0251194		0.101764
NC_009164.3	1505701	1542200	duplication	36500	1.98425		34992		65047.8
NC_009164.3	503101	558600	duplication	55500	2.04576
NC_009164.3	503001	565500	duplication	62500	2.44881		1.04112e-25		1.31703e-24
NC_009165.3	1	1200	deletion	1200	0.0677368	1.8806e-07	1.13678e-14	1	1
NC_009165.3	31801	33800	duplication	2000	1.98044	0.0297507	0.000810456	1	1
NC_009165.3	24775401	24779600	duplication	4200	2.32326			2.788e-05	4.65503e-23
NC_009165.3	24775601	24781200	duplication	5600	1.77688	1.50266e-08	254459	2.13125e-05	0.00545903
NC_009165.3	764001	769700	duplication	5700	2.01902		0.010118	2.23983e-08	105.601
NC_009165.3	47392201	47398200	deletion	6000	0.543267	3.71869e-09	1355.17	0.000751837	174050
NC_009165.3	21353301	21359500	deletion	6200	0.0998219	2.57052e-11	9.77223e-32	3.79458e-11	1.10713e-18
NC_009165.3	21201101	21208000	deletion	6900	0.628976	0.00708723	846355000	29.9413	420647000
NC_009165.3	763901	771500	duplication	7600	2.1434		1802900		12549300
NC_009165.3	717201	732300	duplication	15100	13.6868		1.08938e-10
NC_009165.3	717601	735200	duplication	17600	13.5841		6.02841e-23		7.38078e-41
NC_009165.3	8033501	8118400	deletion	84900	0.421813	1.87718e-12	2.20113e-12	1.92247e-12	6.91932e-12
NC_009166.3	71101	72200	deletion	1100	0.0178231	7.6209e-08	3.5323e-15	1	1
NC_009166.3	7725501	7727000	deletion	1500	0.0989862	6.95507e-05	0.0290823	1	1
NC_009166.3	26024901	26026500	duplication	1600	4.45619	0.00584259		1	1
NC_009166.3	9619601	9621500	duplication	1900	3.55888	5.25803e-05	2.52234e-44	1	1
NC_009166.3	6462401	6464400	duplication	2000	3.12806	0.00249496	1.73616e-12	1	1
NC_009166.3	6194001	6196200	duplication	2200	3.00677	0.00372856	6.57327e-38	574667
NC_009166.3	6462301	6464600	duplication	2300	2.91744	0.000114559	1.58322e-37	107980	0.356841
NC_009166.3	34719401	34721800	duplication	2400	2.71288	1.08108e-07	1.1174e-15	57245.2	10.7969
NC_009166.3	5001	7400	duplication	2400	24.7681	1.5653e-06		1554.26
NC_009166.3	9619301	9621800	duplication	2500	3.93172	0.00137089	71486.9	1274.6	3.23213e-33
NC_009166.3	50301	53000	duplication	2700	16.6891	3.31098e-05		0.435782
NC_009166.3	6159001	6162100	duplication	3100	2.12076	0.00146581	23986900	153.545	501058000
NC_009166.3	7953901	7957600	duplication	3700	2.50319	0.000129581	457630	0.280075	136044
NC_009166.3	46001	49800	duplication	3800	10.3824	3.02137e-07	13968.3	3.27156e-05
NC_009166.3	7732401	7736800	duplication	4400	1.45371	0.00226502	673788000	59.1877	1302160000
NC_009166.3	6183801	6188400	deletion	4600	0.596944	0.000382745	2759870000	2.10535e-05	659.357
NC_009166.3	66101	70700	duplication	4600	4.82167	0.000450653	131843	0.171093	1.24331e-16
NC_009166.3	16584601	16590200	deletion	5600		2.84594e-11		4.42701e-11
NC_009166.3	15840401	15846400	duplication	6000	1.78431	0.0150309	7787630	6.44467	55840300
NC_009166.3	8022401	8028900	duplication	6500	2.18999		1.06231	2.7915e-06	847.886
NC_009166.3	11301	18600	duplication	7300	11.6308		475.54	3.95725e-08	34273.1
NC_009166.3	31365901	31374600	deletion	8700	0.00228907	1.83187e-11		2.37869e-11
NC_009166.3	8752101	8761300	duplication	9200	10.8173		96674.6		907074
NC_009166.3	50416801	50426100	duplication	9300	2.06812		1.31419e-11		3.1097e-07
NC_009166.3	52701	66200	deletion	13500	0.345201	1.18054e-11	1970560000	1.38585e-11	2083550000
NC_009166.3	15682801	15698600	duplication	15800	2.06147		3.87402e-20		1.74814e-16
NC_009166.3	15682701	15698900	duplication	16200	2.08623		2.3346e-24		2.84037e-20
NC_009166.3	17361401	17378200	duplication	16800	9.23739		6.06685e-18		9.09006e-15
NC_009166.3	8733201	8750400	duplication	17200	16.2254		1.6014e-41		1.1167e-35
NC_009166.3	6498701	6522000	duplication	23300	3.72751		2.8292e-20		8.73939e-18
NC_009166.3	15844401	15869000	duplication	24600	6.19641		0.0371129		0.28495
NC_009166.3	7941701	7969800	duplication	28100	1.98497		107859		222749
NC_009166.3	6362701	6397800	deletion	35100	0.57727	4.54053e-12	2871000000	4.81488e-12	2871000000
NC_009166.3	11401	49700	duplication	38300	15.8244		74201800		89808800
NC_009167.3	37418101	37419500	deletion	1400	0.0788401	0.00034372	110.664	1	1
NC_009167.3	41988301	41989700	duplication	1400	3.52215	0.0122317		1	1
NC_009167.3	12557001	12559000	deletion	2000	0.0116687	7.96863e-11	5.945e-21	1	1
NC_009167.3	555101	557100	duplication	2000	2.49482	0.00174958	2.27944e-06	1	1
NC_009167.3	37415401	37417700	duplication	2300	2.49487	8.47169e-06	5.89681e-19	266688	0.534172
NC_009167.3	468101	471400	duplication	3300	5.33706	0.044299	122.434	10384.8	3586310
NC_009167.3	28069601	28073400	deletion	3800	0.191135	4.19401e-11	63.901	8.85403e-11	8.48487e-24
NC_009167.3	1	4000	duplication	4000	3.27066	0.00294361	14780.2	1.69733	3010.77
NC_009167.3	7685901	7690200	deletion	4300	0.530638	3.70634e-11	0.743598	0.000254127	21392.7
NC_009167.3	782101	787500	duplication	5400	5.8005	5.90269e-11	1.62938e-07	3.54354e-05	0.169458
NC_009167.3	781901	787600	duplication	5700	6.51207		2.88497e-15	5.47311e-06	7.59372e-07
NC_009167.3	250101	260900	duplication	10800	4.07428		2.0977		103.193
NC_009167.3	16497701	16510700	duplication	13000	2.09974		5.68714e-12		8.70948e-09
NC_009167.3	16497501	16510600	duplication	13100	2.12669		6.12367e-43		4.73523e-35
NC_009167.3	48116101	48129200	duplication	13100	1.48861		1082770		3607510
NC_009167.3	47347701	47362500	duplication	14800	1.91199		1.02302e-09		3.18329e-07
NC_009167.3	16497601	16513100	duplication	15500	2.00814		7811840		16740100
NC_009167.3	47732801	47755700	duplication	22900	2.22723		2.12273		13.316
NC_009167.3	47732401	47758000	duplication	25600	1.37498		142300		308687
NC_009167.3	485201	512300	duplication	27100	8.77563		2.41313e-26		9.35782e-24
NC_009167.3	485001	512300	duplication	27300	6.93457		429978		819664
NC_009167.3	485101	519300	duplication	34200	6.71908		56597.5		106649
NC_009168.3	32664101	32668700	duplication	4600	2.2273	2.07877e-08	878444	0.15285	29626400
NC_009168.3	32664001	32669600	duplication	5600	1.86591		0.00228289	4.5005e-07	43.0693
NC_009168.3	131601	140100	duplication	8500	5.92418
NC_009168.3	1694901	1705100	duplication	10200	1.6296	3.52495e-08	37857600	9.28699e-06	88462000
NC_009168.3	40165201	40189600	deletion	24400	0.343263	6.53166e-12	2871000000	6.61681e-10	2871000000
NC_009169.3	15225801	15227100	duplication	1300	4.40156	0.000757233		1	1
NC_009169.3	15338701	15341000	duplication	2300	4.93017	6.72352e-05		33582.5	1.04203e-06
NC_009169.3	68401	71200	duplication	2800	9.98298	2.68513e-05	121782	0.251898
NC_009169.3	404001	408100	duplication	4100	17.1033			3.03567e-10
NC_009169.3	13834301	13838700	duplication	4400	1.85528	4.16252e-06	69576900	0.160513	208875000
NC_009169.3	13563801	13568900	deletion	5100	0.493825	3.12495e-11	9.0356e-09	1.02821e-10	1.77639e-08
NC_009169.3	417801	423400	duplication	5600	2.25742		7.33542e-15	5.31242e-10	1.95594e-06
NC_009169.3	783101	788800	duplication	5700	4.62081
NC_009169.3	417401	423400	duplication	6000	1.89078		6.95811e-14	2.39059e-10	1.00542e-07
NC_009169.3	35701	42800	duplication	7100	1.79003	4.36456e-07	0.00012772	0.00049559	0.736754
NC_009169.3	3353901	3361200	deletion	7300	0.0745715	2.18319e-11	1.04112e-12	3.00703e-11
NC_009169.3	15331501	15342200	duplication	10700	4.2802		252690		1530.5
NC_009169.3	329401	343300	duplication	13900	3.97764		31951.1		164902
NC_009169.3	41306401	41325500	duplication	19100	2.09737		0.442011		4.70902
NC_009169.3	323301	347500	duplication	24200	4.39376		1.70702e-10		6.62441e-09
NC_009169.3	801	28700	deletion	27900	2.27302	5453.09	2249450000	5000.75	2289140000
NC_009169.3	701	29700	deletion	29000	0.284802	5.4956e-12	2871000000	5.90269e-12	2871000000
NC_009169.3	15272001	15314000	duplication	42000	6.65516		8.06179e-26		3.56243e-24
NC_009169.3	15271901	15313900	duplication	42000	7.9885		9.65284e-35		1.13453e-32
NC_009169.3	344101	387600	duplication	43500	4.18879		1.1841e-42		2.72922e-40
NC_009170.3	509101	511000	duplication	1900	4.95076	0.00869352		1	1
NC_009170.3	301	2600	duplication	2300	3.00205	6.54397e-06	0.103805	511441	124755000
NC_009170.3	266601	268900	duplication	2300	10.8628	0.00488407	5.80481e-16	579936	2.37047e-33
NC_009170.3	1	3900	duplication	3900	3.8886	1.42209e-08	2283660	2.47398e-05
NC_009170.3	184301	188800	duplication	4500	3.22171	0.000835413	12106000	4.67859e-05	1.39126e-30
NC_009170.3	222001	226500	duplication	4500	4.41535		4.24448e-13	3.71784e-07
NC_009170.3	222201	226800	duplication	4600	3.1826	1.38585e-10	1.67646	1.74633e-05	5.14783e-24
NC_009170.3	222101	226800	duplication	4700	4.47468		17315700	2.36107e-10
NC_009170.3	265201	270000	duplication	4800	11.8744			2.5401e-05
NC_009170.3	33169901	33174900	duplication	5000	1.87584		1.78472e-10	0.000392104	0.00859319
NC_009170.3	525801	531400	duplication	5600	3.24271	1.13838e-10	372121000	3.98963e-07	2.63095e-11
NC_009170.3	205701	211700	duplication	6000	3.95847		1130090000	8.66986e-08	0.00210168
NC_009170.3	37569901	37576000	duplication	6100	11.8529		2692800000	2.99683e-06	2749970000
NC_009170.3	254401	261800	duplication	7400	9.23893		9.26131		1826.56
NC_009170.3	5636201	5643700	duplication	7500	1.90254		29280000	2.31815e-10	99455200
NC_009170.3	6335801	6344000	deletion	8200	0.614194	1.94357e-11	67963400	7.71157e-11	169356000
NC_009170.3	13323101	13331700	deletion	8600	0.555671	1.85317e-11	0.949803	2.41474e-11	152.187
NC_009170.3	245901	261800	duplication	15900	11.5362		2577360000		2612580000
NC_009170.3	245801	261800	duplication	16000	10.8814		712170000		847745000
NC_009170.3	245301	261800	duplication	16500	10.6642		2485250000		2529100000
NC_009170.3	9201	30000	duplication	20800	4.23727		1.93323e-08		8.65791e-07
NC_009170.3	525601	571200	duplication	45600	3.10494		109469000		126332000
NC_009171.3	51201	53100	duplication	1900	2.6586	0.00556637	416204000	1	1
NC_009171.3	731201	734200	deletion	3000	0.316926	1.09983e-06	47848.5	5539.34	73335000
NC_009171.3	46501	50200	duplication	3700	3.14394		2.31308e-32	0.426918	3.77641e-10
NC_009171.3	1	13800	deletion	13800	0.47658	1.15487e-11	124493000	1.35061e-11	196185000
NC_009171.3	54301	76700	deletion	22400	0.674105	0.000186514	2871000000	0.041158	2871000000
NC_009171.3	706901	731200	duplication	24300	1.6564		1481180000		1.44681e-19
NC_009171.3	37027601	37065400	duplication	37800	1.78745		1.03103		3.25834
NC_009171.3	16036601	16200800	deletion	164200	0.00662448	9.706e-13		9.82568e-13
NC_009172.3	1258001	1260100	duplication	2100	2.31982	8.59579e-06	3.18326e-15	1	1
NC_009172.3	250001	252700	duplication	2700	5.83342	0.00129064	0.192403	90.5115
NC_009172.3	834601	837800	duplication	3200	4.41488	8.85502e-05	2.44864	0.0801317
NC_009172.3	16001	19400	duplication	3400	2.3187	1.10061e-07	5.69083e-12	14.785	8.57683
NC_009172.3	24666301	24669700	duplication	3400	2.61111	3.65094e-06	42191900	2.9649	505067000
NC_009172.3	698301	701800	deletion	3500	0.025326	4.5535e-11	2.29335e-06	1.48748e-09	1.79937e-32
NC_009172.3	706601	710800	duplication	4200	2.31897	3.59623e-05	382698	0.0231592	1.98018e-12
NC_009172.3	705601	710100	duplication	4500	2.75793	1.78006e-05	7.22786e-05	0.00150514	3.5384e-25
NC_009172.3	994001	998900	duplication	4900	2.28317	3.77941e-08	34839.4	0.671282	3536600
NC_009172.3	993901	999100	duplication	5200	3.08682		9.0599e-35	4.95051e-08	4.87801e-18
NC_009172.3	13301	19500	duplication	6200	2.15073		3485140	1.51783e-10	30395200
NC_009172.3	937801	944900	deletion	7100	0.605741	0.000403108	2575120000	0.154034	2655240000
NC_009172.3	1016001	1024400	duplication	8400	3.14571
NC_009172.3	824801	834000	deletion	9200	0.407692	1.73231e-11	1718270000	5.97647e-10	1921130000
NC_009172.3	572701	582000	duplication	9300	5.8636		3.63025e-09		2.56442e-05
NC_009172.3	772001	781500	duplication	9500	4.08718		1.55393e-15		1.99613e-10
NC_009172.3	1322201	1333600	duplication	11400	2.7592		6934.16		67056.2
NC_009172.3	1	12200	duplication	12200	2.28243		1421400		0.000237528
NC_009172.3	772201	784400	duplication	12200	3.84295		5.98435e-14		3.12764e-10
NC_009172.3	1272901	1285200	duplication	12300	2.12839		5.18587e-38		2.06702e-30
NC_009172.3	728101	740400	duplication	12300	3.50781		604611000		778907000
NC_009172.3	569501	581900	duplication	12400	5.84447		9512.94		72801.5
NC_009172.3	886201	900200	duplication	14000	2.15266		1.21875e-18		9.91329e-15
NC_009172.3	886301	900400	duplication	14100	2.09395		6.27132e-23		1.94194e-18
NC_009172.3	838501	852900	duplication	14400	2.99314
NC_009172.3	978701	993100	duplication	14400	3.47602
NC_009172.3	978801	993500	duplication	14700	3.524		1341.86		9749.35
NC_009172.3	1094601	1109600	duplication	15000	1.93187		4.16074e-06		9.03321e-16
NC_009172.3	884801	900200	duplication	15400	2.25246		1882450000		1988520000
NC_009172.3	920601	937800	duplication	17200	3.26527		3.85703e-23		1.96008e-19
NC_009172.3	920501	937800	duplication	17300	3.48313		1.87122e-07		1.39101e-05
NC_009172.3	834401	852900	duplication	18500	3.51194		1.43261e-21		2.70401e-18
NC_009172.3	1421701	1444600	duplication	22900	3.21625		4.51151e-12		2.95965e-10
NC_009172.3	921301	944700	duplication	23400	2.93065		1496780000		905.497
NC_009172.3	1025401	1049300	duplication	23900	2.91672
NC_009172.3	945001	972700	duplication	27700	3.38673
NC_009172.3	854801	883200	duplication	28400	2.80151		870.167		2504.07
NC_009172.3	790101	828700	duplication	38600	5.06567		1913950000		1954590000
NC_009172.3	711901	752300	duplication	40400	4.18198		3.18935e-25		1.52971e-23
NC_009172.3	65901	109500	duplication	43600	3.70235		8.65296		21.2829
NC_009172.3	1346601	1397000	duplication	50400	2.84889		0.00205219		0.00622579
NC_009172.3	1337701	1398100	duplication	60400	3.14662		5.23436e-13		2.74602e-12
NC_009172.3	2119101	2187400	duplication	68300	2.60379		3.81433e-42
NC_009172.3	1166201	1245600	duplication	79400	3.42852		1.4013e-45		4.06377e-44
NC_009172.3	1166101	1245500	duplication	79400	2.981		2.21587e-32		2.40504e-31
NC_009172.3	2188901	2293100	duplication	104200	3.56702
NC_009172.3	944901	1134600	duplication	189700	2.53364		1.19191e-39		3.85773e-39
NC_009173.3	1	4600	duplication	4600	21.0846			4.56909e-07
NC_009173.3	25927901	25949000	deletion	21100	0.574686	7.5532e-12	2870690000	8.34411e-12	2870720000
NC_009173.3	29597201	29660400	deletion	63200	0.0349741	2.52172e-12	6327.37	2.60413e-12	9555.11
NC_009174.3	3803301	3806800	deletion	3500	0.487239	1.58125e-06	1431.41	3.47905	180544
NC_009174.3	16787901	16792100	duplication	4200	2.18359		1.99678e-23	8.84662e-07	1.24183e-14
NC_009174.3	25022601	25031900	deletion	9300	0.390329	1.71368e-11	1108340000	1.15709e-09	1360090000
NC_009174.3	1	10900	duplication	10900	5.52578	0.00101694	1804670	1.19619e-08	6979970
NC_009174.3	25022501	25039300	deletion	16800	0.446734	9.48646e-12	136671000	1.07684e-11	196381000

## Sheet: Non-racehorse_1
Chr	Start	End	Stype	Length	Normalized read-depth	p-val1	p-val2	p-val3	p-val4
NC_009144.3	164775701	164777900	duplication	2200	1.90328	0.00705087	4820.88	1531160	18767700
NC_009144.3	67637901	67640400	duplication	2500	3.5985	0.0184178	0.0198024	37693.3	16817800
NC_009144.3	89862301	89864900	duplication	2600	6.58459	5.11954e-07	22526.8	15.3292	0
NC_009144.3	89839101	89843700	duplication	4600	5.36167	7.94562e-06	426805	248.705	19701200
NC_009144.3	67601501	67611700	duplication	10200	2.15605	0	0.000965315	0	0.269418
NC_009144.3	67613701	67629600	duplication	15900	2.85347	0	272369	0	873332
NC_009144.3	110995901	111095300	deletion	99400	0.518741	1.60335e-12	2.37985e-18	1.63627e-12	8.34542e-18
NC_009145.3	108419501	108423000	duplication	3500	5.07324	0.0297523	0.710841	82.199	4.27664e-05
NC_009145.3	108388901	108392500	duplication	3600	10.9486	0	514111000	9.96078e-09	0
NC_009145.3	108360101	108364100	duplication	4000	11.7755	0	0	0	0
NC_009145.3	108433901	108438800	duplication	4900	10.4753	0	8.61254e-35	0	0
NC_009145.3	57131201	57137300	deletion	6100	0.572371	2.61266e-11	893084000	1.51507e-05	1309690000
NC_009145.3	108372501	108379800	duplication	7300	10.9357	0	0	0	0
NC_009145.3	108241301	108254900	duplication	13600	2.05297	0	1506.93	0	12636.1
NC_009145.3	108193501	108236200	duplication	42700	2.02916	0	1833260000	0	1872190000
NC_009145.3	108261501	108343700	duplication	82200	4.67454	0	1.48618e-27	0	1.13485e-26
NC_009146.3	97434601	97438500	deletion	3900	0.527463	4.08647e-11	0.00433565	0.116261	5001.44
NC_009146.3	97409501	97427400	deletion	17900	0.311782	8.90349e-12	9.00052e-29	1.00234e-11	1.39519e-24
NC_009146.3	37354701	37390600	duplication	35900	11.3292	0	3.60316e-35	0	0
NC_009147.3	40917201	40919100	duplication	1900	5.09615	0.00223379	5.93271e-11	1	1
NC_009147.3	55070601	55073000	duplication	2400	3.20371	1.95231e-08	0	2444.9	3.14548e-27
NC_009147.3	102368601	102372000	duplication	3400	2.50118	2.79761e-05	158245	209.596	50634800
NC_009147.3	79877701	79881700	duplication	4000	3.0566	0	0	3.18745e-09	0
NC_009147.3	102420001	102424200	duplication	4200	3.45994	0	2.02808e-29	2.17326e-09	0
NC_009147.3	25676701	25684700	duplication	8000	3.84554	0	5.21288e-23	0	4.49072e-15
NC_009147.3	101957201	101968400	duplication	11200	16.9914	0	103741000	0	0
NC_009147.3	102461901	102474700	duplication	12800	2.60425	0	51123100	0	95932000
NC_009147.3	79882801	79897500	duplication	14700	2.79551	0	23547900	0	45266100
NC_009147.3	80003201	80020200	duplication	17000	2.3731	0	105524	0	350816
NC_009147.3	102508301	102526400	duplication	18100	2.52742	0	159583000	0	219617000
NC_009148.3	28223501	28224900	duplication	1400	16.693	0.0006143	0	1	1
NC_009148.3	43901101	43903500	duplication	2400	8.20617	3.87239e-05	0	1375.41	0
NC_009148.3	32193401	32195800	duplication	2400	14.0218	9.76794e-06	0	1078.8	0
NC_009148.3	28246501	28249600	duplication	3100	8.31276	5.34463e-07	3.82002e-19	78.5524	0.368605
NC_009148.3	45588201	45591300	duplication	3100	16.6938	0.000625658	0	3473.74	0
NC_009148.3	9377701	9381000	duplication	3300	1.97568	1.71929e-08	2.96295e-13	0.954357	6.26267
NC_009148.3	32201901	32205300	duplication	3400	8.93878	0	0	0.00341848	0
NC_009148.3	45502101	45506000	duplication	3900	5.24607	0.0201431	0.0350312	36.906	9.48078e-13
NC_009148.3	28234701	28239500	duplication	4800	5.94497	0.000191451	237.683	0.940453	212249
NC_009148.3	41155601	41160900	duplication	5300	4.10606	0	1.26784e-12	2.1636e-08	5.31002e-06
NC_009148.3	28227901	28233200	duplication	5300	11.7883	0	2715520000	3.5458e-07	2773180000
NC_009148.3	28251901	28258900	duplication	7000	5.26755	0	1490780	1.27498e-10	0
NC_009148.3	33136601	33144700	duplication	8100	19.5671	0	2636810000	0	2692800000
NC_009148.3	28262501	28271300	duplication	8800	4.65246	0	0.00357248	0	1.09723e-10
NC_009148.3	28272801	28281700	duplication	8900	3.23819	0	3.57016e-16	0	1.41057e-10
NC_009148.3	37250501	37261800	duplication	11300	2.01988	0	4.97738e-34	0	1.84215e-26
NC_009148.3	20804701	20816100	deletion	11400	0.510042	1.398e-11	607.69	1.69545e-11	9007.84
NC_009148.3	19158201	19191400	duplication	33200	14.3936	0	2.60653e-17	0	9.65729e-16
NC_009148.3	32132201	32185400	duplication	53200	4.85562	0	0.000214684	0	0.000668756
NC_009148.3	44267101	44330800	duplication	63700	3.28729	0	473712000	0	501283000
NC_009149.3	74172001	74174300	duplication	2300	2.04611	0.00245117	2.44294e-07	396660	4338290
NC_009149.3	40509701	40512600	duplication	2900	2.09853	4.83613e-09	4.56899	138.013	5340150
NC_009149.3	59804301	59809700	duplication	5400	14.3824	0	4.79819e-41	0	0
NC_009149.3	59766001	59776100	duplication	10100	13.0899	0	2581990000	0	745830000
NC_009149.3	27955401	27967700	duplication	12300	6.38326	0	65620500	2.47569e-10	121302000
NC_009149.3	59842101	59857900	duplication	15800	8.74735	0	5.84445e-13	0	3.25444e-10
NC_009149.3	59814001	59841800	duplication	27800	12.7808	0	0	0	0
NC_009150.3	176101	178200	deletion	2100	0.332503	0.0370315	1677200	1	1
NC_009150.3	3053901	3057000	deletion	3100	0.225039	1.16548e-07	2244.58	3475.96	19546500
NC_009150.3	45039801	45043500	duplication	3700	1.97368	0.0385663	3595550	3599.69	133217000
NC_009150.3	13025301	13029100	duplication	3800	2.13669	0.000607763	800247000	334.295	1567580000
NC_009150.3	78240001	78243900	duplication	3900	1.8536	2.30804e-07	9.53404e-06	0.000561489	0.149092
NC_009150.3	54617901	54622200	duplication	4300	15.7827	3.27937e-06	231451000	0.000251341	0
NC_009150.3	35764001	35768800	deletion	4800	0.263358	1.47752e-08	2867550000	5.50889	2868990000
NC_009150.3	54346301	54351200	duplication	4900	2.60357	0	1.26384e-16	4.25689e-07	2.8263e-06
NC_009150.3	49645901	49651300	duplication	5400	2.0669	0	1.31068e-27	4.40618e-09	3.77532e-14
NC_009150.3	54244301	54257800	duplication	13500	1.59121	0	46340800	0	85399600
NC_009150.3	35689601	35707900	duplication	18300	2.85299	0	9450310	0	17650900
NC_009150.3	35811401	35837200	duplication	25800	3.96823	0	2.58108e-23	0	0
NC_009151.3	6035601	6036900	duplication	1300	2.92995	0.00301686	2.8026e-45	1	1
NC_009151.3	1800201	1802100	duplication	1900	2.04813	0.000238098	1.03499e-13	1	1
NC_009151.3	6132201	6134300	duplication	2100	3.17566	3.36883e-06	0	1	1
NC_009151.3	1879801	1882300	duplication	2500	13.756	1.55293e-07	0	26618.1	0
NC_009151.3	33005401	33010000	duplication	4600	4.85395	0	0	4.14369e-08	0
NC_009151.3	15214601	15219900	duplication	5300	6.83199	0	0	0	0
NC_009151.3	1242901	1248700	duplication	5800	5.90303	6.14321e-06	231.919	1.81145	64728.2
NC_009151.3	6925201	6931100	duplication	5900	9.57545	5.40246e-10	58775.4	0.000364449	2283660
NC_009151.3	2384601	2390700	duplication	6100	6.80881	3.5388e-06	3.28928e-16	6.70584e-05	1.74382e-12
NC_009151.3	93620501	93628100	duplication	7600	8.13651	0	2.67894	0	0
NC_009151.3	15369401	15377100	duplication	7700	3.277	0	287198000	9.97057e-08	140.387
NC_009151.3	15220101	15228500	duplication	8400	7.51265	0	2628510000	0	2684320000
NC_009151.3	1767201	1777000	duplication	9800	10.972	0	0	0	0
NC_009151.3	33246201	33256800	duplication	10600	9.42807	0	0	0	0
NC_009151.3	13394001	13406400	duplication	12400	10.4902	0	0	0	0
NC_009151.3	5793201	5807300	duplication	14100	1.5675	0	43909200	0	72981700
NC_009151.3	1411901	1427000	duplication	15100	1.77687	0	604.435	0	4631.04
NC_009151.3	5560201	5577700	duplication	17500	2.06123	0	1.88188e-06	0	0.000102292
NC_009151.3	6175401	6200100	deletion	24700	0.561716	6.45233e-12	2448850000	7.02082e-12	2480590000
NC_009151.3	32775801	32802400	duplication	26600	3.10125	0	2171090000	0	2217180000
NC_009151.3	2396501	2510700	duplication	114200	2.0856	0	1.00893e-43	0	8.4218e-43
NC_009151.3	4221901	4488200	deletion	266300	0.55136	5.9847e-13	2871000000	6.02999e-13	2871000000
NC_009152.3	30177501	30178600	duplication	1100	24.5899	0.00598798	0	1	1
NC_009152.3	30161901	30164100	duplication	2200	26.0156	0.00884452	2058860000	155653	0
NC_009152.3	37324901	37327400	duplication	2500	3.57412	0.00184332	43428.2	696.747	0
NC_009152.3	37614201	37617400	duplication	3200	2.76061	0.0116796	3.03201	41.7941	1.97365e-10
NC_009152.3	37283101	37286400	duplication	3300	2.26009	6.2843e-06	8503760	159.105	289726000
NC_009152.3	37718401	37721800	deletion	3400	0.330718	0.0058632	2852730000	172104	2863460000
NC_009152.3	10332101	10337400	deletion	5300	0.429248	3.00703e-11	5.9388	8.36947e-08	0.0885206
NC_009152.3	30164101	30170200	deletion	6100	0.390142	2.61266e-11	1.3072e-10	3.88713e-11	0.000286999
NC_009152.3	83909601	83919200	duplication	9600	2.47482	0	10068700	0	32692300
NC_009152.3	30054401	30072500	duplication	18100	2.58032	0	3.23325e-05	0	0.00112434
NC_009152.3	37627101	37650800	deletion	23700	0.441548	6.72458e-12	2871000000	7.34436e-12	2871000000
NC_009152.3	30186501	30222700	duplication	36200	22.1893	0	224821000	0	14708500
NC_009153.3	12509301	12512400	duplication	3100	8.15201	0	0	4.86811e-08	0
NC_009153.3	16817401	16821300	duplication	3900	2.49171	1.58155e-06	46255.9	0.510378	13275400
NC_009153.3	13217501	13223400	deletion	5900	0.513582	1.19637e-07	1359840	0.00121632	18216000
NC_009153.3	12483001	12489800	duplication	6800	1.41377	0.0341355	925959000	1133.55	1291620000
NC_009153.3	16654801	16662800	duplication	8000	2.5393	0	0	0	0
NC_009153.3	66163201	66171300	duplication	8100	2.14677	0	26045500	1.62948e-05	83177200
NC_009153.3	16831901	16840800	duplication	8900	3.00707	0	0	0	1.05415e-37
NC_009153.3	21612101	21625200	duplication	13100	2.12942	0	5.43259e-17	0	4.59395e-13
NC_009153.3	13035801	13049800	duplication	14000	2.10706	0	2.12816e-19	0	2.22116e-15
NC_009153.3	13008301	13025200	duplication	16900	2.15993	0	0	0	0
NC_009153.3	20560901	20588400	duplication	27500	1.93912	0	4.59388e-25	0	1.31844e-22
NC_009154.3	61031801	61035000	duplication	3200	19.4864	0	0	1.7345e-07	0
NC_009154.3	21893801	21900400	duplication	6600	2.51861	0	5.95154e-38	0	8.33903e-24
NC_009154.3	61661601	61669500	duplication	7900	3.49522	0	0	0	0
NC_009154.3	61078801	61089800	duplication	11000	13.4057	0	0	0	1.59703e-38
NC_009154.3	1	17700	deletion	17700	0.418305	9.0041e-12	2.21738e-39	1.01511e-11	6.05684e-34
NC_009155.3	20975501	20977200	duplication	1700	4.8538	3.24857e-06	0	1	1
NC_009155.3	25807001	25809100	duplication	2100	2.09669	0.00132494	25.5525	1	1
NC_009155.3	36121101	36123200	duplication	2100	3.65014	0.00549217	25.936	1	1
NC_009155.3	4576501	4578700	duplication	2200	22.6854	4.52247e-05	0	281370	0
NC_009155.3	32979001	32981500	duplication	2500	19.3617	2.07636e-05	2.68064e-13	11.2683	0
NC_009155.3	13217101	13220200	duplication	3100	1.47022	0.00398917	306701	478.628	111907000
NC_009155.3	20727201	20730400	duplication	3200	3.43677	0	2.34522e-36	0.514133	0
NC_009155.3	15132801	15136000	duplication	3200	4.04535	0.00269084	2776090000	25458.4	2835040000
NC_009155.3	33030001	33033600	deletion	3600	0.489554	8.52643e-08	20.9799	0.257566	167.33
NC_009155.3	34854401	34858700	duplication	4300	3.0219	0	768222000	0.00201825	1418360000
NC_009155.3	18397401	18401900	duplication	4500	4.73842	0	1.62478e-15	2.95933e-05	0
NC_009155.3	15897501	15902000	duplication	4500	5.51929	0	5.94433e-27	0	0
NC_009155.3	26295101	26299800	duplication	4700	2.1664	0	0.000644247	2.31669e-06	155.452
NC_009155.3	33055501	33060200	duplication	4700	12.9558	2.37264e-05	4117.73	226.272	1262410
NC_009155.3	25800801	25805600	duplication	4800	2.43937	0	4.45069e-24	6.04876e-06	2.08495e-10
NC_009155.3	2588501	2593500	duplication	5000	18.5539	0	0	0	0
NC_009155.3	32943201	32948900	duplication	5700	21.3394	0	1.19178e-35	6.41797e-07	4.4542e-20
NC_009155.3	13252001	13258100	deletion	6100	0.456996	2.61266e-11	9.53172	3.22632e-09	24.053
NC_009155.3	27386701	27394600	duplication	7900	2.00208	0	0	0	1.13505e-43
NC_009155.3	16189801	16197900	duplication	8100	2.5287	0	3.58856e-08	0	9.81645e-15
NC_009155.3	29151901	29160500	duplication	8600	2.02604	0	5.67293e-24	0	6.26756e-17
NC_009155.3	17205201	17215200	duplication	10000	3.44214	0	99542600	0	194991000
NC_009155.3	33043401	33053500	duplication	10100	21.4302	0	4.76441e-44	0	1.35056e-33
NC_009155.3	16266301	16277400	duplication	11100	2.86969	0	515205000	0	1.88857e-30
NC_009155.3	32983501	32994800	duplication	11300	21.1766	0	0	0	0
NC_009155.3	26269701	26283100	duplication	13400	3.419	0	1.77089e-40	0	0
NC_009155.3	24608801	24623100	deletion	14300	0.612449	1.11449e-11	103565000	9.06998e-11	164819000
NC_009155.3	23000401	23017000	duplication	16600	16.4909	0	2411570000	0	2462770000
NC_009155.3	23017501	23036400	duplication	18900	18.1965	0	2.948e-07	0	0
NC_009155.3	13229701	13252000	duplication	22300	1.51852	0	0.0313711	0	0.301734
NC_009155.3	34861501	34887200	duplication	25700	4.03368	0	8.18727e-24	0	2.79136e-21
NC_009155.3	32949701	32978200	duplication	28500	17.557	0	460519	0	850253
NC_009155.3	32910401	32940900	duplication	30500	26.2546	0	3.08325e-05	0	0.000254103
NC_009155.3	34919201	34958600	duplication	39400	4.65824	0	0	0	0
NC_009155.3	33670601	33720100	deletion	49500	0.491549	3.21965e-12	258780000	3.35521e-12	285205000
NC_009155.3	17325101	17421100	duplication	96000	1.83176	0	210398000	0	222171000
NC_009155.3	34719701	34832500	duplication	112800	4.25811	0	0	0	0
NC_009156.3	23404301	23405700	duplication	1400	25.6151	4.54439e-07	0	1	1
NC_009156.3	25947301	25948900	duplication	1600	36.2122	0.000384873	0	1	1
NC_009156.3	23449701	23452000	duplication	2300	10.7334	0.0247345	0	352950	0
NC_009156.3	26189301	26191800	duplication	2500	2.99489	3.42205e-07	1.21063e-17	287.42	1.30327e-18
NC_009156.3	23790201	23794400	duplication	4200	8.83634	0.000595398	2155190	0.0399041	4.66384e-11
NC_009156.3	23441501	23446300	duplication	4800	7.86268	9.05502e-07	0.129365	0.0187314	2646.92
NC_009156.3	23645201	23650500	duplication	5300	10.5221	1.16009e-05	9235990	0.34585	80550500
NC_009156.3	28021501	28027900	duplication	6400	2.44075	0	1.25569e-24	0	5.61853e-15
NC_009156.3	27880901	27887600	duplication	6700	2.31957	0	11.6381	9.65228e-06	3723.93
NC_009156.3	13067201	13074600	duplication	7400	11.8916	0	0	0	0
NC_009156.3	7033801	7043700	duplication	9900	3.77911	0	0	0	0
NC_009156.3	26578501	26596200	duplication	17700	3.06229	0	1.05798e-42	0	6.86142e-37
NC_009156.3	7116901	7134900	duplication	18000	3.20991	0	2376360000	0	151090
NC_009156.3	6760201	6780600	duplication	20400	11.9736	0	5878230	0	10785800
NC_009156.3	22838301	22865700	duplication	27400	2.1046	0	45077200	0	61043800
NC_009156.3	41277401	41305000	deletion	27600	0.520124	5.77437e-12	2.54595e-12	6.22549e-12	8.53829e-11
NC_009157.3	51782701	51786100	duplication	3400	2.09378	2.99995e-09	4.51101e-11	3.53161	20.1161
NC_009157.3	2776301	2780100	duplication	3800	1.9039	0	140.093	7.44431e-05	3.82316e-07
NC_009157.3	31716801	31720800	duplication	4000	9.38531	2.77133e-05	256045000	137.908	857382000
NC_009157.3	51510401	51526200	duplication	15800	2.00544	0	8.72304e-36	0	3.76511e-30
NC_009157.3	51791501	51809000	duplication	17500	2.70083	0	70204.3	0	236272
NC_009157.3	43701	63400	duplication	19700	7.03353	0	2.01976e-08	0	1.11351e-06
NC_009157.3	51528601	51566700	duplication	38100	2.0099	0	4.4592e-40	0	1.62704e-37
NC_009157.3	1	40900	duplication	40900	5.91287	0	0.0164516	0	0.0583352
NC_009158.3	29844201	29846400	duplication	2200	4.34666	2.3703e-07	0	318828	8.94639e-19
NC_009158.3	1	3900	duplication	3900	2.46242	3.23361e-05	2214470000	4.22393	2.92199e-12
NC_009158.3	30278901	30282900	duplication	4000	2.93005	7.52632e-05	2374190	5.9582	82560800
NC_009158.3	9276201	9280800	duplication	4600	4.28458	0.00537726	2107640000	5.80862	2410800000
NC_009158.3	29837401	29843600	duplication	6200	3.67416	1.02821e-10	384756000	5.30345e-05	735782000
NC_009158.3	3387701	3394400	duplication	6700	5.57972	1.59468e-07	14.6063	0.00185121	4367.26
NC_009158.3	3409401	3417900	duplication	8500	6.01506	0	18963000	6.84566e-08	61784400
NC_009158.3	30270301	30278900	deletion	8600	0.410845	1.85317e-11	9.09217	2.41474e-11	0.000585722
NC_009158.3	30239701	30252800	duplication	13100	3.43705	0	1275060	0	4143450
NC_009158.3	13762501	13776100	duplication	13600	1.65912	0	1266060	0	2139490
NC_009159.3	3566301	3570100	duplication	3800	3.20222	0	2.99921e-33	0.00185776	3.73494e-11
NC_009159.3	25839001	25849800	deletion	10800	0.525733	1.47567e-11	0.562214	1.81105e-11	35.2942
NC_009159.3	1	12300	deletion	12300	0.451118	5.18285e-11	2871000000	5.47762e-06	2871000000
NC_009159.3	12301	31100	duplication	18800	10.0394	0	4.7946e-27	0	0
NC_009160.3	1	6900	duplication	6900	1.93223	0	1710420000	0	1987470000
NC_009160.3	36631201	36641300	deletion	10100	0.610601	1.57795e-11	2.51075e-06	1.96756e-11	1.94088e-11
NC_009160.3	13196501	13207300	deletion	10800	0.539152	1.47567e-11	3936.56	1.81105e-11	47955.9
NC_009160.3	53169301	53182300	deletion	13000	0.520973	1.22594e-11	532.887	1.44884e-11	5784.08
NC_009160.3	17928201	17943800	duplication	15600	8.5359	0	0	0	0
NC_009160.3	18943401	18965300	duplication	21900	4.47515	0	2454470	0	4678940
NC_009160.3	17816401	17922200	duplication	105800	3.52394	0	2.31796e-06	0	1.65454e-40
NC_009161.3	9722601	9726000	deletion	3400	0.272585	6.59015e-06	3092540	9827.71	172199000
NC_009161.3	70962801	70968500	deletion	5700	0.483007	2.79601e-11	1.55216e-15	8.61473e-11	5.07817e-07
NC_009161.3	76406301	76413000	duplication	6700	4.30182	0	4.07213e-20	0	1.66429e-11
NC_009161.3	3889901	3896700	duplication	6800	5.37373	0	0	0	3.85626e-33
NC_009161.3	5601	12600	duplication	7000	1.93321	0	1.28132e-09	0	0.000224193
NC_009161.3	3905401	3917300	duplication	11900	4.20726	0	6.74349e-14	0	4.2865e-10
NC_009161.3	9677001	9708800	duplication	31800	1.89693	0	361651000	0	411981000
NC_009162.3	19725601	19727300	deletion	1700	0.399534	0.00155394	77.0131	1	1
NC_009162.3	7217001	7220000	duplication	3000	12.261	0.00287444	1.14476	34.2887	0
NC_009162.3	2524501	2527600	duplication	3100	4.40259	6.06232e-07	94513500	1767.24	855009000
NC_009162.3	7195001	7198300	duplication	3300	24.7557	0	0	6.00712e-08	0
NC_009162.3	10658301	10662000	duplication	3700	30.0538	5.49617e-05	0	2.03894	0
NC_009162.3	7250301	7254200	duplication	3900	10.1718	6.01529e-08	2.6999e-33	0	0
NC_009162.3	7259301	7263400	duplication	4100	6.44408	1.55485e-10	2560010000	1.03392e-05	3.14351e-06
NC_009162.3	7356101	7360900	duplication	4800	14.333	0	0	0	0
NC_009162.3	2517801	2523400	duplication	5600	3.90587	0	2.8621e-16	2.82444e-07	1.92685e-25
NC_009162.3	4999201	5005900	duplication	6700	1.91735	0	21114	0	719361
NC_009162.3	2357201	2364700	duplication	7500	7.63797	0	0	0	0
NC_009162.3	1	7500	duplication	7500	28.9565	0	0	0	0
NC_009162.3	7199801	7207700	duplication	7900	23.2086	0	2115.48	0	0
NC_009162.3	7125601	7139600	duplication	14000	24.0365	0	8.88794e-10	0	4.43993e-25
NC_009162.3	7144101	7158600	duplication	14500	11.3228	0	0	0	0
NC_009162.3	2926501	2947800	duplication	21300	6.18585	0	5194020	0	9397630
NC_009162.3	7410901	7457200	duplication	46300	12.1448	0	0	0	0
NC_009162.3	4908501	4968300	duplication	59800	10.2813	0	547736000	0	578940000
NC_009162.3	7269701	7355900	duplication	86200	13.7508	0	235844000	0	249924000
NC_009163.3	33241601	33244700	duplication	3100	2.14987	0.00322468	4.32912e-19	9316.54	0.0190072
NC_009163.3	33084401	33088700	duplication	4300	8.71557	0	0	0	0
NC_009163.3	33736901	33744700	deletion	7800	0.22228	2.04324e-11	2761360000	2.7478e-11	2789070000
NC_009163.3	28766601	28774900	duplication	8300	1.74345	0	654986000	1.11308e-09	935154000
NC_009163.3	25698801	25711300	deletion	12500	0.514574	1.27498e-11	6.8147e-16	1.51783e-11	5.93445e-12
NC_009163.3	25004201	25019600	duplication	15400	2.67552	0	178709000	0	256304000
NC_009163.3	25241301	25269200	duplication	27900	2.78016	0	0	0	0
NC_009163.3	30372601	30401500	duplication	28900	1.45784	0	30623800	0	41930300
NC_009163.3	30241101	30278400	duplication	37300	2.49018	0	0.00095241	0	0.00444581
NC_009163.3	30297501	30335400	duplication	37900	2.60802	0	1928070000	0	1969010000
NC_009164.3	4917101	4919700	duplication	2600	26.0046	5.72858e-06	2793650000	199.719	0
NC_009164.3	236301	239300	duplication	3000	2.36752	6.85833e-07	407655	477.324	149780000
NC_009164.3	11510201	11514100	deletion	3900	0.214647	7.35565e-10	769828000	24.6619	1511970000
NC_009164.3	593201	598400	duplication	5200	4.83838	0	122370	3.05796e-07	5869230
NC_009164.3	755501	762900	duplication	7400	4.41356	0	21151900	0	79753600
NC_009164.3	11514401	11522400	duplication	8000	13.4458	3.34682e-09	607231	1.5219e-06	72.4442
NC_009164.3	48595601	48607100	duplication	11500	12.2587	0	2544290000	0	2598320000
NC_009164.3	170701	183700	duplication	13000	2.23071	0	5.54541e-27	0	1.73145e-21
NC_009164.3	150601	169300	duplication	18700	3.23026	0	1.34992e-05	0	0.000459923
NC_009164.3	1641901	1674000	duplication	32100	2.52412	0	5.77113	0	20.0963
NC_009164.3	598901	635300	duplication	36400	6.01457	0	0.0251194	0	0.101764
NC_009164.3	1505701	1542200	duplication	36500	1.98425	0	34992	0	65047.8
NC_009165.3	764001	769700	duplication	5700	2.01902	0	0.010118	2.23983e-08	105.601
NC_009165.3	717201	732300	duplication	15100	13.6868	0	1.08938e-10	0	0
NC_009166.3	6462301	6464600	duplication	2300	2.91744	0.000114559	1.58322e-37	107980	0.356841
NC_009166.3	5001	7400	duplication	2400	24.7681	1.5653e-06	0	1554.26	0
NC_009166.3	8752101	8761300	duplication	9200	10.8173	0	96674.6	0	907074
NC_009166.3	15682701	15698900	duplication	16200	2.08623	0	2.3346e-24	0	2.84037e-20
NC_009166.3	17361401	17378200	duplication	16800	9.23739	0	6.06685e-18	0	9.09006e-15
NC_009166.3	8733201	8750400	duplication	17200	16.2254	0	1.6014e-41	0	1.1167e-35
NC_009166.3	6498701	6522000	duplication	23300	3.72751	0	2.8292e-20	0	8.73939e-18
NC_009167.3	555101	557100	duplication	2000	2.49482	0.00174958	2.27944e-06	1	1
NC_009167.3	1	4000	duplication	4000	3.27066	0.00294361	14780.2	1.69733	3010.77
NC_009167.3	7685901	7690200	deletion	4300	0.530638	3.70634e-11	0.743598	0.000254127	21392.7
NC_009167.3	250101	260900	duplication	10800	4.07428	0	2.0977	0	103.193
NC_009167.3	16497501	16510600	duplication	13100	2.12669	0	6.12367e-43	0	4.73523e-35
NC_009167.3	48116101	48129200	duplication	13100	1.48861	0	1082770	0	3607510
NC_009167.3	47347701	47362500	duplication	14800	1.91199	0	1.02302e-09	0	3.18329e-07
NC_009167.3	47732401	47758000	duplication	25600	1.37498	0	142300	0	308687
NC_009167.3	485001	512300	duplication	27300	6.93457	0	429978	0	819664
NC_009168.3	40165201	40189600	deletion	24400	0.343263	6.53166e-12	2871000000	6.61681e-10	2871000000
NC_009169.3	15225801	15227100	duplication	1300	4.40156	0.000757233	0	1	1
NC_009169.3	404001	408100	duplication	4100	17.1033	0	0	3.03567e-10	0
NC_009169.3	13563801	13568900	deletion	5100	0.493825	3.12495e-11	9.0356e-09	1.02821e-10	1.77639e-08
NC_009169.3	783101	788800	duplication	5700	4.62081	0	0	0	0
NC_009169.3	417401	423400	duplication	6000	1.89078	0	6.95811e-14	2.39059e-10	1.00542e-07
NC_009169.3	35701	42800	duplication	7100	1.79003	4.36456e-07	0.00012772	0.00049559	0.736754
NC_009169.3	323301	347500	duplication	24200	4.39376	0	1.70702e-10	0	6.62441e-09
NC_009169.3	15272001	15314000	duplication	42000	6.65516	0	8.06179e-26	0	3.56243e-24
NC_009170.3	509101	511000	duplication	1900	4.95076	0.00869352	0	1	1
NC_009170.3	1	3900	duplication	3900	3.8886	1.42209e-08	2283660	2.47398e-05	0
NC_009170.3	222101	226800	duplication	4700	4.47468	0	17315700	2.36107e-10	0
NC_009170.3	33169901	33174900	duplication	5000	1.87584	0	1.78472e-10	0.000392104	0.00859319
NC_009170.3	205701	211700	duplication	6000	3.95847	0	1130090000	8.66986e-08	0.00210168
NC_009170.3	37569901	37576000	duplication	6100	11.8529	0	2692800000	2.99683e-06	2749970000
NC_009170.3	5636201	5643700	duplication	7500	1.90254	0	29280000	2.31815e-10	99455200
NC_009170.3	6335801	6344000	deletion	8200	0.614194	1.94357e-11	67963400	7.71157e-11	169356000
NC_009170.3	525601	571200	duplication	45600	3.10494	0	109469000	0	126332000
NC_009171.3	51201	53100	duplication	1900	2.6586	0.00556637	416204000	1	1
NC_009171.3	731201	734200	deletion	3000	0.316926	1.09983e-06	47848.5	5539.34	73335000
NC_009171.3	46501	50200	duplication	3700	3.14394	0	2.31308e-32	0.426918	3.77641e-10
NC_009171.3	706901	731200	duplication	24300	1.6564	0	1481180000	0	1.44681e-19
NC_009171.3	37027601	37065400	duplication	37800	1.78745	0	1.03103	0	3.25834
NC_009172.3	13301	19500	duplication	6200	2.15073	0	3485140	1.51783e-10	30395200
NC_009172.3	1	12200	duplication	12200	2.28243	0	1421400	0	0.000237528
NC_009172.3	1272901	1285200	duplication	12300	2.12839	0	5.18587e-38	0	2.06702e-30
NC_009172.3	884801	900200	duplication	15400	2.25246	0	1882450000	0	1988520000
NC_009172.3	921301	944700	duplication	23400	2.93065	0	1496780000	0	905.497
NC_009172.3	790101	828700	duplication	38600	5.06567	0	1913950000	0	1954590000
NC_009172.3	711901	752300	duplication	40400	4.18198	0	3.18935e-25	0	1.52971e-23
NC_009172.3	2119101	2187400	duplication	68300	2.60379	0	3.81433e-42	0	0
NC_009172.3	944901	1134600	duplication	189700	2.53364	0	1.19191e-39	0	3.85773e-39
NC_009173.3	1	4600	duplication	4600	21.0846	0	0	4.56909e-07	0
NC_009174.3	16787901	16792100	duplication	4200	2.18359	0	1.99678e-23	8.84662e-07	1.24183e-14
NC_009174.3	25022601	25031900	deletion	9300	0.390329	1.71368e-11	1108340000	1.15709e-09	1360090000

## Sheet: Non-racehorse_2
Chr	Start	End	Stype	Length	Normalized read-depth	p-val1	p-val2	p-val3	p-val4
NC_009144.3	160497101	160499200	deletion	2100	0.466172	0.0321363	87164.5	1	1
NC_009144.3	111439101	111441500	duplication	2400	11.3005	9.02646e-06	2750090000	619.476	0
NC_009144.3	67637901	67640400	duplication	2500	3.5985	0.0184178	0.0198024	37693.3	16817800
NC_009144.3	89862301	89864900	duplication	2600	6.58459	5.11954e-07	22526.8	15.3292	0
NC_009144.3	160748301	160751400	duplication	3100	2.49807	6.00783e-06	14063700	197.019	434889000
NC_009144.3	160492601	160496000	duplication	3400	2.6707	0	0	0.000201844	3.66715e-33
NC_009144.3	67586401	67589900	duplication	3500	3.56665	0.041959	0.0282402	874.165	55039.8
NC_009144.3	89839101	89843700	duplication	4600	5.36167	7.94562e-06	426805	248.705	19701200
NC_009144.3	164650101	164654900	duplication	4800	5.1016	1.66677e-08	1.87858e-06	7.8128e-05	0
NC_009144.3	164530801	164536900	duplication	6100	3.13701	4.18026e-10	22554.5	6.01137e-05	1063990
NC_009144.3	115251201	115259800	duplication	8600	1.63926	4.52173e-09	2460790000	2.15394e-08	2550620000
NC_009144.3	67601501	67611700	duplication	10200	2.15605	0	0.000965315	0	0.269418
NC_009144.3	164751801	164766200	duplication	14400	2.29182	0	1529970000	0	1669740000
NC_009144.3	67613701	67629600	duplication	15900	2.85347	0	272369	0	873332
NC_009144.3	164673701	164695500	duplication	21800	2.71823	0	0	0	0
NC_009144.3	164555301	164578400	duplication	23100	2.64101	0	7.91609e-10	0	3.20181e-08
NC_009144.3	164800801	164827400	deletion	26600	0.519769	5.99145e-12	2870840000	6.47856e-12	2870850000
NC_009144.3	164352701	164395400	deletion	42700	0.608888	3.73238e-12	2871000000	3.91579e-12	2871000000
NC_009144.3	177305201	177380700	deletion	75500	0.292058	2.11089e-12	4966040	2.16833e-12	5877280
NC_009145.3	55255501	55258200	duplication	2700	3.58966	9.4443e-10	1.22187e-34	961.218	0.0163568
NC_009145.3	108419501	108423000	duplication	3500	5.07324	0.0297523	0.710841	82.199	4.27664e-05
NC_009145.3	108360101	108364100	duplication	4000	11.7755	0	0	0	0
NC_009145.3	39228001	39232300	duplication	4300	4.12521	0	0	2.938e-08	0
NC_009145.3	108414101	108418400	duplication	4300	5.15169	3.1326e-07	5.58635e-19	0.0037694	1.53302e-16
NC_009145.3	108433901	108438800	duplication	4900	10.4753	0	8.61254e-35	0	0
NC_009145.3	108398101	108403900	duplication	5800	9.94692	0	6.80777e-40	0	0
NC_009145.3	50593701	50599600	deletion	5900	0.284653	2.70123e-11	1901480000	0.00607158	2186500000
NC_009145.3	108831901	108838200	duplication	6300	3.89729	2.02378e-10	2564380000	0	2657990000
NC_009145.3	108372501	108379800	duplication	7300	10.9357	0	0	0	0
NC_009145.3	47548201	47556000	deletion	7800	0.143653	2.04324e-11	1.08746e-17	2.7478e-11	1.80588e-18
NC_009145.3	108193501	108236200	duplication	42700	2.02916	0	1833260000	0	1872190000
NC_009146.3	40743601	40746200	duplication	2600	2.74561	3.95244e-07	1.76455e-20	1566	5.34926e-13
NC_009146.3	67718901	67722000	duplication	3100	1.93085	2.93482e-06	21327600	1.86409	0.989041
NC_009146.3	97409501	97427400	deletion	17900	0.311782	8.90349e-12	9.00052e-29	1.00234e-11	1.39519e-24
NC_009147.3	55070601	55073000	duplication	2400	3.20371	1.95231e-08	0	2444.9	3.14548e-27
NC_009147.3	79976801	79979300	duplication	2500	2.86574	1.73803e-05	1.59357e-13	14480.5	8.09582e-07
NC_009147.3	102368501	102371900	duplication	3400	2.15778	1.10623e-08	2.2942e-06	7.09368	1743.64
NC_009147.3	9680701	9684200	duplication	3500	2.80407	8.41487e-08	25774400	0.06593	5.89342e-32
NC_009147.3	79877701	79881700	duplication	4000	3.0566	0	0	3.18745e-09	0
NC_009147.3	90302401	90307100	duplication	4700	3.40884	0	11957400	5.6858e-05	123189000
NC_009147.3	80059501	80064600	duplication	5100	2.89762	0	0	0	0
NC_009147.3	25723801	25730400	duplication	6600	2.95193	0.000247059	1136130	0.130298	12204500
NC_009147.3	25732201	25743300	duplication	11100	29.7767	0	1080200000	0	1288240000
NC_009147.3	101957201	101968400	duplication	11200	16.9914	0	103741000	0	0
NC_009147.3	102306501	102318900	duplication	12400	2.29758	0	533819	0	2133590
NC_009147.3	102461901	102474700	duplication	12800	2.60425	0	51123100	0	95932000
NC_009147.3	79882801	79897500	duplication	14700	2.79551	0	23547900	0	45266100
NC_009147.3	80003201	80020200	duplication	17000	2.3731	0	105524	0	350816
NC_009147.3	102508301	102526400	duplication	18100	2.52742	0	159583000	0	219617000
NC_009148.3	28223501	28224900	duplication	1400	16.693	0.0006143	0	1	1
NC_009148.3	32195801	32197900	deletion	2100	0.0189209	7.58917e-11	1.08799e-22	1	1
NC_009148.3	43901101	43903500	duplication	2400	8.20617	3.87239e-05	0	1375.41	0
NC_009148.3	32193401	32195800	duplication	2400	14.0218	9.76794e-06	0	1078.8	0
NC_009148.3	43904301	43907100	duplication	2800	8.96087	0.00213833	0	413.635	0
NC_009148.3	28246501	28249600	duplication	3100	8.31276	5.34463e-07	3.82002e-19	78.5524	0.368605
NC_009148.3	45588201	45591300	duplication	3100	16.6938	0.000625658	0	3473.74	0
NC_009148.3	32201901	32205300	duplication	3400	8.93878	0	0	0.00341848	0
NC_009148.3	39081001	39084600	duplication	3600	3.01419	4.56815e-06	2691560000	16.7992	2789820000
NC_009148.3	45502101	45506000	duplication	3900	5.24607	0.0201431	0.0350312	36.906	9.48078e-13
NC_009148.3	7948401	7952400	duplication	4000	3.47524	0	0	3.12051e-07	0
NC_009148.3	28234701	28239500	duplication	4800	5.94497	0.000191451	237.683	0.940453	212249
NC_009148.3	41155601	41160900	duplication	5300	4.10606	0	1.26784e-12	2.1636e-08	5.31002e-06
NC_009148.3	28227901	28233200	duplication	5300	11.7883	0	2715520000	3.5458e-07	2773180000
NC_009148.3	45656501	45662900	duplication	6400	11.3711	0	6.8831e-06	1.23151e-09	0
NC_009148.3	28251901	28258900	duplication	7000	5.26755	0	1490780	1.27498e-10	0
NC_009148.3	45671901	45679900	deletion	8000	0.52361	1.99216e-11	39432700	1.18015e-07	115186000
NC_009148.3	33136601	33144700	duplication	8100	19.5671	0	2636810000	0	2692800000
NC_009148.3	28262501	28271300	duplication	8800	4.65246	0	0.00357248	0	1.09723e-10
NC_009148.3	28272801	28281700	duplication	8900	3.23819	0	3.57016e-16	0	1.41057e-10
NC_009148.3	37250501	37261800	duplication	11300	2.01988	0	4.97738e-34	0	1.84215e-26
NC_009148.3	20804701	20816100	deletion	11400	0.510042	1.398e-11	607.69	1.69545e-11	9007.84
NC_009148.3	33088101	33116300	duplication	28200	2.4818	0	68120.8	0	144969
NC_009148.3	32132201	32185400	duplication	53200	4.85562	0	0.000214684	0	0.000668756
NC_009149.3	20402401	20405100	duplication	2700	3.08103	7.0386e-06	498054000	22863.8	1823060000
NC_009149.3	62062801	62065700	duplication	2900	3.16812	1.4948e-08	1.27419e-05	227.319	100859
NC_009149.3	37713301	37716800	duplication	3500	3.04758	8.92486e-09	3.08403e-07	9.81001	411.351
NC_009149.3	59804301	59809700	duplication	5400	14.3824	0	4.79819e-41	0	0
NC_009149.3	59766001	59776100	duplication	10100	13.0899	0	2581990000	0	745830000
NC_009149.3	27955401	27967700	duplication	12300	6.38326	0	65620500	2.47569e-10	121302000
NC_009149.3	59814001	59841800	duplication	27800	12.7808	0	0	0	0
NC_009149.3	75223601	75305300	duplication	81700	1.59029	0	663620000	0	687846000
NC_009150.3	43957701	43960000	duplication	2300	3.1038	9.85962e-06	4.32436e-06	108104	3.79253e-16
NC_009150.3	3053901	3057000	deletion	3100	0.225039	1.16548e-07	2244.58	3475.96	19546500
NC_009150.3	4909601	4913100	duplication	3500	2.20051	1.71212e-08	9.3304e-12	2.00955	4.75779
NC_009150.3	45039801	45043500	duplication	3700	1.97368	0.0385663	3595550	3599.69	133217000
NC_009150.3	78240001	78243900	duplication	3900	1.8536	2.30804e-07	9.53404e-06	0.000561489	0.149092
NC_009150.3	2572001	2576800	deletion	4800	0.326591	1.11168e-05	2871000000	1.80819	2871000000
NC_009150.3	54734901	54740200	duplication	5300	13.867	0.000107247	2610760000	0.00717272	2506040000
NC_009150.3	49645801	49651200	duplication	5400	4.05977	0	0	0	0
NC_009150.3	54622101	54627800	deletion	5700	0.494037	0.000931319	2871000000	2.71536e-07	10.6079
NC_009150.3	54244301	54257800	duplication	13500	1.59121	0	46340800	0	85399600
NC_009150.3	53862301	53881100	duplication	18800	1.58698	0	26.611	0	190.385
NC_009151.3	11342201	11343800	deletion	1600	0.0122756	9.96078e-11	3.57528e-32	1	1
NC_009151.3	1800201	1802100	duplication	1900	2.04813	0.000238098	1.03499e-13	1	1
NC_009151.3	6132201	6134300	duplication	2100	3.17566	3.36883e-06	0	1	1
NC_009151.3	32703001	32706000	duplication	3000	2.03845	1.49279e-06	2694.65	1593.74	28109700
NC_009151.3	3949101	3952300	deletion	3200	0.200883	1.84773e-08	134561000	39.4196	911203000
NC_009151.3	1352601	1355800	duplication	3200	13.5358	5.46648e-07	0	12.34	0
NC_009151.3	15214601	15219900	duplication	5300	6.83199	0	0	0	0
NC_009151.3	2384601	2390700	duplication	6100	6.80881	3.5388e-06	3.28928e-16	6.70584e-05	1.74382e-12
NC_009151.3	1272601	1279400	duplication	6800	6.12073	9.37485e-11	6.90789e-06	2.00544e-07	1.72326e-37
NC_009151.3	93620501	93628100	duplication	7600	8.13651	0	2.67894	0	0
NC_009151.3	1767201	1777000	duplication	9800	10.972	0	0	0	0
NC_009151.3	6957001	6967200	deletion	10200	0.74742	0.0001635	1623140000	0.0248996	1815180000
NC_009151.3	13394001	13406400	duplication	12400	10.4902	0	0	0	0
NC_009151.3	1411901	1427000	duplication	15100	1.77687	0	604.435	0	4631.04
NC_009151.3	32775801	32802400	duplication	26600	3.10125	0	2171090000	0	2217180000
NC_009151.3	1295401	1350500	duplication	55100	14.1875	0	5.99109e-29	0	1.39708e-27
NC_009151.3	33207701	33284200	duplication	76500	1.84965	0	124719000	0	135376000
NC_009152.3	30177501	30178600	duplication	1100	24.5899	0.00598798	0	1	1
NC_009152.3	37591601	37593600	duplication	2000	2.31849	4.11085e-06	3.10213e-26	1	1
NC_009152.3	37661001	37663100	duplication	2100	8.50037	0.0443795	342670000	1	1
NC_009152.3	30161901	30164100	duplication	2200	26.0156	0.00884452	2058860000	155653	0
NC_009152.3	37324901	37327400	duplication	2500	3.57412	0.00184332	43428.2	696.747	0
NC_009152.3	37614201	37617400	duplication	3200	2.76061	0.0116796	3.03201	41.7941	1.97365e-10
NC_009152.3	37283101	37286400	duplication	3300	2.26009	6.2843e-06	8503760	159.105	289726000
NC_009152.3	37259301	37264100	deletion	4800	2.68202	16999.1	2634270000	7135.27	2730440000
NC_009152.3	83909601	83919200	duplication	9600	2.47482	0	10068700	0	32692300
NC_009152.3	37577101	37591400	duplication	14300	2.25032	0	2221740000	0	2302850000
NC_009152.3	37627101	37650800	deletion	23700	0.441548	6.72458e-12	2871000000	7.34436e-12	2871000000
NC_009152.3	37472601	37496800	duplication	24200	1.81183	0	30694900	0	44663800
NC_009152.3	1	33900	deletion	33900	0.415687	4.70125e-12	0.154313	4.996e-12	0.622704
NC_009152.3	30186501	30222700	duplication	36200	22.1893	0	224821000	0	14708500
NC_009152.3	37772101	37823600	deletion	51500	0.590449	3.09461e-12	78721200	3.21965e-12	90521000
NC_009153.3	10259801	10262100	deletion	2300	0.219479	3.23526e-07	4.80826	26046.6	30787.7
NC_009153.3	23415501	23417800	deletion	2300	0.28895	3.09113e-07	4.93442e-09	3742.87	1901.28
NC_009153.3	12509201	12512400	duplication	3200	10.6595	0	0	0.00062991	0
NC_009153.3	37442601	37447200	deletion	4600	0.492924	3.46462e-11	1.21193e-05	2.02049e-05	21.5419
NC_009153.3	12483001	12489800	duplication	6800	1.41377	0.0341355	925959000	1133.55	1291620000
NC_009153.3	13052101	13059400	duplication	7300	2.36545	0	0	0	0
NC_009153.3	16654801	16662800	duplication	8000	2.5393	0	0	0	0
NC_009153.3	22273501	22282400	duplication	8900	1.86288	0	1.16725	0	150.478
NC_009153.3	16831901	16840800	duplication	8900	3.00707	0	0	0	1.05415e-37
NC_009153.3	21611601	21625200	duplication	13600	2.07339	0	0.00463079	0	0.251089
NC_009153.3	23433701	23447900	deletion	14200	0.40944	0.00619529	2871000000	0.553516	2871000000
NC_009153.3	13035601	13050300	duplication	14700	1.9862	0	7.05452e-15	0	1.14988e-11
NC_009153.3	13008301	13025200	duplication	16900	2.15993	0	0	0	0
NC_009153.3	22167401	22226300	deletion	58900	0.378537	2.70582e-12	2.28639e-31	2.80092e-12	5.25706e-30
NC_009153.3	39315901	39440700	deletion	124800	0.530755	1.27702e-12	2.05908e-30	1.29782e-12	8.72946e-30
NC_009154.3	21443801	21445700	duplication	1900	2.27966	0.000919534	2.09324e-06	1	1
NC_009154.3	42186001	42188400	duplication	2400	1.85455	0.000273869	28568.8	13496.1	417.191
NC_009154.3	61031801	61035000	duplication	3200	19.4864	0	0	1.7345e-07	0
NC_009154.3	21630801	21637000	duplication	6200	4.36881	0	0	0	0
NC_009154.3	42056501	42064100	duplication	7600	2.42661	0	23638900	1.13838e-10	4.1496e-29
NC_009154.3	61661601	61669500	duplication	7900	3.49522	0	0	0	0
NC_009154.3	61078801	61089800	duplication	11000	13.4057	0	0	0	1.59703e-38
NC_009154.3	29526701	29539300	deletion	12600	0.419488	1.26486e-11	0.00251456	1.50351e-11	0.206235
NC_009155.3	35244301	35246000	duplication	1700	3.46733	0.00646426	6.68485e-06	1	1
NC_009155.3	20975501	20977200	duplication	1700	4.8538	3.24857e-06	0	1	1
NC_009155.3	36121101	36123200	duplication	2100	3.65014	0.00549217	25.936	1	1
NC_009155.3	33027801	33030000	duplication	2200	19.0885	0.00652524	2759970000	711144	0
NC_009155.3	35487801	35490200	duplication	2400	2.02441	0.00139095	513119	8261.2	0.000280141
NC_009155.3	32979001	32981500	duplication	2500	19.3617	2.07636e-05	2.68064e-13	11.2683	0
NC_009155.3	4575901	4578700	duplication	2800	17.762	0.0026604	2.9592e-20	1.03787	0
NC_009155.3	12625401	12628700	duplication	3300	2.23019	0.000452791	65192.3	368.232	42524900
NC_009155.3	33030001	33033600	deletion	3600	0.489554	8.52643e-08	20.9799	0.257566	167.33
NC_009155.3	20727301	20731000	duplication	3700	3.63121	6.83148e-08	267859	0.000197653	0
NC_009155.3	34854401	34858700	duplication	4300	3.0219	0	768222000	0.00201825	1418360000
NC_009155.3	15897501	15902000	duplication	4500	5.51929	0	5.94433e-27	0	0
NC_009155.3	18397401	18401900	duplication	4500	4.73842	0	1.62478e-15	2.95933e-05	0
NC_009155.3	2588501	2593500	duplication	5000	18.5539	0	0	0	0
NC_009155.3	34020001	34026200	duplication	6200	10.1619	0.0217421	2568980000	2.86925	709693000
NC_009155.3	17216401	17222800	duplication	6400	2.53517	0	2559780000	0.000120879	2653230000
NC_009155.3	20925801	20933700	duplication	7900	2.12065	0	7.24204e-34	0	4.40766e-23
NC_009155.3	16189801	16197900	duplication	8100	2.5287	0	3.58856e-08	0	9.81645e-15
NC_009155.3	23028201	23036400	duplication	8200	18.8119	0	292687	0	0
NC_009155.3	29151901	29160500	duplication	8600	2.02604	0	5.67293e-24	0	6.26756e-17
NC_009155.3	33043401	33053500	duplication	10100	21.4302	0	4.76441e-44	0	1.35056e-33
NC_009155.3	23017401	23028000	duplication	10600	22.7197	0	0	0	0
NC_009155.3	16266301	16277400	duplication	11100	2.86969	0	515205000	0	1.88857e-30
NC_009155.3	26269701	26283100	duplication	13400	3.419	0	1.77089e-40	0	0
NC_009155.3	36104301	36120200	duplication	15900	2.65885	0	5.98747e-41	0	1.06266e-34
NC_009155.3	13229501	13251900	duplication	22400	2.14341	0	0.719669	0	5.18031
NC_009155.3	34861501	34887200	duplication	25700	4.03368	0	8.18727e-24	0	2.79136e-21
NC_009155.3	34919201	34958600	duplication	39400	4.65824	0	0	0	0
NC_009155.3	17325101	17421100	duplication	96000	1.83176	0	210398000	0	222171000
NC_009155.3	34719701	34832500	duplication	112800	4.25811	0	0	0	0
NC_009156.3	32537401	32539000	duplication	1600	3.14674	0.0131979	1.45675e-22	1	1
NC_009156.3	12990201	12991800	duplication	1600	4.37641	0.0127105	0	1	1
NC_009156.3	25947301	25948900	duplication	1600	36.2122	0.000384873	0	1	1
NC_009156.3	23622901	23625200	duplication	2300	9.68568	0.0395668	1.49863e-10	8242.43	0
NC_009156.3	26189201	26191800	duplication	2600	3.2058	3.41327e-06	5.53597e-31	160.162	5.63991e-19
NC_009156.3	12998701	13001600	duplication	2900	4.45719	5.78269e-06	984254000	1.92358	0
NC_009156.3	27972101	27975100	duplication	3000	2.36564	1.26191e-05	0.000551426	186.713	10195.3
NC_009156.3	23645201	23650500	duplication	5300	10.5221	1.16009e-05	9235990	0.34585	80550500
NC_009156.3	28021501	28027900	duplication	6400	2.44075	0	1.25569e-24	0	5.61853e-15
NC_009156.3	23737601	23746200	duplication	8600	6.78184	7.75006e-06	19899500	1.2698e-05	60753.7
NC_009156.3	7033801	7043700	duplication	9900	3.77911	0	0	0	0
NC_009156.3	23608101	23622400	duplication	14300	11.3534	0	374254	0	397.839
NC_009156.3	26578501	26596200	duplication	17700	3.06229	0	1.05798e-42	0	6.86142e-37
NC_009156.3	26514401	26532800	duplication	18400	2.60017	0	1.18294e-35	0	7.89636e-31
NC_009156.3	6760201	6780600	duplication	20400	11.9736	0	5878230	0	10785800
NC_009156.3	22838301	22865700	duplication	27400	2.1046	0	45077200	0	61043800
NC_009156.3	23421501	23501100	duplication	79600	13.8058	0	0.000298319	0	0.000632259
NC_009156.3	35808201	35934300	deletion	126100	0.559802	1.26386e-12	2870830000	1.28423e-12	2870830000
NC_009157.3	51782701	51786100	duplication	3400	2.09378	2.99995e-09	4.51101e-11	3.53161	20.1161
NC_009157.3	31717201	31720800	duplication	3600	10.0015	3.74336e-05	708976000	8327.06	1541970000
NC_009157.3	51096601	51100700	duplication	4100	4.40661	3.55513e-05	2667540000	0.0147649	0
NC_009157.3	88009701	88016200	duplication	6500	2.11238	0	2.02623e-25	0	6.52821e-15
NC_009157.3	51771401	51779500	deletion	8100	0.507046	1.96756e-11	1779860000	3.87529e-06	2002890000
NC_009157.3	1	40900	duplication	40900	5.91287	0	0.0164516	0	0.0583352
NC_009158.3	29844201	29846400	duplication	2200	4.34666	2.3703e-07	0	318828	8.94639e-19
NC_009158.3	3394401	3397600	deletion	3200	0.941289	373329	2871000000	11076.6	2809890000
NC_009158.3	1	3900	duplication	3900	2.46242	3.23361e-05	2214470000	4.22393	2.92199e-12
NC_009158.3	30278901	30282900	duplication	4000	2.93005	7.52632e-05	2374190	5.9582	82560800
NC_009158.3	29837401	29843600	duplication	6200	3.67416	1.02821e-10	384756000	5.30345e-05	735782000
NC_009158.3	3387701	3394400	duplication	6700	5.57972	1.59468e-07	14.6063	0.00185121	4367.26
NC_009158.3	3409401	3417900	duplication	8500	6.01506	0	18963000	6.84566e-08	61784400
NC_009158.3	30270301	30278900	deletion	8600	0.410845	1.85317e-11	9.09217	2.41474e-11	0.000585722
NC_009158.3	30239701	30252800	duplication	13100	3.43705	0	1275060	0	4143450
NC_009158.3	3413101	3431200	duplication	18100	3.01072	0	3204710	0	6792090
NC_009159.3	88960601	88962300	duplication	1700	6.94246	0.0145869	0	1	1
NC_009159.3	10970801	10974200	duplication	3400	3.30992	5.06242e-09	3.36507e-20	0.0103754	3.98671e-18
NC_009159.3	3566301	3570100	duplication	3800	3.20222	0	2.99921e-33	0.00185776	3.73494e-11
NC_009159.3	12301	31100	duplication	18800	10.0394	0	4.7946e-27	0	0
NC_009160.3	44241601	44244300	duplication	2700	4.73498	0.000130702	3770.8	121.029	0
NC_009160.3	23623401	23627300	deletion	3900	0.691404	0.00489392	234455	5.6221	4325630
NC_009160.3	1	6900	duplication	6900	1.93223	0	1710420000	0	1987470000
NC_009160.3	13196501	13207300	deletion	10800	0.539152	1.47567e-11	3936.56	1.81105e-11	47955.9
NC_009160.3	17928201	17943800	duplication	15600	8.5359	0	0	0	0
NC_009160.3	18943401	18965300	duplication	21900	4.47515	0	2454470	0	4678940
NC_009160.3	17816401	17922200	duplication	105800	3.52394	0	2.31796e-06	0	1.65454e-40
NC_009161.3	13143101	13144200	deletion	1100	0	2.6386e-05	4.90758e-24	1	1
NC_009161.3	3277601	3280700	duplication	3100	6.2162	1.30994e-07	3.24247e-12	0.00887072	0
NC_009161.3	9722601	9726000	deletion	3400	0.272585	6.59015e-06	3092540	9827.71	172199000
NC_009161.3	3889901	3896700	duplication	6800	5.37373	0	0	0	3.85626e-33
NC_009161.3	5801	12700	duplication	6900	2.10326	0	6.37457e-38	0	1.0828e-30
NC_009161.3	13025001	13033300	deletion	8300	0.491177	1.92015e-11	23801.1	7.58917e-11	2340.13
NC_009161.3	50924501	50933300	deletion	8800	0.479464	1.81105e-11	4.52479e-09	2.34371e-11	5.03045e-05
NC_009161.3	3399101	3412700	duplication	13600	7.76782	0	1655210000	0	1794850000
NC_009162.3	6579701	6581600	duplication	1900	3.47962	0.00248321	2.03419e-15	1	1
NC_009162.3	7217001	7220000	duplication	3000	12.261	0.00287444	1.14476	34.2887	0
NC_009162.3	7195001	7198300	duplication	3300	24.7557	0	0	6.00712e-08	0
NC_009162.3	7213301	7216700	duplication	3400	9.52077	5.20158e-05	6.21066e-09	0.000103094	0
NC_009162.3	10650001	10653400	duplication	3400	26.7673	6.79733e-06	0	0.435551	0
NC_009162.3	10658301	10662000	duplication	3700	30.0538	5.49617e-05	0	2.03894	0
NC_009162.3	7250301	7254200	duplication	3900	10.1718	6.01529e-08	2.6999e-33	0	0
NC_009162.3	2517801	2523400	duplication	5600	3.90587	0	2.8621e-16	2.82444e-07	1.92685e-25
NC_009162.3	7167801	7174000	duplication	6200	10.4275	0	0	0	0
NC_009162.3	4999201	5005900	duplication	6700	1.91735	0	21114	0	719361
NC_009162.3	2357201	2364700	duplication	7500	7.63797	0	0	0	0
NC_009162.3	1	7500	duplication	7500	28.9565	0	0	0	0
NC_009162.3	4947101	4954700	duplication	7600	11.1749	0	6.69823e-22	0	0
NC_009162.3	7144101	7158600	duplication	14500	11.3228	0	0	0	0
NC_009162.3	2334901	2356000	deletion	21100	0.262555	7.5532e-12	2871000000	8.34411e-12	2871000000
NC_009162.3	2926501	2947800	duplication	21300	6.18585	0	5194020	0	9397630
NC_009162.3	7410901	7457200	duplication	46300	12.1448	0	0	0	0
NC_009162.3	7275901	7360900	duplication	85000	7.78746	0	958953	0	0
NC_009162.3	7269701	7355900	duplication	86200	13.7508	0	235844000	0	249924000
NC_009163.3	30459701	30463100	duplication	3400	3.47195	0	0	0.00393191	1.50694e-39
NC_009163.3	1	3500	duplication	3500	3.79542	4.5535e-09	10262.7	0.000216308	0
NC_009163.3	48558301	48561800	duplication	3500	7.34562	4.83582e-08	0	10.2976	7.26237e-41
NC_009163.3	30474401	30481200	duplication	6800	2.05108	0	3127.17	0	177394
NC_009163.3	28766601	28774900	duplication	8300	1.74345	0	654986000	1.11308e-09	935154000
NC_009163.3	31794801	31812200	duplication	17400	2.95486	0	8.93187e-14	0	3.45115e-11
NC_009163.3	31813401	31835000	duplication	21600	1.634	0	565.474	0	2362.13
NC_009163.3	33752101	33780200	duplication	28100	1.78024	0	18861200	0	26971500
NC_009163.3	31725401	31784900	duplication	59500	2.75459	0	0	0	0
NC_009164.3	191901	193700	duplication	1800	3.36543	4.9023e-06	0	1	1
NC_009164.3	243101	244900	duplication	1800	3.85437	0.00128357	1.69083e-29	1	1
NC_009164.3	4917101	4919700	duplication	2600	26.0046	5.72858e-06	2793650000	199.719	0
NC_009164.3	236301	239300	duplication	3000	2.36752	6.85833e-07	407655	477.324	149780000
NC_009164.3	279201	283000	duplication	3800	3.73165	0	0	1.82138e-05	0
NC_009164.3	185001	188900	duplication	3900	2.77881	0	1.07984e-26	0.000178726	0
NC_009164.3	11514201	11519200	duplication	5000	20.5388	0	2624840000	0	0
NC_009164.3	593201	598400	duplication	5200	4.83838	0	122370	3.05796e-07	5869230
NC_009164.3	884101	890000	duplication	5900	4.2006	0	2.32101e-06	1.51935e-07	0.3032
NC_009164.3	1889501	1899000	duplication	9500	2.30882	0	124447000	8.49987e-11	240959000
NC_009164.3	48595601	48607100	duplication	11500	12.2587	0	2544290000	0	2598320000
NC_009164.3	170701	183700	duplication	13000	2.23071	0	5.54541e-27	0	1.73145e-21
NC_009164.3	205801	223400	duplication	17600	3.9211	0	0	0	0
NC_009164.3	684801	705200	duplication	20400	7.95895	0	1.77214e-40	0	1.18294e-35
NC_009164.3	598901	635300	duplication	36400	6.01457	0	0.0251194	0	0.101764
NC_009164.3	503001	565500	duplication	62500	2.44881	0	1.04112e-25	0	1.31703e-24
NC_009165.3	763901	771500	duplication	7600	2.1434	0	1802900	0	12549300
NC_009165.3	717201	732300	duplication	15100	13.6868	0	1.08938e-10	0	0
NC_009165.3	8033501	8118400	deletion	84900	0.421813	1.87718e-12	2.20113e-12	1.92247e-12	6.91932e-12
NC_009166.3	71101	72200	deletion	1100	0.0178231	7.6209e-08	3.5323e-15	1	1
NC_009166.3	6194001	6196200	duplication	2200	3.00677	0.00372856	6.57327e-38	574667	0
NC_009166.3	34719401	34721800	duplication	2400	2.71288	1.08108e-07	1.1174e-15	57245.2	10.7969
NC_009166.3	5001	7400	duplication	2400	24.7681	1.5653e-06	0	1554.26	0
NC_009166.3	50301	53000	duplication	2700	16.6891	3.31098e-05	0	0.435782	0
NC_009166.3	6183801	6188400	deletion	4600	0.596944	0.000382745	2759870000	2.10535e-05	659.357
NC_009166.3	8022401	8028900	duplication	6500	2.18999	0	1.06231	2.7915e-06	847.886
NC_009166.3	17361401	17378200	duplication	16800	9.23739	0	6.06685e-18	0	9.09006e-15
NC_009166.3	8733201	8750400	duplication	17200	16.2254	0	1.6014e-41	0	1.1167e-35
NC_009166.3	15844401	15869000	duplication	24600	6.19641	0	0.0371129	0	0.28495
NC_009166.3	11401	49700	duplication	38300	15.8244	0	74201800	0	89808800
NC_009167.3	555101	557100	duplication	2000	2.49482	0.00174958	2.27944e-06	1	1
NC_009167.3	468101	471400	duplication	3300	5.33706	0.044299	122.434	10384.8	3586310
NC_009167.3	28069601	28073400	deletion	3800	0.191135	4.19401e-11	63.901	8.85403e-11	8.48487e-24
NC_009167.3	1	4000	duplication	4000	3.27066	0.00294361	14780.2	1.69733	3010.77
NC_009167.3	7685901	7690200	deletion	4300	0.530638	3.70634e-11	0.743598	0.000254127	21392.7
NC_009167.3	781901	787600	duplication	5700	6.51207	0	2.88497e-15	5.47311e-06	7.59372e-07
NC_009167.3	16497601	16513100	duplication	15500	2.00814	0	7811840	0	16740100
NC_009167.3	47732401	47758000	duplication	25600	1.37498	0	142300	0	308687
NC_009167.3	485001	512300	duplication	27300	6.93457	0	429978	0	819664
NC_009169.3	15225801	15227100	duplication	1300	4.40156	0.000757233	0	1	1
NC_009169.3	68401	71200	duplication	2800	9.98298	2.68513e-05	121782	0.251898	0
NC_009169.3	417401	423400	duplication	6000	1.89078	0	6.95811e-14	2.39059e-10	1.00542e-07
NC_009169.3	35701	42800	duplication	7100	1.79003	4.36456e-07	0.00012772	0.00049559	0.736754
NC_009169.3	15331501	15342200	duplication	10700	4.2802	0	252690	0	1530.5
NC_009169.3	329401	343300	duplication	13900	3.97764	0	31951.1	0	164902
NC_009169.3	323301	347500	duplication	24200	4.39376	0	1.70702e-10	0	6.62441e-09
NC_009169.3	15272001	15314000	duplication	42000	6.65516	0	8.06179e-26	0	3.56243e-24
NC_009170.3	509101	511000	duplication	1900	4.95076	0.00869352	0	1	1
NC_009170.3	1	3900	duplication	3900	3.8886	1.42209e-08	2283660	2.47398e-05	0
NC_009170.3	184301	188800	duplication	4500	3.22171	0.000835413	12106000	4.67859e-05	1.39126e-30
NC_009170.3	222001	226500	duplication	4500	4.41535	0	4.24448e-13	3.71784e-07	0
NC_009170.3	205701	211700	duplication	6000	3.95847	0	1130090000	8.66986e-08	0.00210168
NC_009170.3	6335801	6344000	deletion	8200	0.614194	1.94357e-11	67963400	7.71157e-11	169356000
NC_009170.3	525601	571200	duplication	45600	3.10494	0	109469000	0	126332000
NC_009172.3	1258001	1260100	duplication	2100	2.31982	8.59579e-06	3.18326e-15	1	1
NC_009172.3	24666301	24669700	duplication	3400	2.61111	3.65094e-06	42191900	2.9649	505067000
NC_009172.3	706601	710800	duplication	4200	2.31897	3.59623e-05	382698	0.0231592	1.98018e-12
NC_009172.3	13301	19500	duplication	6200	2.15073	0	3485140	1.51783e-10	30395200
NC_009172.3	1016001	1024400	duplication	8400	3.14571	0	0	0	0
NC_009172.3	772001	781500	duplication	9500	4.08718	0	1.55393e-15	0	1.99613e-10
NC_009172.3	1	12200	duplication	12200	2.28243	0	1421400	0	0.000237528
NC_009172.3	1272901	1285200	duplication	12300	2.12839	0	5.18587e-38	0	2.06702e-30
NC_009172.3	569501	581900	duplication	12400	5.84447	0	9512.94	0	72801.5
NC_009172.3	978701	993100	duplication	14400	3.47602	0	0	0	0
NC_009172.3	920601	937800	duplication	17200	3.26527	0	3.85703e-23	0	1.96008e-19
NC_009172.3	834401	852900	duplication	18500	3.51194	0	1.43261e-21	0	2.70401e-18
NC_009172.3	1421701	1444600	duplication	22900	3.21625	0	4.51151e-12	0	2.95965e-10
NC_009172.3	945001	972700	duplication	27700	3.38673	0	0	0	0
NC_009172.3	790101	828700	duplication	38600	5.06567	0	1913950000	0	1954590000
NC_009172.3	711901	752300	duplication	40400	4.18198	0	3.18935e-25	0	1.52971e-23
NC_009172.3	2119101	2187400	duplication	68300	2.60379	0	3.81433e-42	0	0
NC_009172.3	1166201	1245600	duplication	79400	3.42852	0	1.4013e-45	0	4.06377e-44
NC_009173.3	1	4600	duplication	4600	21.0846	0	0	4.56909e-07	0
NC_009173.3	25927901	25949000	deletion	21100	0.574686	7.5532e-12	2870690000	8.34411e-12	2870720000
NC_009174.3	16787901	16792100	duplication	4200	2.18359	0	1.99678e-23	8.84662e-07	1.24183e-14
NC_009174.3	25022601	25031900	deletion	9300	0.390329	1.71368e-11	1108340000	1.15709e-09	1360090000

## Sheet: Non-racehorse_3
Chr	Start	End	Stype	Length	Normalized read-depth	p-val1	p-val2	p-val3	p-val4
NC_009144.3	89842401	89843700	duplication	1300	4.76857	0.0292607	0	1	1
NC_009144.3	67637901	67640400	duplication	2500	3.5985	0.0184178	0.0198024	37693.3	16817800
NC_009144.3	89862401	89865000	duplication	2600	4.52442	1.82236e-06	485965000	207.954	0
NC_009144.3	115246301	115249300	duplication	3000	1.68576	9.01581e-06	66.1421	12.084	0.00255147
NC_009144.3	160748301	160751400	duplication	3100	2.49807	6.00783e-06	14063700	197.019	434889000
NC_009144.3	164650101	164654900	duplication	4800	5.1016	1.66677e-08	1.87858e-06	7.8128e-05	0
NC_009144.3	115170001	115175600	duplication	5600	1.7013	3.81356e-09	56.5011	5.7409e-05	31929.4
NC_009144.3	67601501	67611700	duplication	10200	2.15605	0	0.000965315	0	0.269418
NC_009144.3	164555301	164578400	duplication	23100	2.64101	0	7.91609e-10	0	3.20181e-08
NC_009145.3	108388901	108392500	duplication	3600	10.9486	0	514111000	9.96078e-09	0
NC_009145.3	108398101	108403900	duplication	5800	9.94692	0	6.80777e-40	0	0
NC_009145.3	108372501	108379800	duplication	7300	10.9357	0	0	0	0
NC_009145.3	49003101	49010700	duplication	7600	3.75689	1.84537e-09	223510000	2.92278e-07	437593000
NC_009145.3	108193501	108236200	duplication	42700	2.02916	0	1833260000	0	1872190000
NC_009146.3	67718901	67722000	duplication	3100	1.93085	2.93482e-06	21327600	1.86409	0.989041
NC_009146.3	37386601	37390800	duplication	4200	7.37236	0.000101266	159019000	0.0485834	630699000
NC_009146.3	37381601	37386400	duplication	4800	10.2342	0	84964.1	0	0
NC_009147.3	40917201	40919100	duplication	1900	5.09615	0.00223379	5.93271e-11	1	1
NC_009147.3	102420001	102424200	duplication	4200	3.45994	0	2.02808e-29	2.17326e-09	0
NC_009147.3	25722801	25727400	duplication	4600	4.65017	2.94631e-07	107779	0.00248436	9050310
NC_009147.3	25676701	25684700	duplication	8000	3.84554	0	5.21288e-23	0	4.49072e-15
NC_009147.3	102349501	102359100	duplication	9600	1.79013	0	6076800	0	862.04
NC_009147.3	101957201	101968400	duplication	11200	16.9914	0	103741000	0	0
NC_009147.3	102461901	102474700	duplication	12800	2.60425	0	51123100	0	95932000
NC_009147.3	79882801	79897500	duplication	14700	2.79551	0	23547900	0	45266100
NC_009147.3	80003201	80020200	duplication	17000	2.3731	0	105524	0	350816
NC_009148.3	28220001	28221100	deletion	1100	0	2.6386e-05	4.90758e-24	1	1
NC_009148.3	28223501	28224900	duplication	1400	16.693	0.0006143	0	1	1
NC_009148.3	32193401	32195800	duplication	2400	14.0218	9.76794e-06	0	1078.8	0
NC_009148.3	43904301	43907100	duplication	2800	8.96087	0.00213833	0	413.635	0
NC_009148.3	28246501	28249600	duplication	3100	8.31276	5.34463e-07	3.82002e-19	78.5524	0.368605
NC_009148.3	45588201	45591300	duplication	3100	16.6938	0.000625658	0	3473.74	0
NC_009148.3	32201901	32205300	duplication	3400	8.93878	0	0	0.00341848	0
NC_009148.3	28234701	28239500	duplication	4800	5.94497	0.000191451	237.683	0.940453	212249
NC_009148.3	41155601	41160900	duplication	5300	4.10606	0	1.26784e-12	2.1636e-08	5.31002e-06
NC_009148.3	28227901	28233200	duplication	5300	11.7883	0	2715520000	3.5458e-07	2773180000
NC_009148.3	33139101	33144700	duplication	5600	17.4718	0	0	0	0
NC_009148.3	45549601	45555400	duplication	5800	2.16295	1.64868e-10	19379.4	1.12547e-05	1175810
NC_009148.3	33146701	33152800	duplication	6100	14.2439	0	0	0	0
NC_009148.3	44046401	44053400	duplication	7000	2.82261	0	6.72623e-44	1.91247e-10	7.31217e-29
NC_009148.3	28251901	28258900	duplication	7000	5.26755	0	1490780	1.27498e-10	0
NC_009148.3	33136601	33144700	duplication	8100	19.5671	0	2636810000	0	2692800000
NC_009148.3	28262501	28271300	duplication	8800	4.65246	0	0.00357248	0	1.09723e-10
NC_009148.3	28272801	28281700	duplication	8900	3.23819	0	3.57016e-16	0	1.41057e-10
NC_009148.3	37250501	37261800	duplication	11300	2.01988	0	4.97738e-34	0	1.84215e-26
NC_009148.3	37880701	37892200	deletion	11500	0.439562	1.38585e-11	1.00125e-18	1.67761e-11	5.96702e-14
NC_009148.3	33088101	33116300	duplication	28200	2.4818	0	68120.8	0	144969
NC_009148.3	32132201	32185400	duplication	53200	4.85562	0	0.000214684	0	0.000668756
NC_009149.3	74172001	74174300	duplication	2300	2.04611	0.00245117	2.44294e-07	396660	4338290
NC_009149.3	27955401	27967700	duplication	12300	6.38326	0	65620500	2.47569e-10	121302000
NC_009149.3	59842101	59857900	duplication	15800	8.74735	0	5.84445e-13	0	3.25444e-10
NC_009149.3	59814001	59841800	duplication	27800	12.7808	0	0	0	0
NC_009149.3	75223601	75305300	duplication	81700	1.59029	0	663620000	0	687846000
NC_009150.3	3053901	3057000	deletion	3100	0.225039	1.16548e-07	2244.58	3475.96	19546500
NC_009150.3	13025301	13029100	duplication	3800	2.13669	0.000607763	800247000	334.295	1567580000
NC_009150.3	35764001	35768800	deletion	4800	0.263358	1.47752e-08	2867550000	5.50889	2868990000
NC_009150.3	54734901	54740200	duplication	5300	13.867	0.000107247	2610760000	0.00717272	2506040000
NC_009150.3	89968601	89974000	deletion	5400	0.143443	2.95134e-11	5.11428e-32	4.68743e-11	6.32556e-17
NC_009150.3	49645801	49651200	duplication	5400	4.05977	0	0	0	0
NC_009150.3	35794701	35800200	duplication	5500	3.61678	0	1.19408e-21	0	0
NC_009150.3	88695601	88706200	deletion	10600	0.525684	1.50351e-11	1474930000	1.85317e-11	1672440000
NC_009150.3	54323201	54336000	deletion	12800	0.523591	1.2451e-11	1998780	1.47567e-11	6224280
NC_009150.3	54244301	54257800	duplication	13500	1.59121	0	46340800	0	85399600
NC_009150.3	35689601	35707900	duplication	18300	2.85299	0	9450310	0	17650900
NC_009151.3	6035601	6036900	duplication	1300	2.92995	0.00301686	2.8026e-45	1	1
NC_009151.3	11342201	11343800	deletion	1600	0.0122756	9.96078e-11	3.57528e-32	1	1
NC_009151.3	6132201	6134300	duplication	2100	3.17566	3.36883e-06	0	1	1
NC_009151.3	22825701	22827800	duplication	2100	2.04974	0.0009154	8.5464e-07	1	1
NC_009151.3	1352601	1355800	duplication	3200	13.5358	5.46648e-07	0	12.34	0
NC_009151.3	15214501	15219900	duplication	5400	7.31609	0	1.46359e-09	0	0
NC_009151.3	6922801	6929100	duplication	6300	7.62963	5.05944e-09	3.12871e-40	2.80377e-06	2.6742e-37
NC_009151.3	1272601	1279400	duplication	6800	6.12073	9.37485e-11	6.90789e-06	2.00544e-07	1.72326e-37
NC_009151.3	93620501	93628100	duplication	7600	8.13651	0	2.67894	0	0
NC_009151.3	15220101	15228500	duplication	8400	7.51265	0	2628510000	0	2684320000
NC_009151.3	1767201	1777000	duplication	9800	10.972	0	0	0	0
NC_009151.3	6929701	6940500	duplication	10800	7.41541	0	0.0364989	0	3.802
NC_009151.3	13394001	13406400	duplication	12400	10.4902	0	0	0	0
NC_009151.3	13373401	13386900	duplication	13500	5.84439	0	0	0	0
NC_009151.3	1411901	1427000	duplication	15100	1.77687	0	604.435	0	4631.04
NC_009151.3	1295301	1312000	duplication	16700	17.5638	0	0	0	0
NC_009151.3	32775801	32802400	duplication	26600	3.10125	0	2171090000	0	2217180000
NC_009151.3	1313001	1350800	duplication	37800	11.1099	0	0.106735	0	0.380316
NC_009151.3	33207701	33284200	duplication	76500	1.84965	0	124719000	0	135376000
NC_009152.3	30177501	30178600	duplication	1100	24.5899	0.00598798	0	1	1
NC_009152.3	30161901	30164100	duplication	2200	26.0156	0.00884452	2058860000	155653	0
NC_009152.3	37614201	37617400	duplication	3200	2.76061	0.0116796	3.03201	41.7941	1.97365e-10
NC_009152.3	30164101	30170200	deletion	6100	0.390142	2.61266e-11	1.3072e-10	3.88713e-11	0.000286999
NC_009152.3	37472601	37496800	duplication	24200	1.81183	0	30694900	0	44663800
NC_009152.3	30186501	30222700	duplication	36200	22.1893	0	224821000	0	14708500
NC_009153.3	12509301	12512400	duplication	3100	8.15201	0	0	4.86811e-08	0
NC_009153.3	13051901	13057500	duplication	5600	1.66286	1.99216e-09	25210.6	0.000791104	1612340
NC_009153.3	13217501	13223400	deletion	5900	0.513582	1.19637e-07	1359840	0.00121632	18216000
NC_009153.3	11807001	11812900	duplication	5900	2.16454	0	1.82825e-37	0	8.35019e-22
NC_009153.3	12483001	12489800	duplication	6800	1.41377	0.0341355	925959000	1133.55	1291620000
NC_009153.3	16831901	16840800	duplication	8900	3.00707	0	0	0	1.05415e-37
NC_009153.3	21612101	21625200	duplication	13100	2.12942	0	5.43259e-17	0	4.59395e-13
NC_009153.3	13035701	13050200	duplication	14500	1.53092	0	119803	0	481445
NC_009153.3	13008301	13025200	duplication	16900	2.15993	0	0	0	0
NC_009154.3	61031801	61035000	duplication	3200	19.4864	0	0	1.7345e-07	0
NC_009154.3	42206801	42210500	duplication	3700	2.53743	1.67987e-08	261027000	5.85743e-05	1.31825e-16
NC_009154.3	21630801	21637000	duplication	6200	4.36881	0	0	0	0
NC_009154.3	42056401	42063800	duplication	7400	1.76816	1.95554e-08	1549.78	3.77533e-05	0.0237247
NC_009154.3	61661601	61669500	duplication	7900	3.49522	0	0	0	0
NC_009154.3	61158101	61169700	duplication	11600	14.4205	0	0.0138663	0	0
NC_009155.3	20975501	20977200	duplication	1700	4.8538	3.24857e-06	0	1	1
NC_009155.3	36121101	36123200	duplication	2100	3.65014	0.00549217	25.936	1	1
NC_009155.3	32979001	32981500	duplication	2500	19.3617	2.07636e-05	2.68064e-13	11.2683	0
NC_009155.3	15132801	15136000	duplication	3200	4.04535	0.00269084	2776090000	25458.4	2835040000
NC_009155.3	33030001	33033600	deletion	3600	0.489554	8.52643e-08	20.9799	0.257566	167.33
NC_009155.3	20735501	20739100	duplication	3600	1.90158	1.16165e-07	0.0371178	2.2451	41564.4
NC_009155.3	20727301	20731000	duplication	3700	3.63121	6.83148e-08	267859	0.000197653	0
NC_009155.3	34854401	34858700	duplication	4300	3.0219	0	768222000	0.00201825	1418360000
NC_009155.3	18397301	18401700	duplication	4400	4.90168	0	0	1.02148e-05	0
NC_009155.3	15897501	15902000	duplication	4500	5.51929	0	5.94433e-27	0	0
NC_009155.3	26295101	26299800	duplication	4700	2.1664	0	0.000644247	2.31669e-06	155.452
NC_009155.3	25800801	25805600	duplication	4800	2.43937	0	4.45069e-24	6.04876e-06	2.08495e-10
NC_009155.3	2588501	2593500	duplication	5000	18.5539	0	0	0	0
NC_009155.3	27386701	27394600	duplication	7900	2.00208	0	0	0	1.13505e-43
NC_009155.3	20925601	20933800	duplication	8200	2.1288	0	6.85525e-37	0	9.19057e-26
NC_009155.3	16189701	16198000	duplication	8300	3.89748	0	2.12368e-32	0	0
NC_009155.3	33043401	33053500	duplication	10100	21.4302	0	4.76441e-44	0	1.35056e-33
NC_009155.3	27456201	27466800	deletion	10600	0.00563935	1.50351e-11	0	1.85317e-11	0
NC_009155.3	23017401	23028000	duplication	10600	22.7197	0	0	0	0
NC_009155.3	16266301	16277400	duplication	11100	2.86969	0	515205000	0	1.88857e-30
NC_009155.3	26269701	26283100	duplication	13400	3.419	0	1.77089e-40	0	0
NC_009155.3	33925001	33939600	duplication	14600	1.80476	0	218570	0	801237
NC_009155.3	36104201	36120200	duplication	16000	2.39723	0	8.40779e-45	0	3.9632e-38
NC_009155.3	13229701	13252000	duplication	22300	1.51852	0	0.0313711	0	0.301734
NC_009155.3	16285201	16309200	duplication	24000	1.70919	0	2209950000	0	2258680000
NC_009155.3	32949701	32978200	duplication	28500	17.557	0	460519	0	850253
NC_009155.3	32910401	32940900	duplication	30500	26.2546	0	3.08325e-05	0	0.000254103
NC_009155.3	34919201	34958600	duplication	39400	4.65824	0	0	0	0
NC_009155.3	17325101	17421100	duplication	96000	1.83176	0	210398000	0	222171000
NC_009155.3	34719701	34832500	duplication	112800	4.25811	0	0	0	0
NC_009156.3	22951601	22952800	duplication	1200	9.23923	0.0371648	0	1	1
NC_009156.3	25947301	25948900	duplication	1600	36.2122	0.000384873	0	1	1
NC_009156.3	23449701	23452000	duplication	2300	10.7334	0.0247345	0	352950	0
NC_009156.3	26189301	26191800	duplication	2500	2.99489	3.42205e-07	1.21063e-17	287.42	1.30327e-18
NC_009156.3	27885001	27887600	duplication	2600	2.77339	6.0488e-07	4.49555e-37	1660.33	0.000121516
NC_009156.3	27972101	27975100	duplication	3000	2.36564	1.26191e-05	0.000551426	186.713	10195.3
NC_009156.3	23790201	23794400	duplication	4200	8.83634	0.000595398	2155190	0.0399041	4.66384e-11
NC_009156.3	23645201	23650500	duplication	5300	10.5221	1.16009e-05	9235990	0.34585	80550500
NC_009156.3	6739401	6745100	duplication	5700	4.89498	0	5.77887e-06	0	0
NC_009156.3	23737601	23746200	duplication	8600	6.78184	7.75006e-06	19899500	1.2698e-05	60753.7
NC_009156.3	7033801	7043700	duplication	9900	3.77911	0	0	0	0
NC_009156.3	23558601	23574400	duplication	15800	20.5666	0	10367200	0	3.04202e-12
NC_009156.3	26578401	26596100	duplication	17700	3.00309	0	0	0	0
NC_009156.3	6760201	6780600	duplication	20400	11.9736	0	5878230	0	10785800
NC_009156.3	23421501	23501100	duplication	79600	13.8058	0	0.000298319	0	0.000632259
NC_009157.3	104501	107000	duplication	2500	8.49258	0.0347641	0	12199.6	0
NC_009157.3	51771401	51779500	deletion	8100	0.507046	1.96756e-11	1779860000	3.87529e-06	2002890000
NC_009157.3	51510401	51526200	duplication	15800	2.00544	0	8.72304e-36	0	3.76511e-30
NC_009157.3	51791501	51809000	duplication	17500	2.70083	0	70204.3	0	236272
NC_009158.3	29844201	29846400	duplication	2200	4.34666	2.3703e-07	0	318828	8.94639e-19
NC_009158.3	1	3900	duplication	3900	2.46242	3.23361e-05	2214470000	4.22393	2.92199e-12
NC_009158.3	29837401	29843600	duplication	6200	3.67416	1.02821e-10	384756000	5.30345e-05	735782000
NC_009158.3	3409401	3417900	duplication	8500	6.01506	0	18963000	6.84566e-08	61784400
NC_009158.3	30239701	30252800	duplication	13100	3.43705	0	1275060	0	4143450
NC_009158.3	3413101	3431200	duplication	18100	3.01072	0	3204710	0	6792090
NC_009159.3	3566301	3570100	duplication	3800	3.20222	0	2.99921e-33	0.00185776	3.73494e-11
NC_009159.3	25839001	25849800	deletion	10800	0.525733	1.47567e-11	0.562214	1.81105e-11	35.2942
NC_009159.3	1	12300	deletion	12300	0.451118	5.18285e-11	2871000000	5.47762e-06	2871000000
NC_009159.3	12301	31100	duplication	18800	10.0394	0	4.7946e-27	0	0
NC_009160.3	23623401	23627300	deletion	3900	0.691404	0.00489392	234455	5.6221	4325630
NC_009160.3	1	6900	duplication	6900	1.93223	0	1710420000	0	1987470000
NC_009160.3	36631201	36641300	deletion	10100	0.610601	1.57795e-11	2.51075e-06	1.96756e-11	1.94088e-11
NC_009160.3	17928201	17943800	duplication	15600	8.5359	0	0	0	0
NC_009160.3	18943401	18965300	duplication	21900	4.47515	0	2454470	0	4678940
NC_009160.3	17816401	17922200	duplication	105800	3.52394	0	2.31796e-06	0	1.65454e-40
NC_009161.3	3277601	3280700	duplication	3100	6.2162	1.30994e-07	3.24247e-12	0.00887072	0
NC_009161.3	67401	71300	duplication	3900	2.23086	0	1.01458e-17	0.00158544	0.000372636
NC_009161.3	3889901	3896700	duplication	6800	5.37373	0	0	0	3.85626e-33
NC_009161.3	5801	12700	duplication	6900	2.10326	0	6.37457e-38	0	1.0828e-30
NC_009161.3	13025001	13033300	deletion	8300	0.491177	1.92015e-11	23801.1	7.58917e-11	2340.13
NC_009161.3	127801	137700	duplication	9900	2.06535	0	8.32865e-12	0	1.1737e-07
NC_009161.3	3399101	3412700	duplication	13600	7.76782	0	1655210000	0	1794850000
NC_009162.3	7217001	7220000	duplication	3000	12.261	0.00287444	1.14476	34.2887	0
NC_009162.3	2524501	2527600	duplication	3100	4.40259	6.06232e-07	94513500	1767.24	855009000
NC_009162.3	7213401	7216600	duplication	3200	10.9703	5.37605e-05	359726000	1.85935e-08	0
NC_009162.3	10658301	10662000	duplication	3700	30.0538	5.49617e-05	0	2.03894	0
NC_009162.3	10654001	10658000	duplication	4000	23.4529	0.0154675	2748470000	13.1736	2081020000
NC_009162.3	7269801	7274100	duplication	4300	6.10134	3.63221e-07	297751	0.436574	21230500
NC_009162.3	2517801	2523400	duplication	5600	3.90587	0	2.8621e-16	2.82444e-07	1.92685e-25
NC_009162.3	4999201	5005900	duplication	6700	1.91735	0	21114	0	719361
NC_009162.3	2357201	2364700	duplication	7500	7.63797	0	0	0	0
NC_009162.3	1	7500	duplication	7500	28.9565	0	0	0	0
NC_009162.3	4947101	4954700	duplication	7600	11.1749	0	6.69823e-22	0	0
NC_009162.3	7199801	7207700	duplication	7900	23.2086	0	2115.48	0	0
NC_009162.3	7144101	7158600	duplication	14500	11.3228	0	0	0	0
NC_009162.3	2926501	2947800	duplication	21300	6.18585	0	5194020	0	9397630
NC_009162.3	4908601	4942000	duplication	33400	5.13409	0	3.24347e-21	0	2.01486e-19
NC_009162.3	7410901	7457200	duplication	46300	12.1448	0	0	0	0
NC_009162.3	7275901	7360900	duplication	85000	7.78746	0	958953	0	0
NC_009163.3	33241601	33244700	duplication	3100	2.14987	0.00322468	4.32912e-19	9316.54	0.0190072
NC_009163.3	30474401	30481200	duplication	6800	2.05108	0	3127.17	0	177394
NC_009163.3	29977701	29985300	deletion	7600	0.181604	2.09701e-11	5.93884e-37	2.84594e-11	6.2502e-25
NC_009163.3	30268201	30282400	duplication	14200	2.51039	0	263895000	0	369344000
NC_009163.3	25004201	25019600	duplication	15400	2.67552	0	178709000	0	256304000
NC_009163.3	30361901	30384700	duplication	22800	2.58553	0	2239060000	0	2288420000
NC_009163.3	30241101	30278400	duplication	37300	2.49018	0	0.00095241	0	0.00444581
NC_009163.3	30297501	30335400	duplication	37900	2.60802	0	1928070000	0	1969010000
NC_009163.3	31725401	31784900	duplication	59500	2.75459	0	0	0	0
NC_009164.3	243101	244900	duplication	1800	3.85437	0.00128357	1.69083e-29	1	1
NC_009164.3	4917101	4919700	duplication	2600	26.0046	5.72858e-06	2793650000	199.719	0
NC_009164.3	593201	598400	duplication	5200	4.83838	0	122370	3.05796e-07	5869230
NC_009164.3	583301	589400	duplication	6100	4.26838	0	1.18593	5.24298e-05	3.70849e-05
NC_009164.3	11503601	11510200	duplication	6600	11.7162	0	0	0	0
NC_009164.3	1889501	1899000	duplication	9500	2.30882	0	124447000	8.49987e-11	240959000
NC_009164.3	170701	183700	duplication	13000	2.23071	0	5.54541e-27	0	1.73145e-21
NC_009164.3	150601	169300	duplication	18700	3.23026	0	1.34992e-05	0	0.000459923
NC_009164.3	684801	705200	duplication	20400	7.95895	0	1.77214e-40	0	1.18294e-35
NC_009164.3	1552801	1582400	duplication	29600	2.64437	0	4.02628e-38	0	5.89733e-35
NC_009164.3	1641901	1674000	duplication	32100	2.52412	0	5.77113	0	20.0963
NC_009164.3	503001	565500	duplication	62500	2.44881	0	1.04112e-25	0	1.31703e-24
NC_009165.3	1	1200	deletion	1200	0.0677368	1.8806e-07	1.13678e-14	1	1
NC_009165.3	763901	771500	duplication	7600	2.1434	0	1802900	0	12549300
NC_009166.3	6462301	6464600	duplication	2300	2.91744	0.000114559	1.58322e-37	107980	0.356841
NC_009166.3	5001	7400	duplication	2400	24.7681	1.5653e-06	0	1554.26	0
NC_009166.3	7732401	7736800	duplication	4400	1.45371	0.00226502	673788000	59.1877	1302160000
NC_009166.3	8022401	8028900	duplication	6500	2.18999	0	1.06231	2.7915e-06	847.886
NC_009166.3	50416801	50426100	duplication	9300	2.06812	0	1.31419e-11	0	3.1097e-07
NC_009166.3	17361401	17378200	duplication	16800	9.23739	0	6.06685e-18	0	9.09006e-15
NC_009166.3	6498701	6522000	duplication	23300	3.72751	0	2.8292e-20	0	8.73939e-18
NC_009166.3	7941701	7969800	duplication	28100	1.98497	0	107859	0	222749
NC_009167.3	555101	557100	duplication	2000	2.49482	0.00174958	2.27944e-06	1	1
NC_009167.3	468101	471400	duplication	3300	5.33706	0.044299	122.434	10384.8	3586310
NC_009167.3	28069601	28073400	deletion	3800	0.191135	4.19401e-11	63.901	8.85403e-11	8.48487e-24
NC_009167.3	782101	787500	duplication	5400	5.8005	5.90269e-11	1.62938e-07	3.54354e-05	0.169458
NC_009167.3	250101	260900	duplication	10800	4.07428	0	2.0977	0	103.193
NC_009167.3	16497501	16510600	duplication	13100	2.12669	0	6.12367e-43	0	4.73523e-35
NC_009167.3	485001	512300	duplication	27300	6.93457	0	429978	0	819664
NC_009168.3	32664001	32669600	duplication	5600	1.86591	0	0.00228289	4.5005e-07	43.0693
NC_009168.3	40165201	40189600	deletion	24400	0.343263	6.53166e-12	2871000000	6.61681e-10	2871000000
NC_009169.3	15225801	15227100	duplication	1300	4.40156	0.000757233	0	1	1
NC_009169.3	13563801	13568900	deletion	5100	0.493825	3.12495e-11	9.0356e-09	1.02821e-10	1.77639e-08
NC_009169.3	783101	788800	duplication	5700	4.62081	0	0	0	0
NC_009169.3	15331501	15342200	duplication	10700	4.2802	0	252690	0	1530.5
NC_009169.3	41306401	41325500	duplication	19100	2.09737	0	0.442011	0	4.70902
NC_009169.3	323301	347500	duplication	24200	4.39376	0	1.70702e-10	0	6.62441e-09
NC_009170.3	509101	511000	duplication	1900	4.95076	0.00869352	0	1	1
NC_009170.3	1	3900	duplication	3900	3.8886	1.42209e-08	2283660	2.47398e-05	0
NC_009170.3	222001	226500	duplication	4500	4.41535	0	4.24448e-13	3.71784e-07	0
NC_009170.3	265201	270000	duplication	4800	11.8744	0	0	2.5401e-05	0
NC_009170.3	33169901	33174900	duplication	5000	1.87584	0	1.78472e-10	0.000392104	0.00859319
NC_009170.3	525801	531400	duplication	5600	3.24271	1.13838e-10	372121000	3.98963e-07	2.63095e-11
NC_009170.3	205701	211700	duplication	6000	3.95847	0	1130090000	8.66986e-08	0.00210168
NC_009171.3	51201	53100	duplication	1900	2.6586	0.00556637	416204000	1	1
NC_009171.3	731201	734200	deletion	3000	0.316926	1.09983e-06	47848.5	5539.34	73335000
NC_009171.3	706901	731200	duplication	24300	1.6564	0	1481180000	0	1.44681e-19
NC_009171.3	37027601	37065400	duplication	37800	1.78745	0	1.03103	0	3.25834
NC_009172.3	13301	19500	duplication	6200	2.15073	0	3485140	1.51783e-10	30395200
NC_009172.3	772001	781500	duplication	9500	4.08718	0	1.55393e-15	0	1.99613e-10
NC_009172.3	1	12200	duplication	12200	2.28243	0	1421400	0	0.000237528
NC_009172.3	1272901	1285200	duplication	12300	2.12839	0	5.18587e-38	0	2.06702e-30
NC_009172.3	838501	852900	duplication	14400	2.99314	0	0	0	0
NC_009172.3	884801	900200	duplication	15400	2.25246	0	1882450000	0	1988520000
NC_009172.3	920601	937800	duplication	17200	3.26527	0	3.85703e-23	0	1.96008e-19
NC_009172.3	790101	828700	duplication	38600	5.06567	0	1913950000	0	1954590000
NC_009172.3	711901	752300	duplication	40400	4.18198	0	3.18935e-25	0	1.52971e-23
NC_009172.3	2188901	2293100	duplication	104200	3.56702	0	0	0	0
NC_009173.3	1	4600	duplication	4600	21.0846	0	0	4.56909e-07	0
NC_009174.3	1	10900	duplication	10900	5.52578	0.00101694	1804670	1.19619e-08	6979970
NC_009174.3	25022501	25039300	deletion	16800	0.446734	9.48646e-12	136671000	1.07684e-11	196381000

## Sheet: Non-racehorse_4
Chr	Start	End	Stype	Length	Normalized read-depth	p-val1	p-val2	p-val3	p-val4
NC_009144.3	164751601	164753800	duplication	2200	3.14133	1.65632e-06	3.98099e-24	637008	1.58619e-17
NC_009144.3	67637901	67640400	duplication	2500	3.5985	0.0184178	0.0198024	37693.3	16817800
NC_009144.3	89862301	89864900	duplication	2600	6.58459	5.11954e-07	22526.8	15.3292	0
NC_009144.3	115246501	115249200	duplication	2700	2.19225	1.65747e-07	6.09389e-24	231.054	9.71001
NC_009144.3	81069301	81072500	duplication	3200	25.669	5.45452e-06	0	2.42631	0
NC_009144.3	67586401	67589900	duplication	3500	3.56665	0.041959	0.0282402	874.165	55039.8
NC_009144.3	89839101	89843700	duplication	4600	5.36167	7.94562e-06	426805	248.705	19701200
NC_009144.3	159231001	159235700	duplication	4700	21.9141	0	2.10306e-23	0	0
NC_009144.3	115169801	115175300	duplication	5500	2.10579	0	3371730	2.58639e-08	39207800
NC_009144.3	67601501	67611700	duplication	10200	2.15605	0	0.000965315	0	0.269418
NC_009144.3	164673801	164695300	duplication	21500	1.71705	0	1.03665e-11	0	8.26512e-10
NC_009144.3	164800801	164827400	deletion	26600	0.519769	5.99145e-12	2870840000	6.47856e-12	2870850000
NC_009144.3	164352701	164395400	deletion	42700	0.608888	3.73238e-12	2871000000	3.91579e-12	2871000000
NC_009145.3	55255501	55258200	duplication	2700	3.58966	9.4443e-10	1.22187e-34	961.218	0.0163568
NC_009145.3	108419501	108423000	duplication	3500	5.07324	0.0297523	0.710841	82.199	4.27664e-05
NC_009145.3	108360101	108364100	duplication	4000	11.7755	0	0	0	0
NC_009145.3	24455701	24459800	deletion	4100	0.583409	2.101e-07	428151	0.66134	31488500
NC_009145.3	39228001	39232300	duplication	4300	4.12521	0	0	2.938e-08	0
NC_009145.3	108433901	108438800	duplication	4900	10.4753	0	8.61254e-35	0	0
NC_009145.3	108398101	108403900	duplication	5800	9.94692	0	6.80777e-40	0	0
NC_009145.3	50593701	50599600	deletion	5900	0.284653	2.70123e-11	1901480000	0.00607158	2186500000
NC_009145.3	108372501	108379800	duplication	7300	10.9357	0	0	0	0
NC_009145.3	49003101	49010700	duplication	7600	3.75689	1.84537e-09	223510000	2.92278e-07	437593000
NC_009145.3	47590901	47601400	duplication	10500	2.01497	0	1.29265e-19	0	3.24209e-14
NC_009146.3	40743601	40746200	duplication	2600	2.74561	3.95244e-07	1.76455e-20	1566	5.34926e-13
NC_009147.3	40917201	40919100	duplication	1900	5.09615	0.00223379	5.93271e-11	1	1
NC_009147.3	55070601	55073000	duplication	2400	3.20371	1.95231e-08	0	2444.9	3.14548e-27
NC_009147.3	79976801	79979300	duplication	2500	2.86574	1.73803e-05	1.59357e-13	14480.5	8.09582e-07
NC_009147.3	102368601	102372000	duplication	3400	2.50118	2.79761e-05	158245	209.596	50634800
NC_009147.3	80059401	80064600	duplication	5200	3.62486	0	0	0	0
NC_009147.3	25723801	25730400	duplication	6600	2.95193	0.000247059	1136130	0.130298	12204500
NC_009147.3	25676701	25684700	duplication	8000	3.84554	0	5.21288e-23	0	4.49072e-15
NC_009147.3	102349501	102359100	duplication	9600	1.79013	0	6076800	0	862.04
NC_009147.3	25732201	25743300	duplication	11100	29.7767	0	1080200000	0	1288240000
NC_009147.3	101957201	101968400	duplication	11200	16.9914	0	103741000	0	0
NC_009147.3	102306501	102318900	duplication	12400	2.29758	0	533819	0	2133590
NC_009147.3	102461901	102474700	duplication	12800	2.60425	0	51123100	0	95932000
NC_009147.3	79882801	79897500	duplication	14700	2.79551	0	23547900	0	45266100
NC_009147.3	80003201	80020200	duplication	17000	2.3731	0	105524	0	350816
NC_009148.3	28223501	28224900	duplication	1400	16.693	0.0006143	0	1	1
NC_009148.3	43901101	43903500	duplication	2400	8.20617	3.87239e-05	0	1375.41	0
NC_009148.3	32193401	32195800	duplication	2400	14.0218	9.76794e-06	0	1078.8	0
NC_009148.3	43904301	43907100	duplication	2800	8.96087	0.00213833	0	413.635	0
NC_009148.3	45588201	45591300	duplication	3100	16.6938	0.000625658	0	3473.74	0
NC_009148.3	9377701	9381000	duplication	3300	1.97568	1.71929e-08	2.96295e-13	0.954357	6.26267
NC_009148.3	32201901	32205300	duplication	3400	8.93878	0	0	0.00341848	0
NC_009148.3	39081001	39084600	duplication	3600	3.01419	4.56815e-06	2691560000	16.7992	2789820000
NC_009148.3	45502101	45506000	duplication	3900	5.24607	0.0201431	0.0350312	36.906	9.48078e-13
NC_009148.3	20559001	20563300	duplication	4300	1.55122	5.93755e-08	2092720	0.949307	60246300
NC_009148.3	28234701	28239500	duplication	4800	5.94497	0.000191451	237.683	0.940453	212249
NC_009148.3	41155601	41160900	duplication	5300	4.10606	0	1.26784e-12	2.1636e-08	5.31002e-06
NC_009148.3	28227901	28233200	duplication	5300	11.7883	0	2715520000	3.5458e-07	2773180000
NC_009148.3	33139101	33144700	duplication	5600	17.4718	0	0	0	0
NC_009148.3	28251901	28258900	duplication	7000	5.26755	0	1490780	1.27498e-10	0
NC_009148.3	45671901	45679900	deletion	8000	0.52361	1.99216e-11	39432700	1.18015e-07	115186000
NC_009148.3	33136601	33144700	duplication	8100	19.5671	0	2636810000	0	2692800000
NC_009148.3	28262501	28271300	duplication	8800	4.65246	0	0.00357248	0	1.09723e-10
NC_009148.3	32579001	32587800	duplication	8800	12.7287	0	2658360000	0	2705260000
NC_009148.3	28272801	28281700	duplication	8900	3.23819	0	3.57016e-16	0	1.41057e-10
NC_009148.3	37250501	37261800	duplication	11300	2.01988	0	4.97738e-34	0	1.84215e-26
NC_009148.3	20804701	20816100	deletion	11400	0.510042	1.398e-11	607.69	1.69545e-11	9007.84
NC_009148.3	37880701	37892200	deletion	11500	0.439562	1.38585e-11	1.00125e-18	1.67761e-11	5.96702e-14
NC_009148.3	19158201	19191400	duplication	33200	14.3936	0	2.60653e-17	0	9.65729e-16
NC_009148.3	32132201	32185400	duplication	53200	4.85562	0	0.000214684	0	0.000668756
NC_009149.3	20402401	20405100	duplication	2700	3.08103	7.0386e-06	498054000	22863.8	1823060000
NC_009149.3	40509701	40512600	duplication	2900	2.09853	4.83613e-09	4.56899	138.013	5340150
NC_009149.3	62062801	62065700	duplication	2900	3.16812	1.4948e-08	1.27419e-05	227.319	100859
NC_009149.3	59776801	59781800	duplication	5000	5.04605	0.00293907	5.36845	9.01298	273.651
NC_009149.3	75223701	75229000	duplication	5300	2.00544	0	0.000567171	1.78661e-06	35.3018
NC_009149.3	27955401	27967700	duplication	12300	6.38326	0	65620500	2.47569e-10	121302000
NC_009150.3	53996601	53997900	duplication	1300	3.65224	0.0138021	0	1	1
NC_009150.3	3053901	3057000	deletion	3100	0.225039	1.16548e-07	2244.58	3475.96	19546500
NC_009150.3	33348601	33351800	duplication	3200	1.5787	0.00425152	22773700	3152.15	1937080
NC_009150.3	54617901	54622200	duplication	4300	15.7827	3.27937e-06	231451000	0.000251341	0
NC_009150.3	2572001	2576800	deletion	4800	0.326591	1.11168e-05	2871000000	1.80819	2871000000
NC_009150.3	54346301	54351200	duplication	4900	2.60357	0	1.26384e-16	4.25689e-07	2.8263e-06
NC_009150.3	49645801	49651200	duplication	5400	4.05977	0	0	0	0
NC_009150.3	54622101	54627800	deletion	5700	0.494037	0.000931319	2871000000	2.71536e-07	10.6079
NC_009150.3	53820401	53831400	deletion	11000	0	1.44884e-11	0	1.77081e-11	0
NC_009150.3	77098301	77109800	duplication	11500	1.42843	0	3560020	6.03938e-10	11401100
NC_009150.3	35745201	35769000	deletion	23800	0.389755	6.69632e-12	186555000	7.31067e-12	234733000
NC_009150.3	77042601	77098300	deletion	55700	0.0659517	2.86127e-12	2871000000	2.96783e-12	2871000000
NC_009150.3	34681401	34807700	deletion	126300	0.37313	1.26186e-12	0.00548601	1.28216e-12	0.00841061
NC_009151.3	6035601	6036900	duplication	1300	2.92995	0.00301686	2.8026e-45	1	1
NC_009151.3	11342201	11343800	deletion	1600	0.0122756	9.96078e-11	3.57528e-32	1	1
NC_009151.3	22825701	22827800	duplication	2100	2.04974	0.0009154	8.5464e-07	1	1
NC_009151.3	6132201	6134300	duplication	2100	3.17566	3.36883e-06	0	1	1
NC_009151.3	1879801	1882300	duplication	2500	13.756	1.55293e-07	0	26618.1	0
NC_009151.3	32702901	32706100	duplication	3200	2.0236	1.88458e-07	3.06597e-05	9.63736	0.0124186
NC_009151.3	1352601	1355800	duplication	3200	13.5358	5.46648e-07	0	12.34	0
NC_009151.3	2041101	2045400	duplication	4300	2.52565	0	36229	0.0004754	6880980
NC_009151.3	15214601	15219900	duplication	5300	6.83199	0	0	0	0
NC_009151.3	1242901	1248700	duplication	5800	5.90303	6.14321e-06	231.919	1.81145	64728.2
NC_009151.3	2384601	2390700	duplication	6100	6.80881	3.5388e-06	3.28928e-16	6.70584e-05	1.74382e-12
NC_009151.3	15220101	15228500	duplication	8400	7.51265	0	2628510000	0	2684320000
NC_009151.3	1767201	1777000	duplication	9800	10.972	0	0	0	0
NC_009151.3	13394001	13406400	duplication	12400	10.4902	0	0	0	0
NC_009151.3	13373501	13386900	duplication	13400	6.38397	0	0	0	0
NC_009151.3	32775801	32802400	duplication	26600	3.10125	0	2171090000	0	2217180000
NC_009151.3	1295401	1350500	duplication	55100	14.1875	0	5.99109e-29	0	1.39708e-27
NC_009152.3	37608601	37609700	deletion	1100	0	3.49862e-05	7.39178e-24	1	1
NC_009152.3	30161901	30164100	duplication	2200	26.0156	0.00884452	2058860000	155653	0
NC_009152.3	37614201	37617400	duplication	3200	2.76061	0.0116796	3.03201	41.7941	1.97365e-10
NC_009152.3	37283101	37286400	duplication	3300	2.26009	6.2843e-06	8503760	159.105	289726000
NC_009152.3	37259301	37264100	deletion	4800	2.68202	16999.1	2634270000	7135.27	2730440000
NC_009152.3	30164101	30170200	deletion	6100	0.390142	2.61266e-11	1.3072e-10	3.88713e-11	0.000286999
NC_009152.3	83909601	83919200	duplication	9600	2.47482	0	10068700	0	32692300
NC_009152.3	60610401	60621600	deletion	11200	0.454017	1.42297e-11	0.0157261	1.73231e-11	1.61283
NC_009152.3	37577101	37591400	duplication	14300	2.25032	0	2221740000	0	2302850000
NC_009152.3	30054401	30072500	duplication	18100	2.58032	0	3.23325e-05	0	0.00112434
NC_009152.3	37472601	37496800	duplication	24200	1.81183	0	30694900	0	44663800
NC_009152.3	1	33900	deletion	33900	0.415687	4.70125e-12	0.154313	4.996e-12	0.622704
NC_009152.3	30186501	30222700	duplication	36200	22.1893	0	224821000	0	14708500
NC_009152.3	37772101	37823600	deletion	51500	0.590449	3.09461e-12	78721200	3.21965e-12	90521000
NC_009153.3	21630301	21633400	duplication	3100	1.7373	0.0016435	1.51377	2.72021	1.03739e-09
NC_009153.3	12509301	12512400	duplication	3100	8.15201	0	0	4.86811e-08	0
NC_009153.3	13051901	13057500	duplication	5600	1.66286	1.99216e-09	25210.6	0.000791104	1612340
NC_009153.3	13079801	13091500	deletion	11700	0.415918	1.36216e-11	56.9244	1.64302e-11	1180.33
NC_009153.3	28691701	28705100	duplication	13400	19.8391	1.31555e-05	1389730000	0.003339	1548680000
NC_009153.3	23433701	23447900	deletion	14200	0.40944	0.00619529	2871000000	0.553516	2871000000
NC_009153.3	13035601	13050300	duplication	14700	1.9862	0	7.05452e-15	0	1.14988e-11
NC_009153.3	13008301	13025200	duplication	16900	2.15993	0	0	0	0
NC_009153.3	22167401	22226300	deletion	58900	0.378537	2.70582e-12	2.28639e-31	2.80092e-12	5.25706e-30
NC_009154.3	21443801	21445700	duplication	1900	2.27966	0.000919534	2.09324e-06	1	1
NC_009154.3	61031801	61035000	duplication	3200	19.4864	0	0	1.7345e-07	0
NC_009154.3	61078801	61089800	duplication	11000	13.4057	0	0	0	1.59703e-38
NC_009154.3	29526701	29539300	deletion	12600	0.419488	1.26486e-11	0.00251456	1.50351e-11	0.206235
NC_009154.3	61132501	61169600	duplication	37100	9.94487	0	1.03694e-13	0	1.68105e-12
NC_009155.3	18439901	18441100	deletion	1200	0.00825065	1.3281e-10	6.45427e-22	1	1
NC_009155.3	35244301	35246000	duplication	1700	3.46733	0.00646426	6.68485e-06	1	1
NC_009155.3	20975501	20977200	duplication	1700	4.8538	3.24857e-06	0	1	1
NC_009155.3	33027801	33030000	duplication	2200	19.0885	0.00652524	2759970000	711144	0
NC_009155.3	32979001	32981500	duplication	2500	19.3617	2.07636e-05	2.68064e-13	11.2683	0
NC_009155.3	20727201	20730400	duplication	3200	3.43677	0	2.34522e-36	0.514133	0
NC_009155.3	15132801	15136000	duplication	3200	4.04535	0.00269084	2776090000	25458.4	2835040000
NC_009155.3	12625401	12628700	duplication	3300	2.23019	0.000452791	65192.3	368.232	42524900
NC_009155.3	33030001	33033600	deletion	3600	0.489554	8.52643e-08	20.9799	0.257566	167.33
NC_009155.3	34854401	34858700	duplication	4300	3.0219	0	768222000	0.00201825	1418360000
NC_009155.3	18397301	18401700	duplication	4400	4.90168	0	0	1.02148e-05	0
NC_009155.3	15897501	15902000	duplication	4500	5.51929	0	5.94433e-27	0	0
NC_009155.3	33055501	33060200	duplication	4700	12.9558	2.37264e-05	4117.73	226.272	1262410
NC_009155.3	25800801	25805600	duplication	4800	2.43937	0	4.45069e-24	6.04876e-06	2.08495e-10
NC_009155.3	2588501	2593500	duplication	5000	18.5539	0	0	0	0
NC_009155.3	32943201	32948900	duplication	5700	21.3394	0	1.19178e-35	6.41797e-07	4.4542e-20
NC_009155.3	13252001	13258100	deletion	6100	0.456996	2.61266e-11	9.53172	3.22632e-09	24.053
NC_009155.3	34020001	34026200	duplication	6200	10.1619	0.0217421	2568980000	2.86925	709693000
NC_009155.3	17216401	17222800	duplication	6400	2.53517	0	2559780000	0.000120879	2653230000
NC_009155.3	18697301	18703900	duplication	6600	1.41529	7.04137e-08	6564860	0.000786223	41444800
NC_009155.3	27386701	27394600	duplication	7900	2.00208	0	0	0	1.13505e-43
NC_009155.3	23028201	23036400	duplication	8200	18.8119	0	292687	0	0
NC_009155.3	16189701	16198000	duplication	8300	3.89748	0	2.12368e-32	0	0
NC_009155.3	20925701	20934500	duplication	8800	2.09071	0	0.000156128	0	3.18574e-19
NC_009155.3	17205201	17215200	duplication	10000	3.44214	0	99542600	0	194991000
NC_009155.3	33043401	33053500	duplication	10100	21.4302	0	4.76441e-44	0	1.35056e-33
NC_009155.3	27456201	27466800	deletion	10600	0.00563935	1.50351e-11	0	1.85317e-11	0
NC_009155.3	23017401	23028000	duplication	10600	22.7197	0	0	0	0
NC_009155.3	26269701	26283100	duplication	13400	3.419	0	1.77089e-40	0	0
NC_009155.3	23226301	23240400	deletion	14100	0.0113689	1.1303e-11	0	1.31713e-11	0
NC_009155.3	24608801	24623100	deletion	14300	0.612449	1.11449e-11	103565000	9.06998e-11	164819000
NC_009155.3	16008101	16024000	duplication	15900	1.56972	0	1.47971e-08	0	2.21182e-06
NC_009155.3	36104301	36120200	duplication	15900	2.65885	0	5.98747e-41	0	1.06266e-34
NC_009155.3	23000401	23017000	duplication	16600	16.4909	0	2411570000	0	2462770000
NC_009155.3	15136001	15153700	deletion	17700	0.472322	9.0041e-12	0.0462522	1.01511e-11	0.132399
NC_009155.3	33925201	33944600	duplication	19400	1.86887	0	26.4248	0	178.019
NC_009155.3	16285201	16309200	duplication	24000	1.70919	0	2209950000	0	2258680000
NC_009155.3	34861501	34887200	duplication	25700	4.03368	0	8.18727e-24	0	2.79136e-21
NC_009155.3	15800301	15830800	duplication	30500	1.47702	0	1.09573	0	0.0301853
NC_009155.3	34919201	34958600	duplication	39400	4.65824	0	0	0	0
NC_009155.3	12861801	12945500	deletion	83700	0.352138	1.90409e-12	2869230000	1.9507e-12	279340000
NC_009155.3	17325101	17421100	duplication	96000	1.83176	0	210398000	0	222171000
NC_009155.3	34719701	34832500	duplication	112800	4.25811	0	0	0	0
NC_009156.3	23722701	23723900	deletion	1200	0.0538495	0.00160544	0.415602	1	1
NC_009156.3	32537401	32539000	duplication	1600	3.14674	0.0131979	1.45675e-22	1	1
NC_009156.3	25947301	25948900	duplication	1600	36.2122	0.000384873	0	1	1
NC_009156.3	23622901	23625200	duplication	2300	9.68568	0.0395668	1.49863e-10	8242.43	0
NC_009156.3	27885001	27887600	duplication	2600	2.77339	6.0488e-07	4.49555e-37	1660.33	0.000121516
NC_009156.3	25696901	25700400	duplication	3500	3.40426	6.17455e-08	6.19374e-43	0.0417414	0
NC_009156.3	23790201	23794400	duplication	4200	8.83634	0.000595398	2155190	0.0399041	4.66384e-11
NC_009156.3	23441501	23446300	duplication	4800	7.86268	9.05502e-07	0.129365	0.0187314	2646.92
NC_009156.3	23645201	23650500	duplication	5300	10.5221	1.16009e-05	9235990	0.34585	80550500
NC_009156.3	7843101	7849200	duplication	6100	9.32056	0.000272191	2.28209e-24	0.0286699	1.6244e-13
NC_009156.3	23806701	23812900	duplication	6200	8.00212	8.64724e-08	138914000	0.0238032	369005000
NC_009156.3	28021501	28027900	duplication	6400	2.44075	0	1.25569e-24	0	5.61853e-15
NC_009156.3	13067201	13074600	duplication	7400	11.8916	0	0	0	0
NC_009156.3	23737601	23746200	duplication	8600	6.78184	7.75006e-06	19899500	1.2698e-05	60753.7
NC_009156.3	7033801	7043700	duplication	9900	3.77911	0	0	0	0
NC_009156.3	26578401	26596100	duplication	17700	3.00309	0	0	0	0
NC_009156.3	26514401	26532800	duplication	18400	2.60017	0	1.18294e-35	0	7.89636e-31
NC_009156.3	6760201	6780600	duplication	20400	11.9736	0	5878230	0	10785800
NC_009156.3	22838401	22866600	duplication	28200	2.06293	0	4646.99	0	11963.9
NC_009156.3	23421501	23501100	duplication	79600	13.8058	0	0.000298319	0	0.000632259
NC_009157.3	22753601	22755300	duplication	1700	3.03311	0.00188349	1.3783e-36	1	1
NC_009157.3	104501	107000	duplication	2500	8.49258	0.0347641	0	12199.6	0
NC_009157.3	31716801	31720800	duplication	4000	9.38531	2.77133e-05	256045000	137.908	857382000
NC_009157.3	51096601	51100700	duplication	4100	4.40661	3.55513e-05	2667540000	0.0147649	0
NC_009157.3	2776201	2781900	duplication	5700	2.02643	0	2.4256e-31	0	5.40882e-25
NC_009157.3	88009701	88016200	duplication	6500	2.11238	0	2.02623e-25	0	6.52821e-15
NC_009157.3	43701	63400	duplication	19700	7.03353	0	2.01976e-08	0	1.11351e-06
NC_009157.3	1	40900	duplication	40900	5.91287	0	0.0164516	0	0.0583352
NC_009158.3	29844201	29846400	duplication	2200	4.34666	2.3703e-07	0	318828	8.94639e-19
NC_009158.3	24681001	24684500	duplication	3500	2.13854	0.000626609	11.7055	40.1398	3196.83
NC_009158.3	30278901	30282900	duplication	4000	2.93005	7.52632e-05	2374190	5.9582	82560800
NC_009158.3	52865001	52869000	duplication	4000	2.43642	2.09575e-08	2290790000	5.21644	2564540000
NC_009158.3	29837401	29843600	duplication	6200	3.67416	1.02821e-10	384756000	5.30345e-05	735782000
NC_009158.3	3409401	3417900	duplication	8500	6.01506	0	18963000	6.84566e-08	61784400
NC_009158.3	30239701	30252800	duplication	13100	3.43705	0	1275060	0	4143450
NC_009158.3	3413101	3431200	duplication	18100	3.01072	0	3204710	0	6792090
NC_009159.3	88960601	88962300	duplication	1700	6.94246	0.0145869	0	1	1
NC_009159.3	10970801	10974200	duplication	3400	3.30992	5.06242e-09	3.36507e-20	0.0103754	3.98671e-18
NC_009159.3	3566301	3570100	duplication	3800	3.20222	0	2.99921e-33	0.00185776	3.73494e-11
NC_009159.3	1	12300	deletion	12300	0.451118	5.18285e-11	2871000000	5.47762e-06	2871000000
NC_009159.3	12301	31100	duplication	18800	10.0394	0	4.7946e-27	0	0
NC_009159.3	4263101	4304900	duplication	41800	2.07378	0	1991990000	0	2027140000
NC_009160.3	57085701	57087200	duplication	1500	2.90033	0.0491624	1.27211e-10	1	1
NC_009160.3	23623401	23627300	deletion	3900	0.691404	0.00489392	234455	5.6221	4325630
NC_009160.3	1	6900	duplication	6900	1.93223	0	1710420000	0	1987470000
NC_009160.3	13196501	13207300	deletion	10800	0.539152	1.47567e-11	3936.56	1.81105e-11	47955.9
NC_009160.3	17928201	17943800	duplication	15600	8.5359	0	0	0	0
NC_009160.3	18943401	18965300	duplication	21900	4.47515	0	2454470	0	4678940
NC_009160.3	17816401	17922200	duplication	105800	3.52394	0	2.31796e-06	0	1.65454e-40
NC_009161.3	3277601	3280700	duplication	3100	6.2162	1.30994e-07	3.24247e-12	0.00887072	0
NC_009161.3	67401	71300	duplication	3900	2.23086	0	1.01458e-17	0.00158544	0.000372636
NC_009161.3	13174001	13177900	duplication	3900	1.83601	0.0276768	1773420000	5.18909	5488.71
NC_009161.3	46671901	46677400	deletion	5500	0	2.89768e-11	0	4.5535e-11	0
NC_009161.3	76406301	76413000	duplication	6700	4.30182	0	4.07213e-20	0	1.66429e-11
NC_009161.3	3889901	3896700	duplication	6800	5.37373	0	0	0	3.85626e-33
NC_009161.3	5701	13100	duplication	7400	2.15685	0	0.00226742	0	1.36029e-15
NC_009161.3	13025001	13033300	deletion	8300	0.491177	1.92015e-11	23801.1	7.58917e-11	2340.13
NC_009161.3	3399101	3412700	duplication	13600	7.76782	0	1655210000	0	1794850000
NC_009162.3	6579701	6581600	duplication	1900	3.47962	0.00248321	2.03419e-15	1	1
NC_009162.3	7217001	7220000	duplication	3000	12.261	0.00287444	1.14476	34.2887	0
NC_009162.3	7213401	7216600	duplication	3200	10.9703	5.37605e-05	359726000	1.85935e-08	0
NC_009162.3	7195001	7198300	duplication	3300	24.7557	0	0	6.00712e-08	0
NC_009162.3	10650001	10653400	duplication	3400	26.7673	6.79733e-06	0	0.435551	0
NC_009162.3	10658301	10662000	duplication	3700	30.0538	5.49617e-05	0	2.03894	0
NC_009162.3	7250301	7254200	duplication	3900	10.1718	6.01529e-08	2.6999e-33	0	0
NC_009162.3	10654001	10658000	duplication	4000	23.4529	0.0154675	2748470000	13.1736	2081020000
NC_009162.3	7259301	7263400	duplication	4100	6.44408	1.55485e-10	2560010000	1.03392e-05	3.14351e-06
NC_009162.3	36230101	36235100	duplication	5000	2.79314	2.29496e-09	2748180000	0.00183975	2796660000
NC_009162.3	2517801	2523400	duplication	5600	3.90587	0	2.8621e-16	2.82444e-07	1.92685e-25
NC_009162.3	7167701	7174300	duplication	6600	9.63611	0	1.02652e-34	0	0
NC_009162.3	4999201	5005900	duplication	6700	1.91735	0	21114	0	719361
NC_009162.3	7223001	7229700	duplication	6700	11.3102	0	5987060	2.61412e-06	37797100
NC_009162.3	2357201	2364700	duplication	7500	7.63797	0	0	0	0
NC_009162.3	1	7500	duplication	7500	28.9565	0	0	0	0
NC_009162.3	4947101	4954700	duplication	7600	11.1749	0	6.69823e-22	0	0
NC_009162.3	7199801	7207700	duplication	7900	23.2086	0	2115.48	0	0
NC_009162.3	7125901	7139600	duplication	13700	14.7236	0	518274000	0	0
NC_009162.3	7144101	7158600	duplication	14500	11.3228	0	0	0	0
NC_009162.3	2334901	2356000	deletion	21100	0.262555	7.5532e-12	2871000000	8.34411e-12	2871000000
NC_009162.3	7410901	7457200	duplication	46300	12.1448	0	0	0	0
NC_009162.3	7275901	7360900	duplication	85000	7.78746	0	958953	0	0
NC_009162.3	7269701	7355900	duplication	86200	13.7508	0	235844000	0	249924000
NC_009163.3	30291601	30293400	deletion	1800	0.165792	2.41246e-06	0.0797741	1	1
NC_009163.3	48558201	48562000	duplication	3800	11.3861	3.35521e-10	0	5.25455e-05	0
NC_009163.3	33084401	33088700	duplication	4300	8.71557	0	0	0	0
NC_009163.3	30474401	30481200	duplication	6800	2.05108	0	3127.17	0	177394
NC_009163.3	28766601	28774900	duplication	8300	1.74345	0	654986000	1.11308e-09	935154000
NC_009163.3	30268201	30282400	duplication	14200	2.51039	0	263895000	0	369344000
NC_009163.3	25004201	25019600	duplication	15400	2.67552	0	178709000	0	256304000
NC_009163.3	31794801	31812200	duplication	17400	2.95486	0	8.93187e-14	0	3.45115e-11
NC_009163.3	31813401	31835000	duplication	21600	1.634	0	565.474	0	2362.13
NC_009163.3	30372601	30401500	duplication	28900	1.45784	0	30623800	0	41930300
NC_009163.3	30241101	30278400	duplication	37300	2.49018	0	0.00095241	0	0.00444581
NC_009163.3	30297501	30335400	duplication	37900	2.60802	0	1928070000	0	1969010000
NC_009163.3	33247201	33292300	deletion	45100	0.587243	3.53376e-12	2862200000	3.69774e-12	2862590000
NC_009163.3	31725401	31784900	duplication	59500	2.75459	0	0	0	0
NC_009164.3	4917101	4919700	duplication	2600	26.0046	5.72858e-06	2793650000	199.719	0
NC_009164.3	637101	641300	duplication	4200	4.77955	2.20086e-08	6.61997e-07	2.86516e-05	0
NC_009164.3	11514101	11519200	duplication	5100	20.5519	0	2745770000	0	0
NC_009164.3	884101	890000	duplication	5900	4.2006	0	2.32101e-06	1.51935e-07	0.3032
NC_009164.3	583301	589400	duplication	6100	4.26838	0	1.18593	5.24298e-05	3.70849e-05
NC_009164.3	48595501	48607000	duplication	11500	13.2057	0	1562850000	0	1737210000
NC_009164.3	684801	705200	duplication	20400	7.95895	0	1.77214e-40	0	1.18294e-35
NC_009164.3	1553001	1581600	duplication	28600	2.18435	0	7.15703e-21	0	0
NC_009164.3	503101	558600	duplication	55500	2.04576	0	0	0	0
NC_009165.3	763901	771500	duplication	7600	2.1434	0	1802900	0	12549300
NC_009165.3	717201	732300	duplication	15100	13.6868	0	1.08938e-10	0	0
NC_009165.3	8033501	8118400	deletion	84900	0.421813	1.87718e-12	2.20113e-12	1.92247e-12	6.91932e-12
NC_009166.3	71101	72200	deletion	1100	0.0178231	7.6209e-08	3.5323e-15	1	1
NC_009166.3	7725501	7727000	deletion	1500	0.0989862	6.95507e-05	0.0290823	1	1
NC_009166.3	26024901	26026500	duplication	1600	4.45619	0.00584259	0	1	1
NC_009166.3	6194001	6196200	duplication	2200	3.00677	0.00372856	6.57327e-38	574667	0
NC_009166.3	34719401	34721800	duplication	2400	2.71288	1.08108e-07	1.1174e-15	57245.2	10.7969
NC_009166.3	5001	7400	duplication	2400	24.7681	1.5653e-06	0	1554.26	0
NC_009166.3	50301	53000	duplication	2700	16.6891	3.31098e-05	0	0.435782	0
NC_009166.3	6159001	6162100	duplication	3100	2.12076	0.00146581	23986900	153.545	501058000
NC_009166.3	66101	70700	duplication	4600	4.82167	0.000450653	131843	0.171093	1.24331e-16
NC_009166.3	8022401	8028900	duplication	6500	2.18999	0	1.06231	2.7915e-06	847.886
NC_009166.3	15682701	15698900	duplication	16200	2.08623	0	2.3346e-24	0	2.84037e-20
NC_009166.3	17361401	17378200	duplication	16800	9.23739	0	6.06685e-18	0	9.09006e-15
NC_009166.3	8733201	8750400	duplication	17200	16.2254	0	1.6014e-41	0	1.1167e-35
NC_009166.3	7941701	7969800	duplication	28100	1.98497	0	107859	0	222749
NC_009166.3	6362701	6397800	deletion	35100	0.57727	4.54053e-12	2871000000	4.81488e-12	2871000000
NC_009167.3	41988301	41989700	duplication	1400	3.52215	0.0122317	0	1	1
NC_009167.3	555101	557100	duplication	2000	2.49482	0.00174958	2.27944e-06	1	1
NC_009167.3	468101	471400	duplication	3300	5.33706	0.044299	122.434	10384.8	3586310
NC_009167.3	1	4000	duplication	4000	3.27066	0.00294361	14780.2	1.69733	3010.77
NC_009167.3	250101	260900	duplication	10800	4.07428	0	2.0977	0	103.193
NC_009167.3	16497501	16510600	duplication	13100	2.12669	0	6.12367e-43	0	4.73523e-35
NC_009167.3	48116101	48129200	duplication	13100	1.48861	0	1082770	0	3607510
NC_009167.3	47732401	47758000	duplication	25600	1.37498	0	142300	0	308687
NC_009167.3	485001	512300	duplication	27300	6.93457	0	429978	0	819664
NC_009169.3	15225801	15227100	duplication	1300	4.40156	0.000757233	0	1	1
NC_009169.3	783101	788800	duplication	5700	4.62081	0	0	0	0
NC_009169.3	417401	423400	duplication	6000	1.89078	0	6.95811e-14	2.39059e-10	1.00542e-07
NC_009169.3	329401	343300	duplication	13900	3.97764	0	31951.1	0	164902
NC_009169.3	323301	347500	duplication	24200	4.39376	0	1.70702e-10	0	6.62441e-09
NC_009169.3	801	28700	deletion	27900	2.27302	5453.09	2249450000	5000.75	2289140000
NC_009169.3	15271901	15313900	duplication	42000	7.9885	0	9.65284e-35	0	1.13453e-32
NC_009170.3	509101	511000	duplication	1900	4.95076	0.00869352	0	1	1
NC_009170.3	1	3900	duplication	3900	3.8886	1.42209e-08	2283660	2.47398e-05	0
NC_009170.3	222001	226500	duplication	4500	4.41535	0	4.24448e-13	3.71784e-07	0
NC_009170.3	265201	270000	duplication	4800	11.8744	0	0	2.5401e-05	0
NC_009170.3	205701	211700	duplication	6000	3.95847	0	1130090000	8.66986e-08	0.00210168
NC_009170.3	37569901	37576000	duplication	6100	11.8529	0	2692800000	2.99683e-06	2749970000
NC_009170.3	245301	261800	duplication	16500	10.6642	0	2485250000	0	2529100000
NC_009170.3	525601	571200	duplication	45600	3.10494	0	109469000	0	126332000
NC_009171.3	51201	53100	duplication	1900	2.6586	0.00556637	416204000	1	1
NC_009172.3	24666301	24669700	duplication	3400	2.61111	3.65094e-06	42191900	2.9649	505067000
NC_009172.3	572701	582000	duplication	9300	5.8636	0	3.63025e-09	0	2.56442e-05
NC_009172.3	772001	781500	duplication	9500	4.08718	0	1.55393e-15	0	1.99613e-10
NC_009172.3	728101	740400	duplication	12300	3.50781	0	604611000	0	778907000
NC_009172.3	838501	852900	duplication	14400	2.99314	0	0	0	0
NC_009172.3	1094601	1109600	duplication	15000	1.93187	0	4.16074e-06	0	9.03321e-16
NC_009172.3	1421701	1444600	duplication	22900	3.21625	0	4.51151e-12	0	2.95965e-10
NC_009172.3	945001	972700	duplication	27700	3.38673	0	0	0	0
NC_009172.3	790101	828700	duplication	38600	5.06567	0	1913950000	0	1954590000
NC_009172.3	711901	752300	duplication	40400	4.18198	0	3.18935e-25	0	1.52971e-23
NC_009172.3	1337701	1398100	duplication	60400	3.14662	0	5.23436e-13	0	2.74602e-12
NC_009174.3	25022601	25031900	deletion	9300	0.390329	1.71368e-11	1108340000	1.15709e-09	1360090000

## Sheet: Non-racehorse_5
Chr	Start	End	Stype	Length	Normalized read-depth	p-val1	p-val2	p-val3	p-val4
NC_009144.3	89862301	89864900	duplication	2600	6.58459	5.11954e-07	22526.8	15.3292	0
NC_009144.3	164651601	164654900	duplication	3300	4.03155	0.00394562	4.10457e-05	18.1536	0
NC_009144.3	115193401	115206000	duplication	12600	2.85478	0	5.76923e-28	0	3.855e-22
NC_009144.3	115269001	115275600	duplication	6600	2.21052	0	3.79192e-15	6.92924e-11	6.5309e-08
NC_009144.3	67601501	67611700	duplication	10200	2.15605	0	0.000965315	0	0.269418
NC_009144.3	89842301	89843700	duplication	1400	10.1727	0.000875775	0	1	1
NC_009144.3	67613701	67629600	duplication	15900	2.85347	0	272369	0	873332
NC_009144.3	164775701	164777900	duplication	2200	1.90328	0.00705087	4820.88	1531160	18767700
NC_009144.3	89839101	89843700	duplication	4600	5.36167	7.94562e-06	426805	248.705	19701200
NC_009144.3	160748301	160751400	duplication	3100	2.49807	6.00783e-06	14063700	197.019	434889000
NC_009144.3	164751801	164766200	duplication	14400	2.29182	0	1529970000	0	1669740000
NC_009144.3	115251201	115259800	duplication	8600	1.63926	4.52173e-09	2460790000	2.15394e-08	2550620000
NC_009145.3	108388901	108392500	duplication	3600	10.9486	0	514111000	9.96078e-09	0
NC_009145.3	108261501	108343700	duplication	82200	4.67454	0	1.48618e-27	0	1.13485e-26
NC_009145.3	108241301	108254900	duplication	13600	2.05297	0	1506.93	0	12636.1
NC_009146.3	67718901	67722000	duplication	3100	1.93085	2.93482e-06	21327600	1.86409	0.989041
NC_009146.3	37386601	37390800	duplication	4200	7.37236	0.000101266	159019000	0.0485834	630699000
NC_009147.3	101957201	101968400	duplication	11200	16.9914	0	103741000	0	0
NC_009147.3	55070601	55073000	duplication	2400	3.20371	1.95231e-08	0	2444.9	3.14548e-27
NC_009147.3	79976801	79979300	duplication	2500	2.86574	1.73803e-05	1.59357e-13	14480.5	8.09582e-07
NC_009147.3	102461801	102474700	duplication	12900	2.6706	0	2.24659e-09	0	1.44123e-06
NC_009147.3	40917201	40919100	duplication	1900	5.09615	0.00223379	5.93271e-11	1	1
NC_009147.3	80003201	80020200	duplication	17000	2.3731	0	105524	0	350816
NC_009147.3	25732201	25743300	duplication	11100	29.7767	0	1080200000	0	1288240000
NC_009148.3	32193501	32195800	duplication	2300	15.3451	1.88858e-05	0	111493	0
NC_009148.3	32201901	32205300	duplication	3400	8.93878	0	0	0.00341848	0
NC_009148.3	45656501	45662900	duplication	6400	11.3711	0	6.8831e-06	1.23151e-09	0
NC_009148.3	44046401	44053400	duplication	7000	2.82261	0	6.72623e-44	1.91247e-10	7.31217e-29
NC_009148.3	37880701	37892200	deletion	11500	0.439562	1.38585e-11	1.00125e-18	1.67761e-11	5.96702e-14
NC_009148.3	45502101	45506000	duplication	3900	5.24607	0.0201431	0.0350312	36.906	9.48078e-13
NC_009148.3	28262501	28271300	duplication	8800	4.65246	0	0.00357248	0	1.09723e-10
NC_009148.3	28272801	28281700	duplication	8900	3.23819	0	3.57016e-16	0	1.41057e-10
NC_009148.3	41155601	41160900	duplication	5300	4.10606	0	1.26784e-12	2.1636e-08	5.31002e-06
NC_009148.3	32132201	32185400	duplication	53200	4.85562	0	0.000214684	0	0.000668756
NC_009148.3	28223501	28224900	duplication	1400	16.693	0.0006143	0	1	1
NC_009148.3	28234701	28239500	duplication	4800	5.94497	0.000191451	237.683	0.940453	212249
NC_009148.3	44267101	44330800	duplication	63700	3.28729	0	473712000	0	501283000
NC_009148.3	33136601	33144700	duplication	8100	19.5671	0	2636810000	0	2692800000
NC_009148.3	32579001	32587800	duplication	8800	12.7287	0	2658360000	0	2705260000
NC_009148.3	28227901	28233200	duplication	5300	11.7883	0	2715520000	3.5458e-07	2773180000
NC_009149.3	70653201	70671500	duplication	18300	2.31976	0	0	0	0
NC_009149.3	59814001	59841800	duplication	27800	12.7808	0	0	0	0
NC_009149.3	75223701	75229000	duplication	5300	2.00544	0	0.000567171	1.78661e-06	35.3018
NC_009150.3	54617901	54622200	duplication	4300	15.7827	3.27937e-06	231451000	0.000251341	0
NC_009150.3	35794701	35800200	duplication	5500	3.61678	0	1.19408e-21	0	0
NC_009150.3	53862301	53881100	duplication	18800	1.58698	0	26.611	0	190.385
NC_009150.3	77098301	77109800	duplication	11500	1.42843	0	3560020	6.03938e-10	11401100
NC_009150.3	3053901	3057000	deletion	3100	0.225039	1.16548e-07	2244.58	3475.96	19546500
NC_009150.3	54262501	54286100	duplication	23600	1.51901	0	28641100	0	42322300
NC_009150.3	45039801	45043500	duplication	3700	1.97368	0.0385663	3595550	3599.69	133217000
NC_009150.3	35745201	35769000	deletion	23800	0.389755	6.69632e-12	186555000	7.31067e-12	234733000
NC_009150.3	13025301	13029100	duplication	3800	2.13669	0.000607763	800247000	334.295	1567580000
NC_009150.3	35764001	35768800	deletion	4800	0.263358	1.47752e-08	2867550000	5.50889	2868990000
NC_009151.3	15214501	15219900	duplication	5400	7.31609	0	1.46359e-09	0	0
NC_009151.3	93620501	93628100	duplication	7600	8.13651	0	2.67894	0	0
NC_009151.3	1767201	1777000	duplication	9800	10.972	0	0	0	0
NC_009151.3	13373501	13386900	duplication	13400	6.38397	0	0	0	0
NC_009151.3	32702901	32706100	duplication	3200	2.0236	1.88458e-07	3.06597e-05	9.63736	0.0124186
NC_009151.3	6132201	6134300	duplication	2100	3.17566	3.36883e-06	0	1	1
NC_009151.3	2396401	2510700	duplication	114300	2.15347	0	119.184	0	160.467
NC_009151.3	1411901	1427000	duplication	15100	1.77687	0	604.435	0	4631.04
NC_009151.3	33207701	33284200	duplication	76500	1.84965	0	124719000	0	135376000
NC_009151.3	32775801	32802400	duplication	26600	3.10125	0	2171090000	0	2217180000
NC_009151.3	4221901	4488200	deletion	266300	0.55136	5.9847e-13	2871000000	6.02999e-13	2871000000
NC_009152.3	30161901	30164100	duplication	2200	26.0156	0.00884452	2058860000	155653	0
NC_009152.3	37614201	37617400	duplication	3200	2.76061	0.0116796	3.03201	41.7941	1.97365e-10
NC_009152.3	30054401	30072500	duplication	18100	2.58032	0	3.23325e-05	0	0.00112434
NC_009152.3	10332101	10337400	deletion	5300	0.429248	3.00703e-11	5.9388	8.36947e-08	0.0885206
NC_009152.3	30177501	30178600	duplication	1100	24.5899	0.00598798	0	1	1
NC_009152.3	37356401	37387100	duplication	30700	2.21533	0	91937.5	0	180425
NC_009152.3	30186501	30222700	duplication	36200	22.1893	0	224821000	0	14708500
NC_009152.3	83909601	83919200	duplication	9600	2.47482	0	10068700	0	32692300
NC_009152.3	37472601	37496800	duplication	24200	1.81183	0	30694900	0	44663800
NC_009152.3	37283101	37286400	duplication	3300	2.26009	6.2843e-06	8503760	159.105	289726000
NC_009152.3	37627101	37650800	deletion	23700	0.441548	6.72458e-12	2871000000	7.34436e-12	2871000000
NC_009153.3	12509301	12512400	duplication	3100	8.15201	0	0	4.86811e-08	0
NC_009153.3	16832001	16840700	duplication	8700	3.0733	0	6.29657e-10	0	4.79788e-18
NC_009153.3	16654901	16663200	duplication	8300	2.02835	0	104784	0	3.21334e-14
NC_009153.3	11806801	11817600	duplication	10800	1.71884	0	4.88425	0	205.461
NC_009153.3	16817401	16821300	duplication	3900	2.49171	1.58155e-06	46255.9	0.510378	13275400
NC_009153.3	12483001	12489800	duplication	6800	1.41377	0.0341355	925959000	1133.55	1291620000
NC_009154.3	61031801	61035000	duplication	3200	19.4864	0	0	1.7345e-07	0
NC_009154.3	21630901	21636800	duplication	5900	4.19333	0	0	0	0
NC_009154.3	61135201	61169100	duplication	33900	9.97787	0	0	0	0
NC_009154.3	1	17700	deletion	17700	0.418305	9.0041e-12	2.21738e-39	1.01511e-11	6.05684e-34
NC_009154.3	42056401	42063800	duplication	7400	1.76816	1.95554e-08	1549.78	3.77533e-05	0.0237247
NC_009154.3	29526701	29539300	deletion	12600	0.419488	1.26486e-11	0.00251456	1.50351e-11	0.206235
NC_009154.3	61078901	61095200	duplication	16300	10.812	0	1085.99	0	6665.39
NC_009154.3	61661701	61677000	duplication	15300	2.4107	8.95819e-09	819704000	0	213828000
NC_009155.3	32979001	32981500	duplication	2500	19.3617	2.07636e-05	2.68064e-13	11.2683	0
NC_009155.3	20727201	20730400	duplication	3200	3.43677	0	2.34522e-36	0.514133	0
NC_009155.3	18397301	18401700	duplication	4400	4.90168	0	0	1.02148e-05	0
NC_009155.3	15897501	15902000	duplication	4500	5.51929	0	5.94433e-27	0	0
NC_009155.3	2588501	2593500	duplication	5000	18.5539	0	0	0	0
NC_009155.3	23028201	23036400	duplication	8200	18.8119	0	292687	0	0
NC_009155.3	16189701	16198000	duplication	8300	3.89748	0	2.12368e-32	0	0
NC_009155.3	27456201	27466800	deletion	10600	0.00563935	1.50351e-11	0	1.85317e-11	0
NC_009155.3	32983501	32994800	duplication	11300	21.1766	0	0	0	0
NC_009155.3	23017501	23036400	duplication	18900	18.1965	0	2.948e-07	0	0
NC_009155.3	13229401	13252000	duplication	22600	3.24157	0	0	0	0
NC_009155.3	34919201	34958600	duplication	39400	4.65824	0	0	0	0
NC_009155.3	33043401	33053500	duplication	10100	21.4302	0	4.76441e-44	0	1.35056e-33
NC_009155.3	16266301	16277400	duplication	11100	2.86969	0	515205000	0	1.88857e-30
NC_009155.3	34861501	34887200	duplication	25700	4.03368	0	8.18727e-24	0	2.79136e-21
NC_009155.3	32943201	32948900	duplication	5700	21.3394	0	1.19178e-35	6.41797e-07	4.4542e-20
NC_009155.3	20925701	20934500	duplication	8800	2.09071	0	0.000156128	0	3.18574e-19
NC_009155.3	29317101	29323400	duplication	6300	2.1693	0	1.24341e-17	7.41268e-11	1.05941e-15
NC_009155.3	29152101	29160500	duplication	8400	2.08488	0	3.83365e-21	0	4.97244e-14
NC_009155.3	35283801	35286700	duplication	2900	2.50909	3.86837e-05	3.91648e-08	36.516	0.000366468
NC_009155.3	16754701	16756000	deletion	1300	0.0152554	1.22594e-10	2.04532e-19	1	1
NC_009155.3	35244301	35246000	duplication	1700	3.46733	0.00646426	6.68485e-06	1	1
NC_009155.3	20975501	20977200	duplication	1700	4.8538	3.24857e-06	0	1	1
NC_009155.3	32910801	32941200	duplication	30400	16.8363	0	0.699627	0	3.00132
NC_009155.3	33900601	33903900	duplication	3300	2.2376	0.00066531	4.12952e-07	64.0761	117.848
NC_009155.3	33055501	33060200	duplication	4700	12.9558	2.37264e-05	4117.73	226.272	1262410
NC_009155.3	18768801	18780900	duplication	12100	1.93728	0	4168160	0	12275800
NC_009155.3	18697301	18703900	duplication	6600	1.41529	7.04137e-08	6564860	0.000786223	41444800
NC_009155.3	12625401	12628700	duplication	3300	2.23019	0.000452791	65192.3	368.232	42524900
NC_009155.3	13217101	13220200	duplication	3100	1.47022	0.00398917	306701	478.628	111907000
NC_009155.3	34020001	34026200	duplication	6200	10.1619	0.0217421	2568980000	2.86925	709693000
NC_009155.3	23000401	23017000	duplication	16600	16.4909	0	2411570000	0	2462770000
NC_009155.3	17216401	17222800	duplication	6400	2.53517	0	2559780000	0.000120879	2653230000
NC_009156.3	23449701	23452000	duplication	2300	10.7334	0.0247345	0	352950	0
NC_009156.3	13067201	13074600	duplication	7400	11.8916	0	0	0	0
NC_009156.3	23460701	23500500	duplication	39800	15.3628	0	0	0	0
NC_009156.3	26514801	26533000	duplication	18200	3.05448	0	3.29386e-19	0	3.8732e-16
NC_009156.3	23558601	23574400	duplication	15800	20.5666	0	10367200	0	3.04202e-12
NC_009156.3	23790201	23794400	duplication	4200	8.83634	0.000595398	2155190	0.0399041	4.66384e-11
NC_009156.3	23421501	23501100	duplication	79600	13.8058	0	0.000298319	0	0.000632259
NC_009156.3	25947101	25948900	duplication	1800	35.0408	0.0165611	1.16439e-28	1	1
NC_009156.3	23441501	23446300	duplication	4800	7.86268	9.05502e-07	0.129365	0.0187314	2646.92
NC_009156.3	27880901	27887600	duplication	6700	2.31957	0	11.6381	9.65228e-06	3723.93
NC_009156.3	23703501	23718200	duplication	14700	2.38584	0	12167.2	0	65492.4
NC_009156.3	6760201	6780600	duplication	20400	11.9736	0	5878230	0	10785800
NC_009156.3	23645201	23650500	duplication	5300	10.5221	1.16009e-05	9235990	0.34585	80550500
NC_009157.3	51510401	51526200	duplication	15800	2.00544	0	8.72304e-36	0	3.76511e-30
NC_009157.3	43701	63400	duplication	19700	7.03353	0	2.01976e-08	0	1.11351e-06
NC_009157.3	1	40900	duplication	40900	5.91287	0	0.0164516	0	0.0583352
NC_009157.3	51782701	51786100	duplication	3400	2.09378	2.99995e-09	4.51101e-11	3.53161	20.1161
NC_009157.3	51791501	51809000	duplication	17500	2.70083	0	70204.3	0	236272
NC_009157.3	51771401	51779500	deletion	8100	0.507046	1.96756e-11	1779860000	3.87529e-06	2002890000
NC_009158.3	29861701	29864500	duplication	2800	3.85919	0.000258201	154838000	6.90763	0
NC_009158.3	13762501	13776100	duplication	13600	1.65912	0	1266060	0	2139490
NC_009158.3	30239701	30252800	duplication	13100	3.43705	0	1275060	0	4143450
NC_009158.3	29837401	29843600	duplication	6200	3.67416	1.02821e-10	384756000	5.30345e-05	735782000
NC_009159.3	12301	31100	duplication	18800	10.0394	0	4.7946e-27	0	0
NC_009159.3	3566301	3570100	duplication	3800	3.20222	0	2.99921e-33	0.00185776	3.73494e-11
NC_009159.3	25839001	25849800	deletion	10800	0.525733	1.47567e-11	0.562214	1.81105e-11	35.2942
NC_009160.3	17928201	17943800	duplication	15600	8.5359	0	0	0	0
NC_009160.3	17824001	17921900	duplication	97900	3.7154	0	0	0	0
NC_009160.3	42465701	42475300	deletion	9600	0.537514	1.66013e-11	0.000284573	2.09701e-11	0.145655
NC_009160.3	18943401	18965300	duplication	21900	4.47515	0	2454470	0	4678940
NC_009160.3	1	6900	duplication	6900	1.93223	0	1710420000	0	1987470000
NC_009161.3	3277501	3280600	duplication	3100	4.25631	5.58832e-07	97.4185	0.0163159	0
NC_009161.3	3889901	3896700	duplication	6800	5.37373	0	0	0	3.85626e-33
NC_009161.3	76406301	76413000	duplication	6700	4.30182	0	4.07213e-20	0	1.66429e-11
NC_009161.3	70962801	70968500	deletion	5700	0.483007	2.79601e-11	1.55216e-15	8.61473e-11	5.07817e-07
NC_009161.3	5601	12600	duplication	7000	1.93321	0	1.28132e-09	0	0.000224193
NC_009161.3	67401	71300	duplication	3900	2.23086	0	1.01458e-17	0.00158544	0.000372636
NC_009161.3	9722601	9726000	deletion	3400	0.272585	6.59015e-06	3092540	9827.71	172199000
NC_009161.3	3399101	3412700	duplication	13600	7.76782	0	1655210000	0	1794850000
NC_009162.3	7195001	7198300	duplication	3300	24.7557	0	0	6.00712e-08	0
NC_009162.3	10658301	10662000	duplication	3700	30.0538	5.49617e-05	0	2.03894	0
NC_009162.3	7250301	7254200	duplication	3900	10.1718	6.01529e-08	2.6999e-33	0	0
NC_009162.3	7356101	7360900	duplication	4800	14.333	0	0	0	0
NC_009162.3	7167801	7174000	duplication	6200	10.4275	0	0	0	0
NC_009162.3	1	7500	duplication	7500	28.9565	0	0	0	0
NC_009162.3	7199801	7207700	duplication	7900	23.2086	0	2115.48	0	0
NC_009162.3	2313801	2327700	duplication	13900	17.8383	0	0	0	0
NC_009162.3	7144101	7158600	duplication	14500	11.3228	0	0	0	0
NC_009162.3	7410901	7457200	duplication	46300	12.1448	0	0	0	0
NC_009162.3	2517801	2523400	duplication	5600	3.90587	0	2.8621e-16	2.82444e-07	1.92685e-25
NC_009162.3	7125601	7139600	duplication	14000	24.0365	0	8.88794e-10	0	4.43993e-25
NC_009162.3	4908601	4942000	duplication	33400	5.13409	0	3.24347e-21	0	2.01486e-19
NC_009162.3	2926501	2947800	duplication	21300	6.18585	0	5194020	0	9397630
NC_009162.3	7269701	7355900	duplication	86200	13.7508	0	235844000	0	249924000
NC_009162.3	2524501	2527600	duplication	3100	4.40259	6.06232e-07	94513500	1767.24	855009000
NC_009163.3	33084401	33088700	duplication	4300	8.71557	0	0	0	0
NC_009163.3	31725401	31784900	duplication	59500	2.75459	0	0	0	0
NC_009163.3	48558301	48561800	duplication	3500	7.34562	4.83582e-08	0	10.2976	7.26237e-41
NC_009163.3	31794801	31812200	duplication	17400	2.95486	0	8.93187e-14	0	3.45115e-11
NC_009163.3	30241101	30278400	duplication	37300	2.49018	0	0.00095241	0	0.00444581
NC_009163.3	30291601	30293400	deletion	1800	0.165792	2.41246e-06	0.0797741	1	1
NC_009163.3	30243901	30251000	duplication	7100	3.05879	0	4312.36	0	188402
NC_009163.3	30297501	30335400	duplication	37900	2.60802	0	1928070000	0	1969010000
NC_009164.3	4917101	4919700	duplication	2600	26.0046	5.72858e-06	2793650000	199.719	0
NC_009164.3	11503601	11510200	duplication	6600	11.7162	0	0	0	0
NC_009164.3	684801	705200	duplication	20400	7.95895	0	1.77214e-40	0	1.18294e-35
NC_009164.3	1967001	1978700	duplication	11700	3.47809	0	1.04281e-08	0	9.98559e-06
NC_009164.3	598901	635300	duplication	36400	6.01457	0	0.0251194	0	0.101764
NC_009164.3	841701	872900	duplication	31200	3.28771	0	84491.6	0	164921
NC_009164.3	1762901	1775300	duplication	12400	2.41002	0	639697	0	2483220
NC_009164.3	11510201	11514100	deletion	3900	0.214647	7.35565e-10	769828000	24.6619	1511970000
NC_009165.3	717601	735200	duplication	17600	13.5841	0	6.02841e-23	0	7.38078e-41
NC_009165.3	31801	33800	duplication	2000	1.98044	0.0297507	0.000810456	1	1
NC_009165.3	21201101	21208000	deletion	6900	0.628976	0.00708723	846355000	29.9413	420647000
NC_009166.3	6194001	6196200	duplication	2200	3.00677	0.00372856	6.57327e-38	574667	0
NC_009166.3	5001	7400	duplication	2400	24.7681	1.5653e-06	0	1554.26	0
NC_009166.3	50301	53000	duplication	2700	16.6891	3.31098e-05	0	0.435782	0
NC_009166.3	46001	49800	duplication	3800	10.3824	3.02137e-07	13968.3	3.27156e-05	0
NC_009166.3	31365901	31374600	deletion	8700	0.00228907	1.83187e-11	0	2.37869e-11	0
NC_009166.3	8733201	8750400	duplication	17200	16.2254	0	1.6014e-41	0	1.1167e-35
NC_009166.3	6498701	6522000	duplication	23300	3.72751	0	2.8292e-20	0	8.73939e-18
NC_009166.3	66101	70700	duplication	4600	4.82167	0.000450653	131843	0.171093	1.24331e-16
NC_009166.3	6462401	6464400	duplication	2000	3.12806	0.00249496	1.73616e-12	1	1
NC_009166.3	8022401	8028900	duplication	6500	2.18999	0	1.06231	2.7915e-06	847.886
NC_009166.3	7941701	7969800	duplication	28100	1.98497	0	107859	0	222749
NC_009166.3	7732401	7736800	duplication	4400	1.45371	0.00226502	673788000	59.1877	1302160000
NC_009167.3	1	4000	duplication	4000	3.27066	0.00294361	14780.2	1.69733	3010.77
NC_009167.3	485001	512300	duplication	27300	6.93457	0	429978	0	819664
NC_009167.3	468101	471400	duplication	3300	5.33706	0.044299	122.434	10384.8	3586310
NC_009167.3	16497601	16513100	duplication	15500	2.00814	0	7811840	0	16740100
NC_009168.3	1694901	1705100	duplication	10200	1.6296	3.52495e-08	37857600	9.28699e-06	88462000
NC_009169.3	68401	71200	duplication	2800	9.98298	2.68513e-05	121782	0.251898	0
NC_009169.3	404001	408100	duplication	4100	17.1033	0	0	3.03567e-10	0
NC_009169.3	783101	788800	duplication	5700	4.62081	0	0	0	0
NC_009169.3	15272001	15314000	duplication	42000	6.65516	0	8.06179e-26	0	3.56243e-24
NC_009169.3	323301	347500	duplication	24200	4.39376	0	1.70702e-10	0	6.62441e-09
NC_009169.3	417401	423400	duplication	6000	1.89078	0	6.95811e-14	2.39059e-10	1.00542e-07
NC_009169.3	15225801	15227100	duplication	1300	4.40156	0.000757233	0	1	1
NC_009169.3	41306401	41325500	duplication	19100	2.09737	0	0.442011	0	4.70902
NC_009169.3	15331501	15342200	duplication	10700	4.2802	0	252690	0	1530.5
NC_009169.3	329401	343300	duplication	13900	3.97764	0	31951.1	0	164902
NC_009170.3	1	3900	duplication	3900	3.8886	1.42209e-08	2283660	2.47398e-05	0
NC_009170.3	222101	226800	duplication	4700	4.47468	0	17315700	2.36107e-10	0
NC_009170.3	265201	270000	duplication	4800	11.8744	0	0	2.5401e-05	0
NC_009170.3	13323101	13331700	deletion	8600	0.555671	1.85317e-11	0.949803	2.41474e-11	152.187
NC_009170.3	254401	261800	duplication	7400	9.23893	0	9.26131	0	1826.56
NC_009170.3	245301	261800	duplication	16500	10.6642	0	2485250000	0	2529100000
NC_009171.3	37027601	37065400	duplication	37800	1.78745	0	1.03103	0	3.25834
NC_009172.3	978701	993100	duplication	14400	3.47602	0	0	0	0
NC_009172.3	945001	972700	duplication	27700	3.38673	0	0	0	0
NC_009172.3	698301	701800	deletion	3500	0.025326	4.5535e-11	2.29335e-06	1.48748e-09	1.79937e-32
NC_009172.3	1272901	1285200	duplication	12300	2.12839	0	5.18587e-38	0	2.06702e-30
NC_009172.3	993901	999100	duplication	5200	3.08682	0	9.0599e-35	4.95051e-08	4.87801e-18
NC_009172.3	1094601	1109600	duplication	15000	1.93187	0	4.16074e-06	0	9.03321e-16
NC_009172.3	706601	710800	duplication	4200	2.31897	3.59623e-05	382698	0.0231592	1.98018e-12
NC_009172.3	1421701	1444600	duplication	22900	3.21625	0	4.51151e-12	0	2.95965e-10
NC_009172.3	772201	784400	duplication	12200	3.84295	0	5.98435e-14	0	3.12764e-10
NC_009172.3	1	12200	duplication	12200	2.28243	0	1421400	0	0.000237528
NC_009172.3	1258001	1260100	duplication	2100	2.31982	8.59579e-06	3.18326e-15	1	1
NC_009172.3	65901	109500	duplication	43600	3.70235	0	8.65296	0	21.2829
NC_009172.3	569501	581900	duplication	12400	5.84447	0	9512.94	0	72801.5
NC_009172.3	13301	19500	duplication	6200	2.15073	0	3485140	1.51783e-10	30395200
NC_009172.3	790101	828700	duplication	38600	5.06567	0	1913950000	0	1954590000
NC_009172.3	884801	900200	duplication	15400	2.25246	0	1882450000	0	1988520000
NC_009173.3	1	4600	duplication	4600	21.0846	0	0	4.56909e-07	0
NC_009174.3	3803301	3806800	deletion	3500	0.487239	1.58125e-06	1431.41	3.47905	180544
NC_009174.3	25022501	25039300	deletion	16800	0.446734	9.48646e-12	136671000	1.07684e-11	196381000

## Sheet: Non-racehorse_6
Chr	Start	End	Stype	Length	Normalized read-depth	p-val1	p-val2	p-val3	p-val4
NC_009144.3	164751601	164753800	duplication	2200	3.14133	1.65632e-06	3.98099e-24	637008	1.58619e-17
NC_009144.3	89862301	89864900	duplication	2600	6.58459	5.11954e-07	22526.8	15.3292	0
NC_009144.3	115246401	115249300	duplication	2900	2.39428	2.46203e-08	0.0842779	57.4727	0.371368
NC_009144.3	67586401	67589900	duplication	3500	3.56665	0.041959	0.0282402	874.165	55039.8
NC_009144.3	89839101	89843700	duplication	4600	5.36167	7.94562e-06	426805	248.705	19701200
NC_009144.3	164650101	164654900	duplication	4800	5.1016	1.66677e-08	1.87858e-06	7.8128e-05	0
NC_009144.3	164530801	164536900	duplication	6100	3.13701	4.18026e-10	22554.5	6.01137e-05	1063990
NC_009144.3	67601501	67611700	duplication	10200	2.15605	0	0.000965315	0	0.269418
NC_009144.3	115193601	115206000	duplication	12400	2.53748	0	1.14475e-11	0	2.23318e-08
NC_009144.3	67613701	67629600	duplication	15900	2.85347	0	272369	0	873332
NC_009144.3	164673701	164695500	duplication	21800	2.71823	0	0	0	0
NC_009145.3	108419501	108423000	duplication	3500	5.07324	0.0297523	0.710841	82.199	4.27664e-05
NC_009145.3	108388901	108392500	duplication	3600	10.9486	0	514111000	9.96078e-09	0
NC_009145.3	108433901	108438800	duplication	4900	10.4753	0	8.61254e-35	0	0
NC_009145.3	108398101	108403900	duplication	5800	9.94692	0	6.80777e-40	0	0
NC_009145.3	108372501	108379800	duplication	7300	10.9357	0	0	0	0
NC_009145.3	108329201	108344000	duplication	14800	9.15414	0	9.48226e-05	0	0.0062905
NC_009146.3	118177001	118181500	duplication	4500	11.2541	1.23673e-06	263143000	0.000746586	0
NC_009146.3	37354701	37390600	duplication	35900	11.3292	0	3.60316e-35	0	0
NC_009147.3	40917201	40919100	duplication	1900	5.09615	0.00223379	5.93271e-11	1	1
NC_009147.3	102362501	102364500	duplication	2000	2.41466	0.000392347	159.921	1	1
NC_009147.3	55070601	55073000	duplication	2400	3.20371	1.95231e-08	0	2444.9	3.14548e-27
NC_009147.3	102368501	102371900	duplication	3400	2.15778	1.10623e-08	2.2942e-06	7.09368	1743.64
NC_009147.3	79877701	79881700	duplication	4000	3.0566	0	0	3.18745e-09	0
NC_009147.3	80059401	80064600	duplication	5200	3.62486	0	0	0	0
NC_009147.3	106071401	106078000	deletion	6600	0.00153286	2.41474e-11	0	3.46462e-11	0
NC_009147.3	102349501	102359100	duplication	9600	1.79013	0	6076800	0	862.04
NC_009147.3	25732201	25743300	duplication	11100	29.7767	0	1080200000	0	1288240000
NC_009147.3	101957201	101968400	duplication	11200	16.9914	0	103741000	0	0
NC_009147.3	102461901	102474700	duplication	12800	2.60425	0	51123100	0	95932000
NC_009147.3	80003201	80020200	duplication	17000	2.3731	0	105524	0	350816
NC_009148.3	28223501	28224900	duplication	1400	16.693	0.0006143	0	1	1
NC_009148.3	32193401	32195800	duplication	2400	14.0218	9.76794e-06	0	1078.8	0
NC_009148.3	43901101	43903500	duplication	2400	8.20617	3.87239e-05	0	1375.41	0
NC_009148.3	43904301	43907100	duplication	2800	8.96087	0.00213833	0	413.635	0
NC_009148.3	45588201	45591300	duplication	3100	16.6938	0.000625658	0	3473.74	0
NC_009148.3	32201901	32205300	duplication	3400	8.93878	0	0	0.00341848	0
NC_009148.3	45502101	45506000	duplication	3900	5.24607	0.0201431	0.0350312	36.906	9.48078e-13
NC_009148.3	20559001	20563300	duplication	4300	1.55122	5.93755e-08	2092720	0.949307	60246300
NC_009148.3	28234701	28239500	duplication	4800	5.94497	0.000191451	237.683	0.940453	212249
NC_009148.3	41155601	41160900	duplication	5300	4.10606	0	1.26784e-12	2.1636e-08	5.31002e-06
NC_009148.3	28227901	28233200	duplication	5300	11.7883	0	2715520000	3.5458e-07	2773180000
NC_009148.3	33139101	33144700	duplication	5600	17.4718	0	0	0	0
NC_009148.3	45549601	45555400	duplication	5800	2.16295	1.64868e-10	19379.4	1.12547e-05	1175810
NC_009148.3	28251901	28258900	duplication	7000	5.26755	0	1490780	1.27498e-10	0
NC_009148.3	33136601	33144700	duplication	8100	19.5671	0	2636810000	0	2692800000
NC_009148.3	28262501	28271300	duplication	8800	4.65246	0	0.00357248	0	1.09723e-10
NC_009148.3	37250401	37261700	duplication	11300	2.20432	0	6.13392e-28	0	1.89695e-21
NC_009148.3	32132201	32185400	duplication	53200	4.85562	0	0.000214684	0	0.000668756
NC_009149.3	40509701	40512600	duplication	2900	2.09853	4.83613e-09	4.56899	138.013	5340150
NC_009149.3	59776801	59781800	duplication	5000	5.04605	0.00293907	5.36845	9.01298	273.651
NC_009149.3	27955301	27961500	duplication	6200	9.62512	6.12505e-07	1.69024e-08	1.10205e-05	2.22909e-38
NC_009149.3	59766001	59776100	duplication	10100	13.0899	0	2581990000	0	745830000
NC_009149.3	59842101	59857900	duplication	15800	8.74735	0	5.84445e-13	0	3.25444e-10
NC_009149.3	75578301	75599400	duplication	21100	2.58304	0	403355000	0	485824000
NC_009149.3	59814001	59841800	duplication	27800	12.7808	0	0	0	0
NC_009150.3	53996601	53997900	duplication	1300	3.65224	0.0138021	0	1	1
NC_009150.3	176101	178200	deletion	2100	0.332503	0.0370315	1677200	1	1
NC_009150.3	45039801	45043500	duplication	3700	1.97368	0.0385663	3595550	3599.69	133217000
NC_009150.3	13025301	13029100	duplication	3800	2.13669	0.000607763	800247000	334.295	1567580000
NC_009150.3	78240001	78243900	duplication	3900	1.8536	2.30804e-07	9.53404e-06	0.000561489	0.149092
NC_009150.3	35726801	35732000	duplication	5200	2.26869	0	1.44966e-16	1.40148e-07	7.77663e-07
NC_009150.3	54734901	54740200	duplication	5300	13.867	0.000107247	2610760000	0.00717272	2506040000
NC_009150.3	35794801	35800300	duplication	5500	1.73324	0.0434209	64223800	12.3036	255752000
NC_009150.3	53820401	53831400	deletion	11000	0	1.44884e-11	0	1.77081e-11	0
NC_009150.3	77098301	77109800	duplication	11500	1.42843	0	3560020	6.03938e-10	11401100
NC_009150.3	53862401	53880300	duplication	17900	1.65668	0	8364.53	0	34749.1
NC_009150.3	54262501	54286100	duplication	23600	1.51901	0	28641100	0	42322300
NC_009151.3	6035601	6036900	duplication	1300	2.92995	0.00301686	2.8026e-45	1	1
NC_009151.3	15214501	15219900	duplication	5400	7.31609	0	1.46359e-09	0	0
NC_009151.3	2384601	2390700	duplication	6100	6.80881	3.5388e-06	3.28928e-16	6.70584e-05	1.74382e-12
NC_009151.3	93620501	93628100	duplication	7600	8.13651	0	2.67894	0	0
NC_009151.3	15220101	15228500	duplication	8400	7.51265	0	2628510000	0	2684320000
NC_009151.3	1767201	1777000	duplication	9800	10.972	0	0	0	0
NC_009151.3	13394001	13406400	duplication	12400	10.4902	0	0	0	0
NC_009151.3	13373401	13386900	duplication	13500	5.84439	0	0	0	0
NC_009151.3	5793201	5807300	duplication	14100	1.5675	0	43909200	0	72981700
NC_009151.3	1295301	1312000	duplication	16700	17.5638	0	0	0	0
NC_009151.3	32775801	32802400	duplication	26600	3.10125	0	2171090000	0	2217180000
NC_009151.3	1313001	1350800	duplication	37800	11.1099	0	0.106735	0	0.380316
NC_009151.3	33207701	33284200	duplication	76500	1.84965	0	124719000	0	135376000
NC_009152.3	30177501	30178600	duplication	1100	24.5899	0.00598798	0	1	1
NC_009152.3	37661001	37663100	duplication	2100	8.50037	0.0443795	342670000	1	1
NC_009152.3	30161901	30164100	duplication	2200	26.0156	0.00884452	2058860000	155653	0
NC_009152.3	37614201	37617400	duplication	3200	2.76061	0.0116796	3.03201	41.7941	1.97365e-10
NC_009152.3	37283101	37286400	duplication	3300	2.26009	6.2843e-06	8503760	159.105	289726000
NC_009152.3	30164101	30170200	deletion	6100	0.390142	2.61266e-11	1.3072e-10	3.88713e-11	0.000286999
NC_009152.3	37527501	37540200	duplication	12700	1.97088	3.14428e-07	2770.05	2.30491e-05	24536.8
NC_009152.3	37627101	37650800	deletion	23700	0.441548	6.72458e-12	2871000000	7.34436e-12	2871000000
NC_009152.3	37472601	37496800	duplication	24200	1.81183	0	30694900	0	44663800
NC_009152.3	30186501	30222700	duplication	36200	22.1893	0	224821000	0	14708500
NC_009153.3	12509301	12512400	duplication	3100	8.15201	0	0	4.86811e-08	0
NC_009153.3	21630301	21633400	duplication	3100	1.7373	0.0016435	1.51377	2.72021	1.03739e-09
NC_009153.3	12608401	12612200	duplication	3800	2.18878	0.0147208	15279800	3.01122	0.057059
NC_009153.3	1425401	1431100	deletion	5700	0.617263	0.000223167	1107550000	0.0516971	2870620
NC_009153.3	13217501	13223400	deletion	5900	0.513582	1.19637e-07	1359840	0.00121632	18216000
NC_009153.3	11807001	11812900	duplication	5900	2.16454	0	1.82825e-37	0	8.35019e-22
NC_009153.3	12483001	12489800	duplication	6800	1.41377	0.0341355	925959000	1133.55	1291620000
NC_009153.3	13035701	13050200	duplication	14500	1.53092	0	119803	0	481445
NC_009154.3	42063901	42065700	deletion	1800	0.134703	1.76811e-05	0.0192196	1	1
NC_009154.3	21443801	21445700	duplication	1900	2.27966	0.000919534	2.09324e-06	1	1
NC_009154.3	61031801	61035000	duplication	3200	19.4864	0	0	1.7345e-07	0
NC_009154.3	61661601	61669500	duplication	7900	3.49522	0	0	0	0
NC_009154.3	61078801	61089800	duplication	11000	13.4057	0	0	0	1.59703e-38
NC_009154.3	61158101	61169700	duplication	11600	14.4205	0	0.0138663	0	0
NC_009154.3	1	17700	deletion	17700	0.418305	9.0041e-12	2.21738e-39	1.01511e-11	6.05684e-34
NC_009154.3	61132501	61169600	duplication	37100	9.94487	0	1.03694e-13	0	1.68105e-12
NC_009155.3	25807001	25809100	duplication	2100	2.09669	0.00132494	25.5525	1	1
NC_009155.3	33027801	33030000	duplication	2200	19.0885	0.00652524	2759970000	711144	0
NC_009155.3	23025601	23028000	duplication	2400	9.64648	0.00616784	7.19358e-20	5993.22	0
NC_009155.3	35283801	35286700	duplication	2900	2.50909	3.86837e-05	3.91648e-08	36.516	0.000366468
NC_009155.3	14682401	14685300	duplication	2900	4.60303	0.00146979	2192230000	29883.3	2640450000
NC_009155.3	14692201	14695100	duplication	2900	4.89401	4.02938e-07	2.37871e-06	4.52591	1.24644e-21
NC_009155.3	15132801	15136000	duplication	3200	4.04535	0.00269084	2776090000	25458.4	2835040000
NC_009155.3	13217001	13220300	duplication	3300	2.16749	9.00213e-08	6.26087e-07	3.82499	0.0562795
NC_009155.3	12625401	12628700	duplication	3300	2.23019	0.000452791	65192.3	368.232	42524900
NC_009155.3	20727301	20731000	duplication	3700	3.63121	6.83148e-08	267859	0.000197653	0
NC_009155.3	18397301	18401700	duplication	4400	4.90168	0	0	1.02148e-05	0
NC_009155.3	15897501	15902000	duplication	4500	5.51929	0	5.94433e-27	0	0
NC_009155.3	26295101	26299800	duplication	4700	2.1664	0	0.000644247	2.31669e-06	155.452
NC_009155.3	25800901	25805600	duplication	4700	2.82661	0	29102.1	9.16097e-08	2.47547e-13
NC_009155.3	33055501	33060200	duplication	4700	12.9558	2.37264e-05	4117.73	226.272	1262410
NC_009155.3	2588501	2593500	duplication	5000	18.5539	0	0	0	0
NC_009155.3	32943201	32948900	duplication	5700	21.3394	0	1.19178e-35	6.41797e-07	4.4542e-20
NC_009155.3	29317101	29323400	duplication	6300	2.1693	0	1.24341e-17	7.41268e-11	1.05941e-15
NC_009155.3	17216401	17222800	duplication	6400	2.53517	0	2559780000	0.000120879	2653230000
NC_009155.3	16189801	16197900	duplication	8100	2.5287	0	3.58856e-08	0	9.81645e-15
NC_009155.3	23028201	23036400	duplication	8200	18.8119	0	292687	0	0
NC_009155.3	4027701	4036300	deletion	8600	0.575207	1.85317e-11	143673000	5.41867e-08	288306000
NC_009155.3	29151901	29160500	duplication	8600	2.02604	0	5.67293e-24	0	6.26756e-17
NC_009155.3	20925701	20934500	duplication	8800	2.09071	0	0.000156128	0	3.18574e-19
NC_009155.3	17205201	17215200	duplication	10000	3.44214	0	99542600	0	194991000
NC_009155.3	33043401	33053500	duplication	10100	21.4302	0	4.76441e-44	0	1.35056e-33
NC_009155.3	16266301	16277400	duplication	11100	2.86969	0	515205000	0	1.88857e-30
NC_009155.3	12850301	12861800	duplication	11500	6.65943	0	0	0	0
NC_009155.3	26269701	26283100	duplication	13400	3.419	0	1.77089e-40	0	0
NC_009155.3	16008101	16024000	duplication	15900	1.56972	0	1.47971e-08	0	2.21182e-06
NC_009155.3	23000401	23017000	duplication	16600	16.4909	0	2411570000	0	2462770000
NC_009155.3	23017501	23036400	duplication	18900	18.1965	0	2.948e-07	0	0
NC_009155.3	13229501	13251900	duplication	22400	2.14341	0	0.719669	0	5.18031
NC_009155.3	16285201	16309200	duplication	24000	1.70919	0	2209950000	0	2258680000
NC_009155.3	32949701	32978200	duplication	28500	17.557	0	460519	0	850253
NC_009155.3	15800301	15830800	duplication	30500	1.47702	0	1.09573	0	0.0301853
NC_009155.3	34919201	34958600	duplication	39400	4.65824	0	0	0	0
NC_009155.3	18239701	18280200	duplication	40500	2.29247	0	15740000	0	20354500
NC_009155.3	15548001	15610300	duplication	62300	1.54728	0	8737600	0	10524100
NC_009155.3	17325101	17421100	duplication	96000	1.83176	0	210398000	0	222171000
NC_009156.3	25947301	25948900	duplication	1600	36.2122	0.000384873	0	1	1
NC_009156.3	23622901	23625200	duplication	2300	9.68568	0.0395668	1.49863e-10	8242.43	0
NC_009156.3	23449701	23452000	duplication	2300	10.7334	0.0247345	0	352950	0
NC_009156.3	26189301	26191800	duplication	2500	2.99489	3.42205e-07	1.21063e-17	287.42	1.30327e-18
NC_009156.3	26397601	26400200	duplication	2600	2.08171	0.00406047	0.000963092	30592.1	718107
NC_009156.3	27972101	27975100	duplication	3000	2.36564	1.26191e-05	0.000551426	186.713	10195.3
NC_009156.3	23790201	23794400	duplication	4200	8.83634	0.000595398	2155190	0.0399041	4.66384e-11
NC_009156.3	23421901	23426900	duplication	5000	10.6267	3.82494e-10	113066	0.00047772	6534510
NC_009156.3	23645201	23650500	duplication	5300	10.5221	1.16009e-05	9235990	0.34585	80550500
NC_009156.3	27880901	27887600	duplication	6700	2.31957	0	11.6381	9.65228e-06	3723.93
NC_009156.3	23737601	23746200	duplication	8600	6.78184	7.75006e-06	19899500	1.2698e-05	60753.7
NC_009156.3	7121701	7134700	duplication	13000	2.70383	0	1.4013e-45	0	3.53656e-37
NC_009156.3	23608101	23622400	duplication	14300	11.3534	0	374254	0	397.839
NC_009156.3	26578401	26596100	duplication	17700	3.00309	0	0	0	0
NC_009156.3	26514401	26532800	duplication	18400	2.60017	0	1.18294e-35	0	7.89636e-31
NC_009156.3	6760201	6780600	duplication	20400	11.9736	0	5878230	0	10785800
NC_009156.3	6729501	6750400	duplication	20900	5.82192	0	4284730	0	7986640
NC_009156.3	22838301	22865700	duplication	27400	2.1046	0	45077200	0	61043800
NC_009156.3	41277301	41304900	deletion	27600	0.00468756	5.77437e-12	0	6.22549e-12	0
NC_009156.3	23460701	23500500	duplication	39800	15.3628	0	0	0	0
NC_009157.3	93599201	93601800	duplication	2600	2.1553	2.05566e-06	0.0292353	2885.14	91355.7
NC_009157.3	31717201	31720800	duplication	3600	10.0015	3.74336e-05	708976000	8327.06	1541970000
NC_009157.3	2776301	2780100	duplication	3800	1.9039	0	140.093	7.44431e-05	3.82316e-07
NC_009157.3	1	40900	duplication	40900	5.91287	0	0.0164516	0	0.0583352
NC_009158.3	29844201	29846400	duplication	2200	4.34666	2.3703e-07	0	318828	8.94639e-19
NC_009158.3	1	3900	duplication	3900	2.46242	3.23361e-05	2214470000	4.22393	2.92199e-12
NC_009158.3	30278901	30282900	duplication	4000	2.93005	7.52632e-05	2374190	5.9582	82560800
NC_009158.3	17383501	17389200	deletion	5700	0.511101	3.91441e-10	87.3448	0.00037155	37906.1
NC_009158.3	3409401	3417900	duplication	8500	6.01506	0	18963000	6.84566e-08	61784400
NC_009158.3	30270301	30278900	deletion	8600	0.410845	1.85317e-11	9.09217	2.41474e-11	0.000585722
NC_009158.3	30239701	30252800	duplication	13100	3.43705	0	1275060	0	4143450
NC_009158.3	13762501	13776100	duplication	13600	1.65912	0	1266060	0	2139490
NC_009158.3	3413101	3431200	duplication	18100	3.01072	0	3204710	0	6792090
NC_009159.3	3566301	3570100	duplication	3800	3.20222	0	2.99921e-33	0.00185776	3.73494e-11
NC_009159.3	12301	31100	duplication	18800	10.0394	0	4.7946e-27	0	0
NC_009160.3	36631201	36641300	deletion	10100	0.610601	1.57795e-11	2.51075e-06	1.96756e-11	1.94088e-11
NC_009160.3	17928201	17943800	duplication	15600	8.5359	0	0	0	0
NC_009160.3	18943401	18965300	duplication	21900	4.47515	0	2454470	0	4678940
NC_009161.3	13174001	13177900	duplication	3900	1.83601	0.0276768	1773420000	5.18909	5488.71
NC_009161.3	13182601	13187100	duplication	4500	1.88952	0.00026204	6934770	2.54769	100959000
NC_009161.3	76406301	76413000	duplication	6700	4.30182	0	4.07213e-20	0	1.66429e-11
NC_009161.3	3889901	3896700	duplication	6800	5.37373	0	0	0	3.85626e-33
NC_009161.3	13024901	13032300	deletion	7400	0.397897	2.15368e-11	1112010000	4.72215e-10	1436950000
NC_009161.3	5701	13100	duplication	7400	2.15685	0	0.00226742	0	1.36029e-15
NC_009162.3	7195001	7198300	duplication	3300	24.7557	0	0	6.00712e-08	0
NC_009162.3	10658301	10662000	duplication	3700	30.0538	5.49617e-05	0	2.03894	0
NC_009162.3	10654001	10658000	duplication	4000	23.4529	0.0154675	2748470000	13.1736	2081020000
NC_009162.3	7259301	7263400	duplication	4100	6.44408	1.55485e-10	2560010000	1.03392e-05	3.14351e-06
NC_009162.3	1	7500	duplication	7500	28.9565	0	0	0	0
NC_009162.3	4947101	4954700	duplication	7600	11.1749	0	6.69823e-22	0	0
NC_009162.3	7199801	7207700	duplication	7900	23.2086	0	2115.48	0	0
NC_009162.3	7125901	7139600	duplication	13700	14.7236	0	518274000	0	0
NC_009162.3	7144101	7158600	duplication	14500	11.3228	0	0	0	0
NC_009162.3	2334901	2356000	deletion	21100	0.262555	7.5532e-12	2871000000	8.34411e-12	2871000000
NC_009162.3	4908601	4942000	duplication	33400	5.13409	0	3.24347e-21	0	2.01486e-19
NC_009162.3	7410901	7457200	duplication	46300	12.1448	0	0	0	0
NC_009162.3	7269701	7355900	duplication	86200	13.7508	0	235844000	0	249924000
NC_009163.3	30291601	30293400	deletion	1800	0.165792	2.41246e-06	0.0797741	1	1
NC_009163.3	48558201	48562000	duplication	3800	11.3861	3.35521e-10	0	5.25455e-05	0
NC_009163.3	28766601	28774900	duplication	8300	1.74345	0	654986000	1.11308e-09	935154000
NC_009163.3	31794801	31812200	duplication	17400	2.95486	0	8.93187e-14	0	3.45115e-11
NC_009163.3	25241401	25292300	duplication	50900	2.48418	0	2.43401	0	5.53063
NC_009163.3	31725401	31784900	duplication	59500	2.75459	0	0	0	0
NC_009164.3	243101	244900	duplication	1800	3.85437	0.00128357	1.69083e-29	1	1
NC_009164.3	4917101	4919700	duplication	2600	26.0046	5.72858e-06	2793650000	199.719	0
NC_009164.3	279301	282700	duplication	3400	3.9478	0	1.82169e-43	0.249767	9.23253e-13
NC_009164.3	185001	188900	duplication	3900	2.77881	0	1.07984e-26	0.000178726	0
NC_009164.3	11514101	11519200	duplication	5100	20.5519	0	2745770000	0	0
NC_009164.3	593201	598400	duplication	5200	4.83838	0	122370	3.05796e-07	5869230
NC_009164.3	36601	42100	duplication	5500	1.94533	5.79536e-10	3148.25	0.00101898	462732
NC_009164.3	884101	890000	duplication	5900	4.2006	0	2.32101e-06	1.51935e-07	0.3032
NC_009164.3	11503601	11510200	duplication	6600	11.7162	0	0	0	0
NC_009164.3	1889501	1899000	duplication	9500	2.30882	0	124447000	8.49987e-11	240959000
NC_009164.3	1967001	1978700	duplication	11700	3.47809	0	1.04281e-08	0	9.98559e-06
NC_009164.3	170701	183700	duplication	13000	2.23071	0	5.54541e-27	0	1.73145e-21
NC_009164.3	684801	705200	duplication	20400	7.95895	0	1.77214e-40	0	1.18294e-35
NC_009164.3	841701	872900	duplication	31200	3.28771	0	84491.6	0	164921
NC_009165.3	24775601	24781200	duplication	5600	1.77688	1.50266e-08	254459	2.13125e-05	0.00545903
NC_009165.3	764001	769700	duplication	5700	2.01902	0	0.010118	2.23983e-08	105.601
NC_009166.3	5001	7400	duplication	2400	24.7681	1.5653e-06	0	1554.26	0
NC_009166.3	15682701	15698900	duplication	16200	2.08623	0	2.3346e-24	0	2.84037e-20
NC_009166.3	17361401	17378200	duplication	16800	9.23739	0	6.06685e-18	0	9.09006e-15
NC_009166.3	8733201	8750400	duplication	17200	16.2254	0	1.6014e-41	0	1.1167e-35
NC_009166.3	6498701	6522000	duplication	23300	3.72751	0	2.8292e-20	0	8.73939e-18
NC_009166.3	15844401	15869000	duplication	24600	6.19641	0	0.0371129	0	0.28495
NC_009166.3	11401	49700	duplication	38300	15.8244	0	74201800	0	89808800
NC_009167.3	555101	557100	duplication	2000	2.49482	0.00174958	2.27944e-06	1	1
NC_009167.3	1	4000	duplication	4000	3.27066	0.00294361	14780.2	1.69733	3010.77
NC_009167.3	16497501	16510600	duplication	13100	2.12669	0	6.12367e-43	0	4.73523e-35
NC_009167.3	485101	519300	duplication	34200	6.71908	0	56597.5	0	106649
NC_009169.3	15225801	15227100	duplication	1300	4.40156	0.000757233	0	1	1
NC_009169.3	68401	71200	duplication	2800	9.98298	2.68513e-05	121782	0.251898	0
NC_009169.3	15331501	15342200	duplication	10700	4.2802	0	252690	0	1530.5
NC_009169.3	41306401	41325500	duplication	19100	2.09737	0	0.442011	0	4.70902
NC_009169.3	323301	347500	duplication	24200	4.39376	0	1.70702e-10	0	6.62441e-09
NC_009169.3	801	28700	deletion	27900	2.27302	5453.09	2249450000	5000.75	2289140000
NC_009169.3	15271901	15313900	duplication	42000	7.9885	0	9.65284e-35	0	1.13453e-32
NC_009170.3	509101	511000	duplication	1900	4.95076	0.00869352	0	1	1
NC_009170.3	1	3900	duplication	3900	3.8886	1.42209e-08	2283660	2.47398e-05	0
NC_009170.3	222001	226500	duplication	4500	4.41535	0	4.24448e-13	3.71784e-07	0
NC_009170.3	205701	211700	duplication	6000	3.95847	0	1130090000	8.66986e-08	0.00210168
NC_009170.3	37569901	37576000	duplication	6100	11.8529	0	2692800000	2.99683e-06	2749970000
NC_009170.3	5636201	5643700	duplication	7500	1.90254	0	29280000	2.31815e-10	99455200
NC_009170.3	245301	261800	duplication	16500	10.6642	0	2485250000	0	2529100000
NC_009170.3	525601	571200	duplication	45600	3.10494	0	109469000	0	126332000
NC_009171.3	51201	53100	duplication	1900	2.6586	0.00556637	416204000	1	1
NC_009171.3	706901	731200	duplication	24300	1.6564	0	1481180000	0	1.44681e-19
NC_009172.3	706601	710800	duplication	4200	2.31897	3.59623e-05	382698	0.0231592	1.98018e-12
NC_009172.3	1	12200	duplication	12200	2.28243	0	1421400	0	0.000237528
NC_009172.3	772201	784400	duplication	12200	3.84295	0	5.98435e-14	0	3.12764e-10
NC_009172.3	1272901	1285200	duplication	12300	2.12839	0	5.18587e-38	0	2.06702e-30
NC_009172.3	978701	993100	duplication	14400	3.47602	0	0	0	0
NC_009172.3	1094601	1109600	duplication	15000	1.93187	0	4.16074e-06	0	9.03321e-16
NC_009172.3	884801	900200	duplication	15400	2.25246	0	1882450000	0	1988520000
NC_009172.3	1421701	1444600	duplication	22900	3.21625	0	4.51151e-12	0	2.95965e-10
NC_009172.3	921301	944700	duplication	23400	2.93065	0	1496780000	0	905.497
NC_009172.3	790101	828700	duplication	38600	5.06567	0	1913950000	0	1954590000
NC_009172.3	711901	752300	duplication	40400	4.18198	0	3.18935e-25	0	1.52971e-23
NC_009172.3	1337701	1398100	duplication	60400	3.14662	0	5.23436e-13	0	2.74602e-12
NC_009172.3	1166201	1245600	duplication	79400	3.42852	0	1.4013e-45	0	4.06377e-44
NC_009172.3	944901	1134600	duplication	189700	2.53364	0	1.19191e-39	0	3.85773e-39
NC_009173.3	1	4600	duplication	4600	21.0846	0	0	4.56909e-07	0
NC_009174.3	16787901	16792100	duplication	4200	2.18359	0	1.99678e-23	8.84662e-07	1.24183e-14
NC_009174.3	25022601	25031900	deletion	9300	0.390329	1.71368e-11	1108340000	1.15709e-09	1360090000
NC_009174.3	1	10900	duplication	10900	5.52578	0.00101694	1804670	1.19619e-08	6979970

## Sheet: Non-racehorse_7
Chr	Start	End	Stype	Length	Normalized read-depth	p-val1	p-val2	p-val3	p-val4
NC_009144.3	89842401	89843700	duplication	1300	4.76857	0.0292607	0	1	1
NC_009144.3	160497101	160499200	deletion	2100	0.466172	0.0321363	87164.5	1	1
NC_009144.3	164751601	164753800	duplication	2200	3.14133	1.65632e-06	3.98099e-24	637008	1.58619e-17
NC_009144.3	164775701	164777900	duplication	2200	1.90328	0.00705087	4820.88	1531160	18767700
NC_009144.3	89862401	89865000	duplication	2600	4.52442	1.82236e-06	485965000	207.954	0
NC_009144.3	67586401	67589900	duplication	3500	3.56665	0.041959	0.0282402	874.165	55039.8
NC_009144.3	159230601	159235800	duplication	5200	30.3119	4.2908e-10	2719030	9.96078e-11	0
NC_009144.3	164530801	164536900	duplication	6100	3.13701	4.18026e-10	22554.5	6.01137e-05	1063990
NC_009144.3	67601501	67611700	duplication	10200	2.15605	0	0.000965315	0	0.269418
NC_009144.3	67613701	67629600	duplication	15900	2.85347	0	272369	0	873332
NC_009144.3	164555301	164578400	duplication	23100	2.64101	0	7.91609e-10	0	3.20181e-08
NC_009145.3	108388901	108392500	duplication	3600	10.9486	0	514111000	9.96078e-09	0
NC_009145.3	108433901	108438800	duplication	4900	10.4753	0	8.61254e-35	0	0
NC_009145.3	108398101	108403900	duplication	5800	9.94692	0	6.80777e-40	0	0
NC_009145.3	108372501	108379800	duplication	7300	10.9357	0	0	0	0
NC_009145.3	47548201	47556000	deletion	7800	0.143653	2.04324e-11	1.08746e-17	2.7478e-11	1.80588e-18
NC_009145.3	108193501	108236200	duplication	42700	2.02916	0	1833260000	0	1872190000
NC_009146.3	40743601	40746200	duplication	2600	2.74561	3.95244e-07	1.76455e-20	1566	5.34926e-13
NC_009146.3	67718901	67722000	duplication	3100	1.93085	2.93482e-06	21327600	1.86409	0.989041
NC_009146.3	118177001	118181500	duplication	4500	11.2541	1.23673e-06	263143000	0.000746586	0
NC_009146.3	40792201	40804500	duplication	12300	2.07828	0	3.63496e-05	0	0.00661092
NC_009146.3	97409501	97427400	deletion	17900	0.311782	8.90349e-12	9.00052e-29	1.00234e-11	1.39519e-24
NC_009147.3	40917201	40919100	duplication	1900	5.09615	0.00223379	5.93271e-11	1	1
NC_009147.3	55070601	55073000	duplication	2400	3.20371	1.95231e-08	0	2444.9	3.14548e-27
NC_009147.3	79977001	79979400	duplication	2400	3.02602	2.65621e-10	2.44807e-42	6806.28	8.84088
NC_009147.3	79877701	79881700	duplication	4000	3.0566	0	0	3.18745e-09	0
NC_009147.3	80059501	80064600	duplication	5100	2.89762	0	0	0	0
NC_009147.3	106071401	106078000	deletion	6600	0.00153286	2.41474e-11	0	3.46462e-11	0
NC_009147.3	1604501	1612100	duplication	7600	2.25899	2.93581e-10	14299000	3.66779e-05	57714700
NC_009147.3	102349501	102359100	duplication	9600	1.79013	0	6076800	0	862.04
NC_009147.3	25732201	25743300	duplication	11100	29.7767	0	1080200000	0	1288240000
NC_009147.3	101957201	101968400	duplication	11200	16.9914	0	103741000	0	0
NC_009147.3	102461901	102474700	duplication	12800	2.60425	0	51123100	0	95932000
NC_009147.3	80003201	80020200	duplication	17000	2.3731	0	105524	0	350816
NC_009147.3	79901301	79925400	duplication	24100	1.78408	0	345963000	0	412378000
NC_009148.3	28220001	28221100	deletion	1100	0	2.6386e-05	4.90758e-24	1	1
NC_009148.3	28223501	28224900	duplication	1400	16.693	0.0006143	0	1	1
NC_009148.3	28228201	28229800	duplication	1600	14.19	0.0210812	0	1	1
NC_009148.3	32193401	32195800	duplication	2400	14.0218	9.76794e-06	0	1078.8	0
NC_009148.3	28246501	28249600	duplication	3100	8.31276	5.34463e-07	3.82002e-19	78.5524	0.368605
NC_009148.3	32201901	32205300	duplication	3400	8.93878	0	0	0.00341848	0
NC_009148.3	45502101	45506000	duplication	3900	5.24607	0.0201431	0.0350312	36.906	9.48078e-13
NC_009148.3	28234701	28239500	duplication	4800	5.94497	0.000191451	237.683	0.940453	212249
NC_009148.3	41155601	41160900	duplication	5300	4.10606	0	1.26784e-12	2.1636e-08	5.31002e-06
NC_009148.3	33136601	33144700	duplication	8100	19.5671	0	2636810000	0	2692800000
NC_009148.3	32579001	32587800	duplication	8800	12.7287	0	2658360000	0	2705260000
NC_009148.3	28262501	28271300	duplication	8800	4.65246	0	0.00357248	0	1.09723e-10
NC_009148.3	19180301	19191400	duplication	11100	17.9706	0	0	0	0
NC_009148.3	37250401	37261700	duplication	11300	2.20432	0	6.13392e-28	0	1.89695e-21
NC_009148.3	32132201	32185400	duplication	53200	4.85562	0	0.000214684	0	0.000668756
NC_009148.3	44267101	44330800	duplication	63700	3.28729	0	473712000	0	501283000
NC_009149.3	74172001	74174300	duplication	2300	2.04611	0.00245117	2.44294e-07	396660	4338290
NC_009149.3	27668401	27672900	duplication	4500	8.02444	0.00283796	58593000	35.4199	330400000
NC_009149.3	27955301	27961500	duplication	6200	9.62512	6.12505e-07	1.69024e-08	1.10205e-05	2.22909e-38
NC_009149.3	59842101	59857900	duplication	15800	8.74735	0	5.84445e-13	0	3.25444e-10
NC_009149.3	59814001	59841800	duplication	27800	12.7808	0	0	0	0
NC_009149.3	38642101	38671600	duplication	29500	2.05415	0	1.94013e-13	0	6.17868e-12
NC_009150.3	33348601	33351800	duplication	3200	1.5787	0.00425152	22773700	3152.15	1937080
NC_009150.3	54734901	54740200	duplication	5300	13.867	0.000107247	2610760000	0.00717272	2506040000
NC_009150.3	35794801	35800300	duplication	5500	1.73324	0.0434209	64223800	12.3036	255752000
NC_009150.3	77098301	77109800	duplication	11500	1.42843	0	3560020	6.03938e-10	11401100
NC_009150.3	54244301	54257800	duplication	13500	1.59121	0	46340800	0	85399600
NC_009150.3	53862401	53880300	duplication	17900	1.65668	0	8364.53	0	34749.1
NC_009150.3	35689601	35707900	duplication	18300	2.85299	0	9450310	0	17650900
NC_009151.3	11342201	11343800	deletion	1600	0.0122756	9.96078e-11	3.57528e-32	1	1
NC_009151.3	6132201	6134300	duplication	2100	3.17566	3.36883e-06	0	1	1
NC_009151.3	13370001	13372800	duplication	2800	3.65715	1.79408e-07	0	228.457	5.71752e-13
NC_009151.3	2384601	2390700	duplication	6100	6.80881	3.5388e-06	3.28928e-16	6.70584e-05	1.74382e-12
NC_009151.3	1272601	1279400	duplication	6800	6.12073	9.37485e-11	6.90789e-06	2.00544e-07	1.72326e-37
NC_009151.3	93620501	93628100	duplication	7600	8.13651	0	2.67894	0	0
NC_009151.3	15369401	15377100	duplication	7700	3.277	0	287198000	9.97057e-08	140.387
NC_009151.3	1767201	1777000	duplication	9800	10.972	0	0	0	0
NC_009151.3	6929701	6940500	duplication	10800	7.41541	0	0.0364989	0	3.802
NC_009151.3	13394001	13406400	duplication	12400	10.4902	0	0	0	0
NC_009151.3	5560201	5577700	duplication	17500	2.06123	0	1.88188e-06	0	0.000102292
NC_009151.3	1313001	1350800	duplication	37800	11.1099	0	0.106735	0	0.380316
NC_009151.3	33207701	33284200	duplication	76500	1.84965	0	124719000	0	135376000
NC_009151.3	2396401	2510700	duplication	114300	2.15347	0	119.184	0	160.467
NC_009152.3	30177501	30178600	duplication	1100	24.5899	0.00598798	0	1	1
NC_009152.3	30161901	30164100	duplication	2200	26.0156	0.00884452	2058860000	155653	0
NC_009152.3	37324901	37327400	duplication	2500	3.57412	0.00184332	43428.2	696.747	0
NC_009152.3	37614201	37617400	duplication	3200	2.76061	0.0116796	3.03201	41.7941	1.97365e-10
NC_009152.3	37527501	37540200	duplication	12700	1.97088	3.14428e-07	2770.05	2.30491e-05	24536.8
NC_009152.3	30056701	30075100	duplication	18400	2.34415	0	570673000	0	680226000
NC_009152.3	30186501	30222700	duplication	36200	22.1893	0	224821000	0	14708500
NC_009153.3	12509301	12512400	duplication	3100	8.15201	0	0	4.86811e-08	0
NC_009153.3	16654901	16663200	duplication	8300	2.02835	0	104784	0	3.21334e-14
NC_009153.3	16832001	16840700	duplication	8700	3.0733	0	6.29657e-10	0	4.79788e-18
NC_009153.3	21612101	21625200	duplication	13100	2.12942	0	5.43259e-17	0	4.59395e-13
NC_009153.3	13008301	13025200	duplication	16900	2.15993	0	0	0	0
NC_009153.3	15261501	15288800	deletion	27300	0.474942	5.83782e-12	2698340000	6.29931e-12	2710630000
NC_009154.3	61031801	61035000	duplication	3200	19.4864	0	0	1.7345e-07	0
NC_009154.3	21630801	21637000	duplication	6200	4.36881	0	0	0	0
NC_009154.3	42056401	42063800	duplication	7400	1.76816	1.95554e-08	1549.78	3.77533e-05	0.0237247
NC_009154.3	61661601	61669500	duplication	7900	3.49522	0	0	0	0
NC_009154.3	61078801	61089800	duplication	11000	13.4057	0	0	0	1.59703e-38
NC_009154.3	61158101	61169700	duplication	11600	14.4205	0	0.0138663	0	0
NC_009154.3	29526701	29539300	deletion	12600	0.419488	1.26486e-11	0.00251456	1.50351e-11	0.206235
NC_009155.3	16754701	16756000	deletion	1300	0.0152554	1.22594e-10	2.04532e-19	1	1
NC_009155.3	35244301	35246000	duplication	1700	3.46733	0.00646426	6.68485e-06	1	1
NC_009155.3	20975501	20977200	duplication	1700	4.8538	3.24857e-06	0	1	1
NC_009155.3	4575901	4578700	duplication	2800	17.762	0.0026604	2.9592e-20	1.03787	0
NC_009155.3	35283801	35286700	duplication	2900	2.50909	3.86837e-05	3.91648e-08	36.516	0.000366468
NC_009155.3	15132801	15136000	duplication	3200	4.04535	0.00269084	2776090000	25458.4	2835040000
NC_009155.3	13217001	13220300	duplication	3300	2.16749	9.00213e-08	6.26087e-07	3.82499	0.0562795
NC_009155.3	12625401	12628700	duplication	3300	2.23019	0.000452791	65192.3	368.232	42524900
NC_009155.3	20727301	20731000	duplication	3700	3.63121	6.83148e-08	267859	0.000197653	0
NC_009155.3	18397301	18401700	duplication	4400	4.90168	0	0	1.02148e-05	0
NC_009155.3	15897501	15902000	duplication	4500	5.51929	0	5.94433e-27	0	0
NC_009155.3	26295101	26299800	duplication	4700	2.1664	0	0.000644247	2.31669e-06	155.452
NC_009155.3	33055501	33060200	duplication	4700	12.9558	2.37264e-05	4117.73	226.272	1262410
NC_009155.3	2588501	2593500	duplication	5000	18.5539	0	0	0	0
NC_009155.3	32943201	32948900	duplication	5700	21.3394	0	1.19178e-35	6.41797e-07	4.4542e-20
NC_009155.3	34020001	34026200	duplication	6200	10.1619	0.0217421	2568980000	2.86925	709693000
NC_009155.3	17205201	17215200	duplication	10000	3.44214	0	99542600	0	194991000
NC_009155.3	33043401	33053500	duplication	10100	21.4302	0	4.76441e-44	0	1.35056e-33
NC_009155.3	16266301	16277400	duplication	11100	2.86969	0	515205000	0	1.88857e-30
NC_009155.3	26269701	26283100	duplication	13400	3.419	0	1.77089e-40	0	0
NC_009155.3	36104201	36120200	duplication	16000	2.39723	0	8.40779e-45	0	3.9632e-38
NC_009155.3	23017501	23036400	duplication	18900	18.1965	0	2.948e-07	0	0
NC_009155.3	34919201	34958600	duplication	39400	4.65824	0	0	0	0
NC_009155.3	18239701	18280200	duplication	40500	2.29247	0	15740000	0	20354500
NC_009155.3	17325101	17421100	duplication	96000	1.83176	0	210398000	0	222171000
NC_009155.3	34719701	34832500	duplication	112800	4.25811	0	0	0	0
NC_009156.3	12990201	12991800	duplication	1600	4.37641	0.0127105	0	1	1
NC_009156.3	25947301	25948900	duplication	1600	36.2122	0.000384873	0	1	1
NC_009156.3	23449701	23452000	duplication	2300	10.7334	0.0247345	0	352950	0
NC_009156.3	26189201	26191800	duplication	2600	3.2058	3.41327e-06	5.53597e-31	160.162	5.63991e-19
NC_009156.3	23790201	23794400	duplication	4200	8.83634	0.000595398	2155190	0.0399041	4.66384e-11
NC_009156.3	23441501	23446300	duplication	4800	7.86268	9.05502e-07	0.129365	0.0187314	2646.92
NC_009156.3	23645201	23650500	duplication	5300	10.5221	1.16009e-05	9235990	0.34585	80550500
NC_009156.3	27880901	27887600	duplication	6700	2.31957	0	11.6381	9.65228e-06	3723.93
NC_009156.3	23737601	23746200	duplication	8600	6.78184	7.75006e-06	19899500	1.2698e-05	60753.7
NC_009156.3	23703501	23718200	duplication	14700	2.38584	0	12167.2	0	65492.4
NC_009156.3	23558601	23574400	duplication	15800	20.5666	0	10367200	0	3.04202e-12
NC_009156.3	26578501	26596200	duplication	17700	3.06229	0	1.05798e-42	0	6.86142e-37
NC_009156.3	6760201	6780600	duplication	20400	11.9736	0	5878230	0	10785800
NC_009156.3	41277401	41305000	deletion	27600	0.520124	5.77437e-12	2.54595e-12	6.22549e-12	8.53829e-11
NC_009157.3	31716801	31720800	duplication	4000	9.38531	2.77133e-05	256045000	137.908	857382000
NC_009157.3	51771401	51779500	deletion	8100	0.507046	1.96756e-11	1779860000	3.87529e-06	2002890000
NC_009157.3	51510401	51526200	duplication	15800	2.00544	0	8.72304e-36	0	3.76511e-30
NC_009157.3	51791501	51809000	duplication	17500	2.70083	0	70204.3	0	236272
NC_009157.3	43701	63400	duplication	19700	7.03353	0	2.01976e-08	0	1.11351e-06
NC_009157.3	1	40900	duplication	40900	5.91287	0	0.0164516	0	0.0583352
NC_009158.3	29844201	29846400	duplication	2200	4.34666	2.3703e-07	0	318828	8.94639e-19
NC_009158.3	29861701	29864500	duplication	2800	3.85919	0.000258201	154838000	6.90763	0
NC_009158.3	1	3900	duplication	3900	2.46242	3.23361e-05	2214470000	4.22393	2.92199e-12
NC_009158.3	30278901	30282900	duplication	4000	2.93005	7.52632e-05	2374190	5.9582	82560800
NC_009158.3	29837401	29843600	duplication	6200	3.67416	1.02821e-10	384756000	5.30345e-05	735782000
NC_009158.3	3387701	3394400	duplication	6700	5.57972	1.59468e-07	14.6063	0.00185121	4367.26
NC_009158.3	3409401	3417900	duplication	8500	6.01506	0	18963000	6.84566e-08	61784400
NC_009158.3	30270301	30278900	deletion	8600	0.410845	1.85317e-11	9.09217	2.41474e-11	0.000585722
NC_009158.3	30239701	30252800	duplication	13100	3.43705	0	1275060	0	4143450
NC_009159.3	3566201	3569200	duplication	3000	2.07832	3.56782e-07	5.1746e-05	15.0195	0.00195873
NC_009159.3	12301	31100	duplication	18800	10.0394	0	4.7946e-27	0	0
NC_009160.3	1	6900	duplication	6900	1.93223	0	1710420000	0	1987470000
NC_009160.3	17928201	17943800	duplication	15600	8.5359	0	0	0	0
NC_009160.3	18943401	18965300	duplication	21900	4.47515	0	2454470	0	4678940
NC_009161.3	3277501	3280600	duplication	3100	4.25631	5.58832e-07	97.4185	0.0163159	0
NC_009161.3	9722601	9726000	deletion	3400	0.272585	6.59015e-06	3092540	9827.71	172199000
NC_009161.3	76406301	76413000	duplication	6700	4.30182	0	4.07213e-20	0	1.66429e-11
NC_009161.3	3889901	3896700	duplication	6800	5.37373	0	0	0	3.85626e-33
NC_009161.3	13150301	13157400	duplication	7100	2.02347	0	0.00909339	0	15.7749
NC_009161.3	50924501	50933300	deletion	8800	0.479464	1.81105e-11	4.52479e-09	2.34371e-11	5.03045e-05
NC_009161.3	3399101	3412700	duplication	13600	7.76782	0	1655210000	0	1794850000
NC_009161.3	9677001	9708800	duplication	31800	1.89693	0	361651000	0	411981000
NC_009162.3	2524501	2527600	duplication	3100	4.40259	6.06232e-07	94513500	1767.24	855009000
NC_009162.3	7195001	7198300	duplication	3300	24.7557	0	0	6.00712e-08	0
NC_009162.3	7213301	7216700	duplication	3400	9.52077	5.20158e-05	6.21066e-09	0.000103094	0
NC_009162.3	10658301	10662000	duplication	3700	30.0538	5.49617e-05	0	2.03894	0
NC_009162.3	10654001	10658000	duplication	4000	23.4529	0.0154675	2748470000	13.1736	2081020000
NC_009162.3	7259301	7263400	duplication	4100	6.44408	1.55485e-10	2560010000	1.03392e-05	3.14351e-06
NC_009162.3	30821401	30826200	duplication	4800	3.89446	0	0	0	0
NC_009162.3	7356101	7360900	duplication	4800	14.333	0	0	0	0
NC_009162.3	7167801	7174000	duplication	6200	10.4275	0	0	0	0
NC_009162.3	2357201	2364700	duplication	7500	7.63797	0	0	0	0
NC_009162.3	1	7500	duplication	7500	28.9565	0	0	0	0
NC_009162.3	7125601	7139600	duplication	14000	24.0365	0	8.88794e-10	0	4.43993e-25
NC_009162.3	2926501	2947800	duplication	21300	6.18585	0	5194020	0	9397630
NC_009162.3	7410901	7457200	duplication	46300	12.1448	0	0	0	0
NC_009162.3	4908501	4968300	duplication	59800	10.2813	0	547736000	0	578940000
NC_009162.3	7271701	7355900	duplication	84200	12.4093	0	3.20682e-11	0	9.54977e-11
NC_009163.3	30291601	30293400	deletion	1800	0.165792	2.41246e-06	0.0797741	1	1
NC_009163.3	33241601	33244700	duplication	3100	2.14987	0.00322468	4.32912e-19	9316.54	0.0190072
NC_009163.3	1	3500	duplication	3500	3.79542	4.5535e-09	10262.7	0.000216308	0
NC_009163.3	48558301	48561800	duplication	3500	7.34562	4.83582e-08	0	10.2976	7.26237e-41
NC_009163.3	29977701	29985300	deletion	7600	0.181604	2.09701e-11	5.93884e-37	2.84594e-11	6.2502e-25
NC_009163.3	30268201	30282400	duplication	14200	2.51039	0	263895000	0	369344000
NC_009163.3	25004201	25019600	duplication	15400	2.67552	0	178709000	0	256304000
NC_009163.3	30297501	30335400	duplication	37900	2.60802	0	1928070000	0	1969010000
NC_009164.3	4917101	4919700	duplication	2600	26.0046	5.72858e-06	2793650000	199.719	0
NC_009164.3	637101	641300	duplication	4200	4.77955	2.20086e-08	6.61997e-07	2.86516e-05	0
NC_009164.3	11514201	11519200	duplication	5000	20.5388	0	2624840000	0	0
NC_009164.3	1719901	1725400	duplication	5500	2.8827	0	6.0752e-22	1.8214e-10	8.6679e-11
NC_009164.3	11503601	11510200	duplication	6600	11.7162	0	0	0	0
NC_009164.3	1889501	1899000	duplication	9500	2.30882	0	124447000	8.49987e-11	240959000
NC_009164.3	1762901	1775300	duplication	12400	2.41002	0	639697	0	2483220
NC_009164.3	1552801	1582400	duplication	29600	2.64437	0	4.02628e-38	0	5.89733e-35
NC_009164.3	841701	872900	duplication	31200	3.28771	0	84491.6	0	164921
NC_009164.3	598901	635300	duplication	36400	6.01457	0	0.0251194	0	0.101764
NC_009165.3	763901	771500	duplication	7600	2.1434	0	1802900	0	12549300
NC_009165.3	717201	732300	duplication	15100	13.6868	0	1.08938e-10	0	0
NC_009166.3	5001	7400	duplication	2400	24.7681	1.5653e-06	0	1554.26	0
NC_009166.3	9619301	9621800	duplication	2500	3.93172	0.00137089	71486.9	1274.6	3.23213e-33
NC_009166.3	50301	53000	duplication	2700	16.6891	3.31098e-05	0	0.435782	0
NC_009166.3	6159001	6162100	duplication	3100	2.12076	0.00146581	23986900	153.545	501058000
NC_009166.3	15682801	15698600	duplication	15800	2.06147	0	3.87402e-20	0	1.74814e-16
NC_009166.3	8733201	8750400	duplication	17200	16.2254	0	1.6014e-41	0	1.1167e-35
NC_009166.3	6498701	6522000	duplication	23300	3.72751	0	2.8292e-20	0	8.73939e-18
NC_009166.3	15844401	15869000	duplication	24600	6.19641	0	0.0371129	0	0.28495
NC_009167.3	468101	471400	duplication	3300	5.33706	0.044299	122.434	10384.8	3586310
NC_009167.3	1	4000	duplication	4000	3.27066	0.00294361	14780.2	1.69733	3010.77
NC_009167.3	7685901	7690200	deletion	4300	0.530638	3.70634e-11	0.743598	0.000254127	21392.7
NC_009167.3	16497701	16510700	duplication	13000	2.09974	0	5.68714e-12	0	8.70948e-09
NC_009167.3	485001	512300	duplication	27300	6.93457	0	429978	0	819664
NC_009169.3	15338701	15341000	duplication	2300	4.93017	6.72352e-05	0	33582.5	1.04203e-06
NC_009169.3	68401	71200	duplication	2800	9.98298	2.68513e-05	121782	0.251898	0
NC_009169.3	13563801	13568900	deletion	5100	0.493825	3.12495e-11	9.0356e-09	1.02821e-10	1.77639e-08
NC_009169.3	783101	788800	duplication	5700	4.62081	0	0	0	0
NC_009169.3	329401	343300	duplication	13900	3.97764	0	31951.1	0	164902
NC_009169.3	323301	347500	duplication	24200	4.39376	0	1.70702e-10	0	6.62441e-09
NC_009169.3	15271901	15313900	duplication	42000	7.9885	0	9.65284e-35	0	1.13453e-32
NC_009170.3	509101	511000	duplication	1900	4.95076	0.00869352	0	1	1
NC_009170.3	1	3900	duplication	3900	3.8886	1.42209e-08	2283660	2.47398e-05	0
NC_009170.3	222001	226500	duplication	4500	4.41535	0	4.24448e-13	3.71784e-07	0
NC_009170.3	525801	531400	duplication	5600	3.24271	1.13838e-10	372121000	3.98963e-07	2.63095e-11
NC_009170.3	5636201	5643700	duplication	7500	1.90254	0	29280000	2.31815e-10	99455200
NC_009170.3	245301	261800	duplication	16500	10.6642	0	2485250000	0	2529100000
NC_009171.3	51201	53100	duplication	1900	2.6586	0.00556637	416204000	1	1
NC_009171.3	706901	731200	duplication	24300	1.6564	0	1481180000	0	1.44681e-19
NC_009171.3	37027601	37065400	duplication	37800	1.78745	0	1.03103	0	3.25834
NC_009172.3	1258001	1260100	duplication	2100	2.31982	8.59579e-06	3.18326e-15	1	1
NC_009172.3	1016001	1024400	duplication	8400	3.14571	0	0	0	0
NC_009172.3	1	12200	duplication	12200	2.28243	0	1421400	0	0.000237528
NC_009172.3	1272901	1285200	duplication	12300	2.12839	0	5.18587e-38	0	2.06702e-30
NC_009172.3	978701	993100	duplication	14400	3.47602	0	0	0	0
NC_009172.3	1421701	1444600	duplication	22900	3.21625	0	4.51151e-12	0	2.95965e-10
NC_009172.3	921301	944700	duplication	23400	2.93065	0	1496780000	0	905.497
NC_009172.3	1025401	1049300	duplication	23900	2.91672	0	0	0	0
NC_009172.3	945001	972700	duplication	27700	3.38673	0	0	0	0
NC_009172.3	790101	828700	duplication	38600	5.06567	0	1913950000	0	1954590000
NC_009172.3	711901	752300	duplication	40400	4.18198	0	3.18935e-25	0	1.52971e-23
NC_009172.3	1337701	1398100	duplication	60400	3.14662	0	5.23436e-13	0	2.74602e-12
NC_009172.3	2119101	2187400	duplication	68300	2.60379	0	3.81433e-42	0	0
NC_009172.3	2188901	2293100	duplication	104200	3.56702	0	0	0	0
NC_009173.3	1	4600	duplication	4600	21.0846	0	0	4.56909e-07	0
NC_009173.3	25927901	25949000	deletion	21100	0.574686	7.5532e-12	2870690000	8.34411e-12	2870720000

## Sheet: Non-racehorse_8
Chr	Start	End	Stype	Length	Normalized read-depth	p-val1	p-val2	p-val3	p-val4
NC_009144.3	160497101	160499200	deletion	2100	0.466172	0.0321363	87164.5	1	1
NC_009144.3	164775701	164777900	duplication	2200	1.90328	0.00705087	4820.88	1531160	18767700
NC_009144.3	67637901	67640400	duplication	2500	3.5985	0.0184178	0.0198024	37693.3	16817800
NC_009144.3	89862301	89864900	duplication	2600	6.58459	5.11954e-07	22526.8	15.3292	0
NC_009144.3	89839101	89843700	duplication	4600	5.36167	7.94562e-06	426805	248.705	19701200
NC_009144.3	164530801	164536900	duplication	6100	3.13701	4.18026e-10	22554.5	6.01137e-05	1063990
NC_009144.3	115251201	115259800	duplication	8600	1.63926	4.52173e-09	2460790000	2.15394e-08	2550620000
NC_009144.3	67601501	67611700	duplication	10200	2.15605	0	0.000965315	0	0.269418
NC_009144.3	164751801	164766200	duplication	14400	2.29182	0	1529970000	0	1669740000
NC_009144.3	67613701	67629600	duplication	15900	2.85347	0	272369	0	873332
NC_009144.3	164673801	164695300	duplication	21500	1.71705	0	1.03665e-11	0	8.26512e-10
NC_009144.3	164555301	164578400	duplication	23100	2.64101	0	7.91609e-10	0	3.20181e-08
NC_009144.3	110995901	111095300	deletion	99400	0.518741	1.60335e-12	2.37985e-18	1.63627e-12	8.34542e-18
NC_009145.3	108419501	108423000	duplication	3500	5.07324	0.0297523	0.710841	82.199	4.27664e-05
NC_009145.3	108414101	108418400	duplication	4300	5.15169	3.1326e-07	5.58635e-19	0.0037694	1.53302e-16
NC_009145.3	108433901	108438800	duplication	4900	10.4753	0	8.61254e-35	0	0
NC_009145.3	108398101	108403900	duplication	5800	9.94692	0	6.80777e-40	0	0
NC_009145.3	57131201	57137300	deletion	6100	0.572371	2.61266e-11	893084000	1.51507e-05	1309690000
NC_009145.3	108372501	108379800	duplication	7300	10.9357	0	0	0	0
NC_009145.3	108241301	108254900	duplication	13600	2.05297	0	1506.93	0	12636.1
NC_009145.3	108329201	108344000	duplication	14800	9.15414	0	9.48226e-05	0	0.0062905
NC_009145.3	108193501	108236200	duplication	42700	2.02916	0	1833260000	0	1872190000
NC_009146.3	40743601	40746200	duplication	2600	2.74561	3.95244e-07	1.76455e-20	1566	5.34926e-13
NC_009146.3	118177001	118181500	duplication	4500	11.2541	1.23673e-06	263143000	0.000746586	0
NC_009147.3	80052601	80054200	duplication	1600	2.21777	0.0194413	2.9081e-06	1	1
NC_009147.3	40917201	40919100	duplication	1900	5.09615	0.00223379	5.93271e-11	1	1
NC_009147.3	55070601	55073000	duplication	2400	3.20371	1.95231e-08	0	2444.9	3.14548e-27
NC_009147.3	102368601	102372000	duplication	3400	2.50118	2.79761e-05	158245	209.596	50634800
NC_009147.3	79877701	79881700	duplication	4000	3.0566	0	0	3.18745e-09	0
NC_009147.3	80059501	80064600	duplication	5100	2.89762	0	0	0	0
NC_009147.3	106071401	106078000	deletion	6600	0.00153286	2.41474e-11	0	3.46462e-11	0
NC_009147.3	25676701	25684700	duplication	8000	3.84554	0	5.21288e-23	0	4.49072e-15
NC_009147.3	25732201	25743300	duplication	11100	29.7767	0	1080200000	0	1288240000
NC_009147.3	102461901	102474700	duplication	12800	2.60425	0	51123100	0	95932000
NC_009147.3	80003201	80020200	duplication	17000	2.3731	0	105524	0	350816
NC_009148.3	28223501	28224900	duplication	1400	16.693	0.0006143	0	1	1
NC_009148.3	33136701	33138700	duplication	2000	18.1088	1.43435e-09	0	1	1
NC_009148.3	32193401	32195800	duplication	2400	14.0218	9.76794e-06	0	1078.8	0
NC_009148.3	9377701	9381000	duplication	3300	1.97568	1.71929e-08	2.96295e-13	0.954357	6.26267
NC_009148.3	32201901	32205300	duplication	3400	8.93878	0	0	0.00341848	0
NC_009148.3	28234701	28239500	duplication	4800	5.94497	0.000191451	237.683	0.940453	212249
NC_009148.3	41155601	41160900	duplication	5300	4.10606	0	1.26784e-12	2.1636e-08	5.31002e-06
NC_009148.3	28227901	28233200	duplication	5300	11.7883	0	2715520000	3.5458e-07	2773180000
NC_009148.3	33139101	33144700	duplication	5600	17.4718	0	0	0	0
NC_009148.3	33146701	33152800	duplication	6100	14.2439	0	0	0	0
NC_009148.3	44046401	44053400	duplication	7000	2.82261	0	6.72623e-44	1.91247e-10	7.31217e-29
NC_009148.3	28251901	28258900	duplication	7000	5.26755	0	1490780	1.27498e-10	0
NC_009148.3	19158601	19166500	duplication	7900	12.6012	0	0	0	0
NC_009148.3	32579001	32587800	duplication	8800	12.7287	0	2658360000	0	2705260000
NC_009148.3	28262501	28271300	duplication	8800	4.65246	0	0.00357248	0	1.09723e-10
NC_009148.3	28272801	28281700	duplication	8900	3.23819	0	3.57016e-16	0	1.41057e-10
NC_009148.3	37250401	37261700	duplication	11300	2.20432	0	6.13392e-28	0	1.89695e-21
NC_009148.3	33088101	33116300	duplication	28200	2.4818	0	68120.8	0	144969
NC_009148.3	32132201	32185400	duplication	53200	4.85562	0	0.000214684	0	0.000668756
NC_009149.3	27668401	27672900	duplication	4500	8.02444	0.00283796	58593000	35.4199	330400000
NC_009149.3	75223701	75229000	duplication	5300	2.00544	0	0.000567171	1.78661e-06	35.3018
NC_009149.3	27955401	27967700	duplication	12300	6.38326	0	65620500	2.47569e-10	121302000
NC_009149.3	59842101	59857900	duplication	15800	8.74735	0	5.84445e-13	0	3.25444e-10
NC_009149.3	70653201	70671500	duplication	18300	2.31976	0	0	0	0
NC_009149.3	75578301	75599400	duplication	21100	2.58304	0	403355000	0	485824000
NC_009149.3	59814001	59841800	duplication	27800	12.7808	0	0	0	0
NC_009149.3	38642101	38671600	duplication	29500	2.05415	0	1.94013e-13	0	6.17868e-12
NC_009150.3	176101	178200	deletion	2100	0.332503	0.0370315	1677200	1	1
NC_009150.3	35841901	35844100	duplication	2200	2.66813	5.03327e-07	5.48915e-37	370841	158290
NC_009150.3	3053901	3057000	deletion	3100	0.225039	1.16548e-07	2244.58	3475.96	19546500
NC_009150.3	33348601	33351800	duplication	3200	1.5787	0.00425152	22773700	3152.15	1937080
NC_009150.3	78239901	78243600	duplication	3700	2.03338	4.30737e-10	0.0967381	0.0413493	2.8709e-05
NC_009150.3	54346201	54351200	duplication	5000	2.28057	0	4.03626e-26	3.73569e-07	1.7974e-16
NC_009150.3	54734901	54740200	duplication	5300	13.867	0.000107247	2610760000	0.00717272	2506040000
NC_009150.3	89968601	89974000	deletion	5400	0.143443	2.95134e-11	5.11428e-32	4.68743e-11	6.32556e-17
NC_009150.3	35794801	35800300	duplication	5500	1.73324	0.0434209	64223800	12.3036	255752000
NC_009150.3	53820401	53831400	deletion	11000	0	1.44884e-11	0	1.77081e-11	0
NC_009150.3	77098301	77109800	duplication	11500	1.42843	0	3560020	6.03938e-10	11401100
NC_009150.3	54323201	54336000	deletion	12800	0.523591	1.2451e-11	1998780	1.47567e-11	6224280
NC_009150.3	77042601	77098300	deletion	55700	0.0659517	2.86127e-12	2871000000	2.96783e-12	2871000000
NC_009151.3	1800201	1802100	duplication	1900	2.04813	0.000238098	1.03499e-13	1	1
NC_009151.3	1879801	1882300	duplication	2500	13.756	1.55293e-07	0	26618.1	0
NC_009151.3	32702901	32706100	duplication	3200	2.0236	1.88458e-07	3.06597e-05	9.63736	0.0124186
NC_009151.3	15214501	15219900	duplication	5400	7.31609	0	1.46359e-09	0	0
NC_009151.3	2384601	2390700	duplication	6100	6.80881	3.5388e-06	3.28928e-16	6.70584e-05	1.74382e-12
NC_009151.3	93620501	93628100	duplication	7600	8.13651	0	2.67894	0	0
NC_009151.3	15220101	15228500	duplication	8400	7.51265	0	2628510000	0	2684320000
NC_009151.3	963101	971700	duplication	8600	1.7388	0	14710400	6.46763e-07	50150900
NC_009151.3	1767201	1777000	duplication	9800	10.972	0	0	0	0
NC_009151.3	13394001	13406400	duplication	12400	10.4902	0	0	0	0
NC_009151.3	13373501	13386900	duplication	13400	6.38397	0	0	0	0
NC_009151.3	1295301	1312000	duplication	16700	17.5638	0	0	0	0
NC_009151.3	1313001	1350800	duplication	37800	11.1099	0	0.106735	0	0.380316
NC_009151.3	33207701	33284200	duplication	76500	1.84965	0	124719000	0	135376000
NC_009151.3	2396501	2510700	duplication	114200	2.0856	0	1.00893e-43	0	8.4218e-43
NC_009152.3	30177501	30178600	duplication	1100	24.5899	0.00598798	0	1	1
NC_009152.3	37591601	37593600	duplication	2000	2.31849	4.11085e-06	3.10213e-26	1	1
NC_009152.3	30161901	30164100	duplication	2200	26.0156	0.00884452	2058860000	155653	0
NC_009152.3	37324901	37327400	duplication	2500	3.57412	0.00184332	43428.2	696.747	0
NC_009152.3	37614201	37617400	duplication	3200	2.76061	0.0116796	3.03201	41.7941	1.97365e-10
NC_009152.3	36072601	36077200	duplication	4600	2.75033	0	4.46116e-35	0.000873679	4.97346e-16
NC_009152.3	37627101	37650800	deletion	23700	0.441548	6.72458e-12	2871000000	7.34436e-12	2871000000
NC_009152.3	37472601	37496800	duplication	24200	1.81183	0	30694900	0	44663800
NC_009152.3	37356401	37387100	duplication	30700	2.21533	0	91937.5	0	180425
NC_009152.3	30186501	30222700	duplication	36200	22.1893	0	224821000	0	14708500
NC_009153.3	12608401	12612200	duplication	3800	2.18878	0.0147208	15279800	3.01122	0.057059
NC_009153.3	16817401	16821300	duplication	3900	2.49171	1.58155e-06	46255.9	0.510378	13275400
NC_009153.3	1425401	1431100	deletion	5700	0.617263	0.000223167	1107550000	0.0516971	2870620
NC_009153.3	12483001	12489800	duplication	6800	1.41377	0.0341355	925959000	1133.55	1291620000
NC_009153.3	13052101	13059400	duplication	7300	2.36545	0	0	0	0
NC_009153.3	16654801	16662800	duplication	8000	2.5393	0	0	0	0
NC_009153.3	22273501	22282400	duplication	8900	1.86288	0	1.16725	0	150.478
NC_009153.3	16831901	16840800	duplication	8900	3.00707	0	0	0	1.05415e-37
NC_009153.3	21612101	21625200	duplication	13100	2.12942	0	5.43259e-17	0	4.59395e-13
NC_009153.3	13035601	13050300	duplication	14700	1.9862	0	7.05452e-15	0	1.14988e-11
NC_009153.3	13008301	13025200	duplication	16900	2.15993	0	0	0	0
NC_009153.3	20560901	20588400	duplication	27500	1.93912	0	4.59388e-25	0	1.31844e-22
NC_009154.3	21443801	21445700	duplication	1900	2.27966	0.000919534	2.09324e-06	1	1
NC_009154.3	61031801	61035000	duplication	3200	19.4864	0	0	1.7345e-07	0
NC_009154.3	42206801	42210500	duplication	3700	2.53743	1.67987e-08	261027000	5.85743e-05	1.31825e-16
NC_009154.3	21630901	21636800	duplication	5900	4.19333	0	0	0	0
NC_009154.3	21893801	21900400	duplication	6600	2.51861	0	5.95154e-38	0	8.33903e-24
NC_009154.3	42056401	42063800	duplication	7400	1.76816	1.95554e-08	1549.78	3.77533e-05	0.0237247
NC_009154.3	61661601	61669500	duplication	7900	3.49522	0	0	0	0
NC_009154.3	29526701	29539300	deletion	12600	0.419488	1.26486e-11	0.00251456	1.50351e-11	0.206235
NC_009154.3	61078901	61095200	duplication	16300	10.812	0	1085.99	0	6665.39
NC_009154.3	1	17700	deletion	17700	0.418305	9.0041e-12	2.21738e-39	1.01511e-11	6.05684e-34
NC_009155.3	25807001	25809100	duplication	2100	2.09669	0.00132494	25.5525	1	1
NC_009155.3	4576501	4578700	duplication	2200	22.6854	4.52247e-05	0	281370	0
NC_009155.3	35487801	35490200	duplication	2400	2.02441	0.00139095	513119	8261.2	0.000280141
NC_009155.3	23025601	23028000	duplication	2400	9.64648	0.00616784	7.19358e-20	5993.22	0
NC_009155.3	32979001	32981500	duplication	2500	19.3617	2.07636e-05	2.68064e-13	11.2683	0
NC_009155.3	14682401	14685300	duplication	2900	4.60303	0.00146979	2192230000	29883.3	2640450000
NC_009155.3	13217101	13220200	duplication	3100	1.47022	0.00398917	306701	478.628	111907000
NC_009155.3	20727201	20730400	duplication	3200	3.43677	0	2.34522e-36	0.514133	0
NC_009155.3	15132801	15136000	duplication	3200	4.04535	0.00269084	2776090000	25458.4	2835040000
NC_009155.3	12625401	12628700	duplication	3300	2.23019	0.000452791	65192.3	368.232	42524900
NC_009155.3	33030001	33033600	deletion	3600	0.489554	8.52643e-08	20.9799	0.257566	167.33
NC_009155.3	18397301	18401700	duplication	4400	4.90168	0	0	1.02148e-05	0
NC_009155.3	15897501	15902000	duplication	4500	5.51929	0	5.94433e-27	0	0
NC_009155.3	26295101	26299800	duplication	4700	2.1664	0	0.000644247	2.31669e-06	155.452
NC_009155.3	33055501	33060200	duplication	4700	12.9558	2.37264e-05	4117.73	226.272	1262410
NC_009155.3	25800801	25805600	duplication	4800	2.43937	0	4.45069e-24	6.04876e-06	2.08495e-10
NC_009155.3	2588501	2593500	duplication	5000	18.5539	0	0	0	0
NC_009155.3	32943201	32948900	duplication	5700	21.3394	0	1.19178e-35	6.41797e-07	4.4542e-20
NC_009155.3	13252001	13258100	deletion	6100	0.456996	2.61266e-11	9.53172	3.22632e-09	24.053
NC_009155.3	17216401	17222800	duplication	6400	2.53517	0	2559780000	0.000120879	2653230000
NC_009155.3	18697301	18703900	duplication	6600	1.41529	7.04137e-08	6564860	0.000786223	41444800
NC_009155.3	27386901	27393900	duplication	7000	2.19482	0	1.71717e-25	0	1.03009e-15
NC_009155.3	23028201	23036400	duplication	8200	18.8119	0	292687	0	0
NC_009155.3	12946801	12955100	duplication	8300	2.05567	0	3.72433e-15	0	2.12299e-09
NC_009155.3	29152101	29160500	duplication	8400	2.08488	0	3.83365e-21	0	4.97244e-14
NC_009155.3	18425601	18434000	duplication	8400	3.17586	0	29092.7	4.22636e-07	449666
NC_009155.3	33043401	33053500	duplication	10100	21.4302	0	4.76441e-44	0	1.35056e-33
NC_009155.3	16266301	16277400	duplication	11100	2.86969	0	515205000	0	1.88857e-30
NC_009155.3	12850301	12861800	duplication	11500	6.65943	0	0	0	0
NC_009155.3	36104201	36120200	duplication	16000	2.39723	0	8.40779e-45	0	3.9632e-38
NC_009155.3	23000401	23017000	duplication	16600	16.4909	0	2411570000	0	2462770000
NC_009155.3	15136001	15153700	deletion	17700	0.472322	9.0041e-12	0.0462522	1.01511e-11	0.132399
NC_009155.3	23017501	23036400	duplication	18900	18.1965	0	2.948e-07	0	0
NC_009155.3	33925201	33944600	duplication	19400	1.86887	0	26.4248	0	178.019
NC_009155.3	13229501	13251900	duplication	22400	2.14341	0	0.719669	0	5.18031
NC_009155.3	32910401	32940900	duplication	30500	26.2546	0	3.08325e-05	0	0.000254103
NC_009155.3	34919101	34958600	duplication	39500	4.11636	0	0	0	0
NC_009155.3	17325101	17421100	duplication	96000	1.83176	0	210398000	0	222171000
NC_009156.3	12990201	12991800	duplication	1600	4.37641	0.0127105	0	1	1
NC_009156.3	25947301	25948900	duplication	1600	36.2122	0.000384873	0	1	1
NC_009156.3	26189301	26191800	duplication	2500	2.99489	3.42205e-07	1.21063e-17	287.42	1.30327e-18
NC_009156.3	26397701	26400300	duplication	2600	1.94486	1.53022e-06	0.000204016	9468.25	2653350
NC_009156.3	12998701	13001600	duplication	2900	4.45719	5.78269e-06	984254000	1.92358	0
NC_009156.3	27972101	27975100	duplication	3000	2.36564	1.26191e-05	0.000551426	186.713	10195.3
NC_009156.3	23442201	23446300	duplication	4100	7.90714	7.72949e-06	0.0154243	9.92156	4849.33
NC_009156.3	23790201	23794400	duplication	4200	8.83634	0.000595398	2155190	0.0399041	4.66384e-11
NC_009156.3	23645201	23650500	duplication	5300	10.5221	1.16009e-05	9235990	0.34585	80550500
NC_009156.3	27880901	27887600	duplication	6700	2.31957	0	11.6381	9.65228e-06	3723.93
NC_009156.3	13067201	13074600	duplication	7400	11.8916	0	0	0	0
NC_009156.3	7033801	7043700	duplication	9900	3.77911	0	0	0	0
NC_009156.3	23558601	23574400	duplication	15800	20.5666	0	10367200	0	3.04202e-12
NC_009156.3	26578401	26596100	duplication	17700	3.00309	0	0	0	0
NC_009156.3	26514401	26532800	duplication	18400	2.60017	0	1.18294e-35	0	7.89636e-31
NC_009156.3	6729501	6750400	duplication	20900	5.82192	0	4284730	0	7986640
NC_009157.3	104501	107000	duplication	2500	8.49258	0.0347641	0	12199.6	0
NC_009157.3	93599201	93601800	duplication	2600	2.1553	2.05566e-06	0.0292353	2885.14	91355.7
NC_009157.3	31717201	31720800	duplication	3600	10.0015	3.74336e-05	708976000	8327.06	1541970000
NC_009157.3	2776201	2781900	duplication	5700	2.02643	0	2.4256e-31	0	5.40882e-25
NC_009157.3	51510401	51526200	duplication	15800	2.00544	0	8.72304e-36	0	3.76511e-30
NC_009157.3	51528601	51566700	duplication	38100	2.0099	0	4.4592e-40	0	1.62704e-37
NC_009157.3	1	40900	duplication	40900	5.91287	0	0.0164516	0	0.0583352
NC_009158.3	29844201	29846400	duplication	2200	4.34666	2.3703e-07	0	318828	8.94639e-19
NC_009158.3	3404701	3407400	duplication	2700	4.41555	0.000220019	9.20827e-23	2069.91	2.08169e-19
NC_009158.3	24681001	24684500	duplication	3500	2.13854	0.000626609	11.7055	40.1398	3196.83
NC_009158.3	1	3900	duplication	3900	2.46242	3.23361e-05	2214470000	4.22393	2.92199e-12
NC_009158.3	30278901	30282900	duplication	4000	2.93005	7.52632e-05	2374190	5.9582	82560800
NC_009158.3	29837401	29843600	duplication	6200	3.67416	1.02821e-10	384756000	5.30345e-05	735782000
NC_009158.3	3387701	3394400	duplication	6700	5.57972	1.59468e-07	14.6063	0.00185121	4367.26
NC_009158.3	30270301	30278900	deletion	8600	0.410845	1.85317e-11	9.09217	2.41474e-11	0.000585722
NC_009158.3	30239701	30252800	duplication	13100	3.43705	0	1275060	0	4143450
NC_009159.3	3566301	3570100	duplication	3800	3.20222	0	2.99921e-33	0.00185776	3.73494e-11
NC_009159.3	1	12300	deletion	12300	0.451118	5.18285e-11	2871000000	5.47762e-06	2871000000
NC_009159.3	12301	31100	duplication	18800	10.0394	0	4.7946e-27	0	0
NC_009160.3	1	6900	duplication	6900	1.93223	0	1710420000	0	1987470000
NC_009160.3	42465701	42475300	deletion	9600	0.537514	1.66013e-11	0.000284573	2.09701e-11	0.145655
NC_009160.3	17928201	17943800	duplication	15600	8.5359	0	0	0	0
NC_009160.3	18943401	18965300	duplication	21900	4.47515	0	2454470	0	4678940
NC_009160.3	17824001	17921900	duplication	97900	3.7154	0	0	0	0
NC_009161.3	3277501	3280600	duplication	3100	4.25631	5.58832e-07	97.4185	0.0163159	0
NC_009161.3	9722601	9726000	deletion	3400	0.272585	6.59015e-06	3092540	9827.71	172199000
NC_009161.3	67401	71300	duplication	3900	2.23086	0	1.01458e-17	0.00158544	0.000372636
NC_009161.3	13174001	13177900	duplication	3900	1.83601	0.0276768	1773420000	5.18909	5488.71
NC_009161.3	76406301	76413000	duplication	6700	4.30182	0	4.07213e-20	0	1.66429e-11
NC_009161.3	3889901	3896700	duplication	6800	5.37373	0	0	0	3.85626e-33
NC_009161.3	5601	12600	duplication	7000	1.93321	0	1.28132e-09	0	0.000224193
NC_009161.3	13150301	13157400	duplication	7100	2.02347	0	0.00909339	0	15.7749
NC_009161.3	13024901	13032300	deletion	7400	0.397897	2.15368e-11	1112010000	4.72215e-10	1436950000
NC_009161.3	3905401	3917300	duplication	11900	4.20726	0	6.74349e-14	0	4.2865e-10
NC_009161.3	3399101	3412700	duplication	13600	7.76782	0	1655210000	0	1794850000
NC_009162.3	7217001	7220000	duplication	3000	12.261	0.00287444	1.14476	34.2887	0
NC_009162.3	7195001	7198300	duplication	3300	24.7557	0	0	6.00712e-08	0
NC_009162.3	7213301	7216700	duplication	3400	9.52077	5.20158e-05	6.21066e-09	0.000103094	0
NC_009162.3	10658301	10662000	duplication	3700	30.0538	5.49617e-05	0	2.03894	0
NC_009162.3	10654001	10658000	duplication	4000	23.4529	0.0154675	2748470000	13.1736	2081020000
NC_009162.3	7269801	7274100	duplication	4300	6.10134	3.63221e-07	297751	0.436574	21230500
NC_009162.3	2517801	2523400	duplication	5600	3.90587	0	2.8621e-16	2.82444e-07	1.92685e-25
NC_009162.3	7167801	7174000	duplication	6200	10.4275	0	0	0	0
NC_009162.3	7223001	7229700	duplication	6700	11.3102	0	5987060	2.61412e-06	37797100
NC_009162.3	2357201	2364700	duplication	7500	7.63797	0	0	0	0
NC_009162.3	1	7500	duplication	7500	28.9565	0	0	0	0
NC_009162.3	7199801	7207700	duplication	7900	23.2086	0	2115.48	0	0
NC_009162.3	4999301	5007600	duplication	8300	1.97293	0	339615	0	3000980
NC_009162.3	7125901	7139600	duplication	13700	14.7236	0	518274000	0	0
NC_009162.3	2313801	2327700	duplication	13900	17.8383	0	0	0	0
NC_009162.3	7144101	7158600	duplication	14500	11.3228	0	0	0	0
NC_009162.3	2334901	2356000	deletion	21100	0.262555	7.5532e-12	2871000000	8.34411e-12	2871000000
NC_009162.3	2926501	2947800	duplication	21300	6.18585	0	5194020	0	9397630
NC_009162.3	2932601	2966400	duplication	33800	6.16993	0	755607000	0	817712000
NC_009162.3	7410901	7457200	duplication	46300	12.1448	0	0	0	0
NC_009162.3	4908501	4968300	duplication	59800	10.2813	0	547736000	0	578940000
NC_009163.3	30291601	30293400	deletion	1800	0.165792	2.41246e-06	0.0797741	1	1
NC_009163.3	48558201	48562000	duplication	3800	11.3861	3.35521e-10	0	5.25455e-05	0
NC_009163.3	30474401	30481200	duplication	6800	2.05108	0	3127.17	0	177394
NC_009163.3	30243901	30251000	duplication	7100	3.05879	0	4312.36	0	188402
NC_009163.3	29977701	29985300	deletion	7600	0.181604	2.09701e-11	5.93884e-37	2.84594e-11	6.2502e-25
NC_009163.3	33736901	33744700	deletion	7800	0.22228	2.04324e-11	2761360000	2.7478e-11	2789070000
NC_009163.3	25004201	25019600	duplication	15400	2.67552	0	178709000	0	256304000
NC_009163.3	31813401	31835000	duplication	21600	1.634	0	565.474	0	2362.13
NC_009163.3	29321001	29343500	deletion	22500	0.491619	7.08322e-12	2.43432e-17	7.77427e-12	1.33465e-19
NC_009163.3	30361901	30384700	duplication	22800	2.58553	0	2239060000	0	2288420000
NC_009163.3	25448001	25473100	duplication	25100	2.0671	0	4463360	0	7471990
NC_009163.3	25241301	25269200	duplication	27900	2.78016	0	0	0	0
NC_009163.3	30297501	30335400	duplication	37900	2.60802	0	1928070000	0	1969010000
NC_009164.3	191901	193700	duplication	1800	3.36543	4.9023e-06	0	1	1
NC_009164.3	4917101	4919700	duplication	2600	26.0046	5.72858e-06	2793650000	199.719	0
NC_009164.3	279201	283000	duplication	3800	3.73165	0	0	1.82138e-05	0
NC_009164.3	185001	188900	duplication	3900	2.77881	0	1.07984e-26	0.000178726	0
NC_009164.3	11514101	11519200	duplication	5100	20.5519	0	2745770000	0	0
NC_009164.3	195401	200900	duplication	5500	3.87122	0	1.43251e-16	0	2.46808e-13
NC_009164.3	48595501	48607000	duplication	11500	13.2057	0	1562850000	0	1737210000
NC_009164.3	1967001	1978700	duplication	11700	3.47809	0	1.04281e-08	0	9.98559e-06
NC_009164.3	1552801	1582400	duplication	29600	2.64437	0	4.02628e-38	0	5.89733e-35
NC_009164.3	841701	872900	duplication	31200	3.28771	0	84491.6	0	164921
NC_009164.3	503001	565500	duplication	62500	2.44881	0	1.04112e-25	0	1.31703e-24
NC_009165.3	31801	33800	duplication	2000	1.98044	0.0297507	0.000810456	1	1
NC_009166.3	9619601	9621500	duplication	1900	3.55888	5.25803e-05	2.52234e-44	1	1
NC_009166.3	5001	7400	duplication	2400	24.7681	1.5653e-06	0	1554.26	0
NC_009166.3	66101	70700	duplication	4600	4.82167	0.000450653	131843	0.171093	1.24331e-16
NC_009166.3	11301	18600	duplication	7300	11.6308	0	475.54	3.95725e-08	34273.1
NC_009166.3	31365901	31374600	deletion	8700	0.00228907	1.83187e-11	0	2.37869e-11	0
NC_009166.3	15682701	15698900	duplication	16200	2.08623	0	2.3346e-24	0	2.84037e-20
NC_009166.3	17361401	17378200	duplication	16800	9.23739	0	6.06685e-18	0	9.09006e-15
NC_009166.3	15844401	15869000	duplication	24600	6.19641	0	0.0371129	0	0.28495
NC_009167.3	555101	557100	duplication	2000	2.49482	0.00174958	2.27944e-06	1	1
NC_009167.3	37415401	37417700	duplication	2300	2.49487	8.47169e-06	5.89681e-19	266688	0.534172
NC_009167.3	468101	471400	duplication	3300	5.33706	0.044299	122.434	10384.8	3586310
NC_009167.3	28069601	28073400	deletion	3800	0.191135	4.19401e-11	63.901	8.85403e-11	8.48487e-24
NC_009167.3	1	4000	duplication	4000	3.27066	0.00294361	14780.2	1.69733	3010.77
NC_009167.3	782101	787500	duplication	5400	5.8005	5.90269e-11	1.62938e-07	3.54354e-05	0.169458
NC_009167.3	16497501	16510600	duplication	13100	2.12669	0	6.12367e-43	0	4.73523e-35
NC_009167.3	485101	519300	duplication	34200	6.71908	0	56597.5	0	106649
NC_009168.3	131601	140100	duplication	8500	5.92418	0	0	0	0
NC_009169.3	404001	408100	duplication	4100	17.1033	0	0	3.03567e-10	0
NC_009169.3	783101	788800	duplication	5700	4.62081	0	0	0	0
NC_009169.3	329401	343300	duplication	13900	3.97764	0	31951.1	0	164902
NC_009169.3	323301	347500	duplication	24200	4.39376	0	1.70702e-10	0	6.62441e-09
NC_009169.3	15271901	15313900	duplication	42000	7.9885	0	9.65284e-35	0	1.13453e-32
NC_009170.3	1	3900	duplication	3900	3.8886	1.42209e-08	2283660	2.47398e-05	0
NC_009170.3	222001	226500	duplication	4500	4.41535	0	4.24448e-13	3.71784e-07	0
NC_009170.3	265201	270000	duplication	4800	11.8744	0	0	2.5401e-05	0
NC_009170.3	245301	261800	duplication	16500	10.6642	0	2485250000	0	2529100000
NC_009171.3	51201	53100	duplication	1900	2.6586	0.00556637	416204000	1	1
NC_009172.3	705601	710100	duplication	4500	2.75793	1.78006e-05	7.22786e-05	0.00150514	3.5384e-25
NC_009172.3	13301	19500	duplication	6200	2.15073	0	3485140	1.51783e-10	30395200
NC_009172.3	1016001	1024400	duplication	8400	3.14571	0	0	0	0
NC_009172.3	1	12200	duplication	12200	2.28243	0	1421400	0	0.000237528
NC_009172.3	772201	784400	duplication	12200	3.84295	0	5.98435e-14	0	3.12764e-10
NC_009172.3	1272901	1285200	duplication	12300	2.12839	0	5.18587e-38	0	2.06702e-30
NC_009172.3	978701	993100	duplication	14400	3.47602	0	0	0	0
NC_009172.3	838501	852900	duplication	14400	2.99314	0	0	0	0
NC_009172.3	884801	900200	duplication	15400	2.25246	0	1882450000	0	1988520000
NC_009172.3	1421701	1444600	duplication	22900	3.21625	0	4.51151e-12	0	2.95965e-10
NC_009172.3	921301	944700	duplication	23400	2.93065	0	1496780000	0	905.497
NC_009172.3	945001	972700	duplication	27700	3.38673	0	0	0	0
NC_009172.3	790101	828700	duplication	38600	5.06567	0	1913950000	0	1954590000
NC_009172.3	711901	752300	duplication	40400	4.18198	0	3.18935e-25	0	1.52971e-23
NC_009172.3	2119101	2187400	duplication	68300	2.60379	0	3.81433e-42	0	0
NC_009173.3	1	4600	duplication	4600	21.0846	0	0	4.56909e-07	0
NC_009173.3	25927901	25949000	deletion	21100	0.574686	7.5532e-12	2870690000	8.34411e-12	2870720000
NC_009174.3	25022601	25031900	deletion	9300	0.390329	1.71368e-11	1108340000	1.15709e-09	1360090000
NC_009174.3	1	10900	duplication	10900	5.52578	0.00101694	1804670	1.19619e-08	6979970

## Sheet: Non-racehorse_9
Chr	Start	End	Stype	Length	Normalized read-depth	p-val1	p-val2	p-val3	p-val4
NC_009144.3	89842301	89843700	duplication	1400	10.1727	0.000875775	0	1	1
NC_009144.3	67637901	67640400	duplication	2500	3.5985	0.0184178	0.0198024	37693.3	16817800
NC_009144.3	89862301	89864900	duplication	2600	6.58459	5.11954e-07	22526.8	15.3292	0
NC_009144.3	160492601	160496000	duplication	3400	2.6707	0	0	0.000201844	3.66715e-33
NC_009144.3	159230601	159235800	duplication	5200	30.3119	4.2908e-10	2719030	9.96078e-11	0
NC_009144.3	115169801	115175300	duplication	5500	2.10579	0	3371730	2.58639e-08	39207800
NC_009144.3	115269001	115275600	duplication	6600	2.21052	0	3.79192e-15	6.92924e-11	6.5309e-08
NC_009144.3	67601501	67611700	duplication	10200	2.15605	0	0.000965315	0	0.269418
NC_009144.3	67613701	67629600	duplication	15900	2.85347	0	272369	0	873332
NC_009144.3	173471501	173493800	duplication	22300	2.21948	1.7904e-07	0.0177689	6.07457e-06	0.179844
NC_009145.3	108360101	108364100	duplication	4000	11.7755	0	0	0	0
NC_009145.3	108433901	108438800	duplication	4900	10.4753	0	8.61254e-35	0	0
NC_009145.3	108398101	108403900	duplication	5800	9.94692	0	6.80777e-40	0	0
NC_009145.3	57131201	57137300	deletion	6100	0.572371	2.61266e-11	893084000	1.51507e-05	1309690000
NC_009145.3	108372501	108379800	duplication	7300	10.9357	0	0	0	0
NC_009146.3	40743601	40746200	duplication	2600	2.74561	3.95244e-07	1.76455e-20	1566	5.34926e-13
NC_009146.3	67718901	67722000	duplication	3100	1.93085	2.93482e-06	21327600	1.86409	0.989041
NC_009146.3	37386601	37390800	duplication	4200	7.37236	0.000101266	159019000	0.0485834	630699000
NC_009146.3	118177001	118181500	duplication	4500	11.2541	1.23673e-06	263143000	0.000746586	0
NC_009146.3	37381601	37386400	duplication	4800	10.2342	0	84964.1	0	0
NC_009146.3	97409501	97427400	deletion	17900	0.311782	8.90349e-12	9.00052e-29	1.00234e-11	1.39519e-24
NC_009147.3	79954701	79957000	duplication	2300	1.9726	0.00149771	256.468	636691	345620000
NC_009147.3	55070601	55073000	duplication	2400	3.20371	1.95231e-08	0	2444.9	3.14548e-27
NC_009147.3	102368501	102371900	duplication	3400	2.15778	1.10623e-08	2.2942e-06	7.09368	1743.64
NC_009147.3	79877701	79881700	duplication	4000	3.0566	0	0	3.18745e-09	0
NC_009147.3	25722801	25727400	duplication	4600	4.65017	2.94631e-07	107779	0.00248436	9050310
NC_009147.3	102349501	102359100	duplication	9600	1.79013	0	6076800	0	862.04
NC_009147.3	25732201	25743300	duplication	11100	29.7767	0	1080200000	0	1288240000
NC_009147.3	102461901	102474700	duplication	12800	2.60425	0	51123100	0	95932000
NC_009147.3	79882801	79897500	duplication	14700	2.79551	0	23547900	0	45266100
NC_009147.3	80003201	80020200	duplication	17000	2.3731	0	105524	0	350816
NC_009148.3	28223501	28224900	duplication	1400	16.693	0.0006143	0	1	1
NC_009148.3	33136701	33138700	duplication	2000	18.1088	1.43435e-09	0	1	1
NC_009148.3	43901101	43903500	duplication	2400	8.20617	3.87239e-05	0	1375.41	0
NC_009148.3	32193401	32195800	duplication	2400	14.0218	9.76794e-06	0	1078.8	0
NC_009148.3	9377701	9381000	duplication	3300	1.97568	1.71929e-08	2.96295e-13	0.954357	6.26267
NC_009148.3	32201901	32205300	duplication	3400	8.93878	0	0	0.00341848	0
NC_009148.3	45502101	45506000	duplication	3900	5.24607	0.0201431	0.0350312	36.906	9.48078e-13
NC_009148.3	20559001	20563300	duplication	4300	1.55122	5.93755e-08	2092720	0.949307	60246300
NC_009148.3	28234701	28239500	duplication	4800	5.94497	0.000191451	237.683	0.940453	212249
NC_009148.3	41155601	41160900	duplication	5300	4.10606	0	1.26784e-12	2.1636e-08	5.31002e-06
NC_009148.3	28251901	28258900	duplication	7000	5.26755	0	1490780	1.27498e-10	0
NC_009148.3	32579001	32587800	duplication	8800	12.7287	0	2658360000	0	2705260000
NC_009148.3	28272801	28281700	duplication	8900	3.23819	0	3.57016e-16	0	1.41057e-10
NC_009148.3	37250501	37261800	duplication	11300	2.01988	0	4.97738e-34	0	1.84215e-26
NC_009148.3	37880701	37892200	deletion	11500	0.439562	1.38585e-11	1.00125e-18	1.67761e-11	5.96702e-14
NC_009148.3	32132201	32185400	duplication	53200	4.85562	0	0.000214684	0	0.000668756
NC_009148.3	44267101	44330800	duplication	63700	3.28729	0	473712000	0	501283000
NC_009149.3	74172001	74174300	duplication	2300	2.04611	0.00245117	2.44294e-07	396660	4338290
NC_009149.3	59776801	59781800	duplication	5000	5.04605	0.00293907	5.36845	9.01298	273.651
NC_009149.3	27955301	27961500	duplication	6200	9.62512	6.12505e-07	1.69024e-08	1.10205e-05	2.22909e-38
NC_009149.3	59842101	59857900	duplication	15800	8.74735	0	5.84445e-13	0	3.25444e-10
NC_009149.3	75578301	75599400	duplication	21100	2.58304	0	403355000	0	485824000
NC_009149.3	59814001	59841800	duplication	27800	12.7808	0	0	0	0
NC_009149.3	38642101	38671600	duplication	29500	2.05415	0	1.94013e-13	0	6.17868e-12
NC_009150.3	3053901	3057000	deletion	3100	0.225039	1.16548e-07	2244.58	3475.96	19546500
NC_009150.3	4909601	4913100	duplication	3500	2.20051	1.71212e-08	9.3304e-12	2.00955	4.75779
NC_009150.3	49645801	49651200	duplication	5400	4.05977	0	0	0	0
NC_009151.3	11342201	11343800	deletion	1600	0.0122756	9.96078e-11	3.57528e-32	1	1
NC_009151.3	1800201	1802100	duplication	1900	2.04813	0.000238098	1.03499e-13	1	1
NC_009151.3	15214501	15219900	duplication	5400	7.31609	0	1.46359e-09	0	0
NC_009151.3	2384601	2390700	duplication	6100	6.80881	3.5388e-06	3.28928e-16	6.70584e-05	1.74382e-12
NC_009151.3	1272601	1279400	duplication	6800	6.12073	9.37485e-11	6.90789e-06	2.00544e-07	1.72326e-37
NC_009151.3	93620501	93628100	duplication	7600	8.13651	0	2.67894	0	0
NC_009151.3	15369401	15377100	duplication	7700	3.277	0	287198000	9.97057e-08	140.387
NC_009151.3	15220101	15228500	duplication	8400	7.51265	0	2628510000	0	2684320000
NC_009151.3	1767201	1777000	duplication	9800	10.972	0	0	0	0
NC_009151.3	6929701	6940500	duplication	10800	7.41541	0	0.0364989	0	3.802
NC_009151.3	13394001	13406400	duplication	12400	10.4902	0	0	0	0
NC_009151.3	13373501	13386900	duplication	13400	6.38397	0	0	0	0
NC_009151.3	1411901	1427000	duplication	15100	1.77687	0	604.435	0	4631.04
NC_009151.3	5560201	5577700	duplication	17500	2.06123	0	1.88188e-06	0	0.000102292
NC_009151.3	32775801	32802400	duplication	26600	3.10125	0	2171090000	0	2217180000
NC_009151.3	1295401	1350500	duplication	55100	14.1875	0	5.99109e-29	0	1.39708e-27
NC_009151.3	2396401	2510700	duplication	114300	2.15347	0	119.184	0	160.467
NC_009151.3	4221901	4488200	deletion	266300	0.55136	5.9847e-13	2871000000	6.02999e-13	2871000000
NC_009152.3	30177501	30178600	duplication	1100	24.5899	0.00598798	0	1	1
NC_009152.3	30161901	30164100	duplication	2200	26.0156	0.00884452	2058860000	155653	0
NC_009152.3	37324901	37327400	duplication	2500	3.57412	0.00184332	43428.2	696.747	0
NC_009152.3	36072601	36077200	duplication	4600	2.75033	0	4.46116e-35	0.000873679	4.97346e-16
NC_009152.3	30164101	30170200	deletion	6100	0.390142	2.61266e-11	1.3072e-10	3.88713e-11	0.000286999
NC_009152.3	37472601	37496800	duplication	24200	1.81183	0	30694900	0	44663800
NC_009152.3	37356401	37387100	duplication	30700	2.21533	0	91937.5	0	180425
NC_009152.3	30186501	30222700	duplication	36200	22.1893	0	224821000	0	14708500
NC_009153.3	12509201	12512400	duplication	3200	10.6595	0	0	0.00062991	0
NC_009153.3	16817401	16821300	duplication	3900	2.49171	1.58155e-06	46255.9	0.510378	13275400
NC_009153.3	22282901	22288500	duplication	5600	1.94535	1.13838e-10	0.0456633	1.34236e-06	328.218
NC_009153.3	16654901	16663200	duplication	8300	2.02835	0	104784	0	3.21334e-14
NC_009153.3	13008301	13025200	duplication	16900	2.15993	0	0	0	0
NC_009153.3	20560901	20588400	duplication	27500	1.93912	0	4.59388e-25	0	1.31844e-22
NC_009154.3	61031801	61035000	duplication	3200	19.4864	0	0	1.7345e-07	0
NC_009154.3	21893801	21900400	duplication	6600	2.51861	0	5.95154e-38	0	8.33903e-24
NC_009154.3	61661601	61669500	duplication	7900	3.49522	0	0	0	0
NC_009154.3	61078901	61095200	duplication	16300	10.812	0	1085.99	0	6665.39
NC_009154.3	1	17700	deletion	17700	0.418305	9.0041e-12	2.21738e-39	1.01511e-11	6.05684e-34
NC_009155.3	35244301	35246000	duplication	1700	3.46733	0.00646426	6.68485e-06	1	1
NC_009155.3	20975501	20977200	duplication	1700	4.8538	3.24857e-06	0	1	1
NC_009155.3	36121101	36123200	duplication	2100	3.65014	0.00549217	25.936	1	1
NC_009155.3	33027801	33030000	duplication	2200	19.0885	0.00652524	2759970000	711144	0
NC_009155.3	4576501	4578700	duplication	2200	22.6854	4.52247e-05	0	281370	0
NC_009155.3	35487801	35490200	duplication	2400	2.02441	0.00139095	513119	8261.2	0.000280141
NC_009155.3	32979001	32981500	duplication	2500	19.3617	2.07636e-05	2.68064e-13	11.2683	0
NC_009155.3	15132801	15136000	duplication	3200	4.04535	0.00269084	2776090000	25458.4	2835040000
NC_009155.3	12625401	12628700	duplication	3300	2.23019	0.000452791	65192.3	368.232	42524900
NC_009155.3	33030001	33033600	deletion	3600	0.489554	8.52643e-08	20.9799	0.257566	167.33
NC_009155.3	20735501	20739100	duplication	3600	1.90158	1.16165e-07	0.0371178	2.2451	41564.4
NC_009155.3	20727301	20731000	duplication	3700	3.63121	6.83148e-08	267859	0.000197653	0
NC_009155.3	34854401	34858700	duplication	4300	3.0219	0	768222000	0.00201825	1418360000
NC_009155.3	18397401	18401900	duplication	4500	4.73842	0	1.62478e-15	2.95933e-05	0
NC_009155.3	15897501	15902000	duplication	4500	5.51929	0	5.94433e-27	0	0
NC_009155.3	26295101	26299800	duplication	4700	2.1664	0	0.000644247	2.31669e-06	155.452
NC_009155.3	33055501	33060200	duplication	4700	12.9558	2.37264e-05	4117.73	226.272	1262410
NC_009155.3	25800801	25805600	duplication	4800	2.43937	0	4.45069e-24	6.04876e-06	2.08495e-10
NC_009155.3	2588501	2593500	duplication	5000	18.5539	0	0	0	0
NC_009155.3	32943201	32948900	duplication	5700	21.3394	0	1.19178e-35	6.41797e-07	4.4542e-20
NC_009155.3	34020001	34026200	duplication	6200	10.1619	0.0217421	2568980000	2.86925	709693000
NC_009155.3	17216401	17222800	duplication	6400	2.53517	0	2559780000	0.000120879	2653230000
NC_009155.3	27386701	27394600	duplication	7900	2.00208	0	0	0	1.13505e-43
NC_009155.3	20925601	20933800	duplication	8200	2.1288	0	6.85525e-37	0	9.19057e-26
NC_009155.3	33043401	33053500	duplication	10100	21.4302	0	4.76441e-44	0	1.35056e-33
NC_009155.3	27456201	27466800	deletion	10600	0.00563935	1.50351e-11	0	1.85317e-11	0
NC_009155.3	23017401	23028000	duplication	10600	22.7197	0	0	0	0
NC_009155.3	16266301	16277400	duplication	11100	2.86969	0	515205000	0	1.88857e-30
NC_009155.3	32983501	32994800	duplication	11300	21.1766	0	0	0	0
NC_009155.3	26269701	26283100	duplication	13400	3.419	0	1.77089e-40	0	0
NC_009155.3	33925001	33939600	duplication	14600	1.80476	0	218570	0	801237
NC_009155.3	36104201	36120200	duplication	16000	2.39723	0	8.40779e-45	0	3.9632e-38
NC_009155.3	23000401	23017000	duplication	16600	16.4909	0	2411570000	0	2462770000
NC_009155.3	13229701	13252000	duplication	22300	1.51852	0	0.0313711	0	0.301734
NC_009155.3	16285201	16309200	duplication	24000	1.70919	0	2209950000	0	2258680000
NC_009155.3	34861501	34887200	duplication	25700	4.03368	0	8.18727e-24	0	2.79136e-21
NC_009155.3	34919201	34958600	duplication	39400	4.65824	0	0	0	0
NC_009155.3	17325101	17421100	duplication	96000	1.83176	0	210398000	0	222171000
NC_009155.3	34719701	34832500	duplication	112800	4.25811	0	0	0	0
NC_009156.3	23722701	23723900	deletion	1200	0.0538495	0.00160544	0.415602	1	1
NC_009156.3	23404301	23405700	duplication	1400	25.6151	4.54439e-07	0	1	1
NC_009156.3	25947301	25948900	duplication	1600	36.2122	0.000384873	0	1	1
NC_009156.3	23622901	23625200	duplication	2300	9.68568	0.0395668	1.49863e-10	8242.43	0
NC_009156.3	26189301	26191800	duplication	2500	2.99489	3.42205e-07	1.21063e-17	287.42	1.30327e-18
NC_009156.3	27885001	27887600	duplication	2600	2.77339	6.0488e-07	4.49555e-37	1660.33	0.000121516
NC_009156.3	27972101	27975100	duplication	3000	2.36564	1.26191e-05	0.000551426	186.713	10195.3
NC_009156.3	23441501	23446300	duplication	4800	7.86268	9.05502e-07	0.129365	0.0187314	2646.92
NC_009156.3	28021501	28027900	duplication	6400	2.44075	0	1.25569e-24	0	5.61853e-15
NC_009156.3	7033801	7043700	duplication	9900	3.77911	0	0	0	0
NC_009156.3	23558601	23574400	duplication	15800	20.5666	0	10367200	0	3.04202e-12
NC_009156.3	26514801	26533000	duplication	18200	3.05448	0	3.29386e-19	0	3.8732e-16
NC_009156.3	6760201	6780600	duplication	20400	11.9736	0	5878230	0	10785800
NC_009156.3	22838301	22865700	duplication	27400	2.1046	0	45077200	0	61043800
NC_009156.3	41277401	41305000	deletion	27600	0.520124	5.77437e-12	2.54595e-12	6.22549e-12	8.53829e-11
NC_009157.3	104501	107000	duplication	2500	8.49258	0.0347641	0	12199.6	0
NC_009157.3	93599201	93601800	duplication	2600	2.1553	2.05566e-06	0.0292353	2885.14	91355.7
NC_009157.3	51782701	51786100	duplication	3400	2.09378	2.99995e-09	4.51101e-11	3.53161	20.1161
NC_009157.3	31717201	31720800	duplication	3600	10.0015	3.74336e-05	708976000	8327.06	1541970000
NC_009157.3	2776201	2781900	duplication	5700	2.02643	0	2.4256e-31	0	5.40882e-25
NC_009157.3	88009701	88016200	duplication	6500	2.11238	0	2.02623e-25	0	6.52821e-15
NC_009157.3	43701	63400	duplication	19700	7.03353	0	2.01976e-08	0	1.11351e-06
NC_009157.3	1	40900	duplication	40900	5.91287	0	0.0164516	0	0.0583352
NC_009158.3	3404701	3407400	duplication	2700	4.41555	0.000220019	9.20827e-23	2069.91	2.08169e-19
NC_009158.3	24681001	24684500	duplication	3500	2.13854	0.000626609	11.7055	40.1398	3196.83
NC_009158.3	1	3900	duplication	3900	2.46242	3.23361e-05	2214470000	4.22393	2.92199e-12
NC_009158.3	30278901	30282900	duplication	4000	2.93005	7.52632e-05	2374190	5.9582	82560800
NC_009158.3	9276201	9280800	duplication	4600	4.28458	0.00537726	2107640000	5.80862	2410800000
NC_009158.3	3409401	3417900	duplication	8500	6.01506	0	18963000	6.84566e-08	61784400
NC_009158.3	30270301	30278900	deletion	8600	0.410845	1.85317e-11	9.09217	2.41474e-11	0.000585722
NC_009159.3	3566301	3570100	duplication	3800	3.20222	0	2.99921e-33	0.00185776	3.73494e-11
NC_009159.3	1	12300	deletion	12300	0.451118	5.18285e-11	2871000000	5.47762e-06	2871000000
NC_009159.3	12301	31100	duplication	18800	10.0394	0	4.7946e-27	0	0
NC_009159.3	4263101	4304900	duplication	41800	2.07378	0	1991990000	0	2027140000
NC_009160.3	1	6900	duplication	6900	1.93223	0	1710420000	0	1987470000
NC_009160.3	17928201	17943800	duplication	15600	8.5359	0	0	0	0
NC_009160.3	18943401	18965300	duplication	21900	4.47515	0	2454470	0	4678940
NC_009160.3	17824001	17921900	duplication	97900	3.7154	0	0	0	0
NC_009161.3	3277601	3280700	duplication	3100	6.2162	1.30994e-07	3.24247e-12	0.00887072	0
NC_009161.3	9722601	9726000	deletion	3400	0.272585	6.59015e-06	3092540	9827.71	172199000
NC_009161.3	13174001	13177900	duplication	3900	1.83601	0.0276768	1773420000	5.18909	5488.71
NC_009161.3	13182601	13187100	duplication	4500	1.88952	0.00026204	6934770	2.54769	100959000
NC_009161.3	70962801	70968500	deletion	5700	0.483007	2.79601e-11	1.55216e-15	8.61473e-11	5.07817e-07
NC_009161.3	67501	73300	duplication	5800	2.228	0	4.85589e-24	3.35521e-10	9.70236e-13
NC_009161.3	76406301	76413000	duplication	6700	4.30182	0	4.07213e-20	0	1.66429e-11
NC_009161.3	3889901	3896700	duplication	6800	5.37373	0	0	0	3.85626e-33
NC_009161.3	5601	12600	duplication	7000	1.93321	0	1.28132e-09	0	0.000224193
NC_009161.3	13150301	13157400	duplication	7100	2.02347	0	0.00909339	0	15.7749
NC_009161.3	13024901	13032300	deletion	7400	0.397897	2.15368e-11	1112010000	4.72215e-10	1436950000
NC_009161.3	3399101	3412700	duplication	13600	7.76782	0	1655210000	0	1794850000
NC_009162.3	2524501	2527600	duplication	3100	4.40259	6.06232e-07	94513500	1767.24	855009000
NC_009162.3	7213401	7216600	duplication	3200	10.9703	5.37605e-05	359726000	1.85935e-08	0
NC_009162.3	7195001	7198300	duplication	3300	24.7557	0	0	6.00712e-08	0
NC_009162.3	10650001	10653400	duplication	3400	26.7673	6.79733e-06	0	0.435551	0
NC_009162.3	7259301	7263400	duplication	4100	6.44408	1.55485e-10	2560010000	1.03392e-05	3.14351e-06
NC_009162.3	7269801	7274100	duplication	4300	6.10134	3.63221e-07	297751	0.436574	21230500
NC_009162.3	7356101	7360900	duplication	4800	14.333	0	0	0	0
NC_009162.3	2357201	2364700	duplication	7500	7.63797	0	0	0	0
NC_009162.3	1	7500	duplication	7500	28.9565	0	0	0	0
NC_009162.3	4947101	4954700	duplication	7600	11.1749	0	6.69823e-22	0	0
NC_009162.3	7199801	7207700	duplication	7900	23.2086	0	2115.48	0	0
NC_009162.3	7125901	7139600	duplication	13700	14.7236	0	518274000	0	0
NC_009162.3	2313801	2327700	duplication	13900	17.8383	0	0	0	0
NC_009162.3	7144101	7158600	duplication	14500	11.3228	0	0	0	0
NC_009162.3	2926501	2947800	duplication	21300	6.18585	0	5194020	0	9397630
NC_009162.3	7410901	7457200	duplication	46300	12.1448	0	0	0	0
NC_009162.3	4908501	4968300	duplication	59800	10.2813	0	547736000	0	578940000
NC_009162.3	7275901	7360900	duplication	85000	7.78746	0	958953	0	0
NC_009163.3	30291601	30293400	deletion	1800	0.165792	2.41246e-06	0.0797741	1	1
NC_009163.3	33241601	33244700	duplication	3100	2.14987	0.00322468	4.32912e-19	9316.54	0.0190072
NC_009163.3	33084401	33088700	duplication	4300	8.71557	0	0	0	0
NC_009163.3	30474401	30481200	duplication	6800	2.05108	0	3127.17	0	177394
NC_009163.3	30268201	30282400	duplication	14200	2.51039	0	263895000	0	369344000
NC_009163.3	25004201	25019600	duplication	15400	2.67552	0	178709000	0	256304000
NC_009163.3	25179301	25197900	duplication	18600	2.8286	0	0	0	0
NC_009163.3	29321001	29343500	deletion	22500	0.491619	7.08322e-12	2.43432e-17	7.77427e-12	1.33465e-19
NC_009163.3	30361901	30384700	duplication	22800	2.58553	0	2239060000	0	2288420000
NC_009163.3	25448001	25473100	duplication	25100	2.0671	0	4463360	0	7471990
NC_009163.3	33752101	33780200	duplication	28100	1.78024	0	18861200	0	26971500
NC_009163.3	30241101	30278400	duplication	37300	2.49018	0	0.00095241	0	0.00444581
NC_009163.3	30297501	30335400	duplication	37900	2.60802	0	1928070000	0	1969010000
NC_009163.3	25241401	25292300	duplication	50900	2.48418	0	2.43401	0	5.53063
NC_009164.3	191901	193700	duplication	1800	3.36543	4.9023e-06	0	1	1
NC_009164.3	4917101	4919700	duplication	2600	26.0046	5.72858e-06	2793650000	199.719	0
NC_009164.3	279201	283000	duplication	3800	3.73165	0	0	1.82138e-05	0
NC_009164.3	11510201	11514100	deletion	3900	0.214647	7.35565e-10	769828000	24.6619	1511970000
NC_009164.3	185001	188900	duplication	3900	2.77881	0	1.07984e-26	0.000178726	0
NC_009164.3	593201	598400	duplication	5200	4.83838	0	122370	3.05796e-07	5869230
NC_009164.3	583301	589400	duplication	6100	4.26838	0	1.18593	5.24298e-05	3.70849e-05
NC_009164.3	11503601	11510200	duplication	6600	11.7162	0	0	0	0
NC_009164.3	11514401	11522400	duplication	8000	13.4458	3.34682e-09	607231	1.5219e-06	72.4442
NC_009164.3	1889501	1899000	duplication	9500	2.30882	0	124447000	8.49987e-11	240959000
NC_009164.3	48595501	48607000	duplication	11500	13.2057	0	1562850000	0	1737210000
NC_009164.3	1762901	1775300	duplication	12400	2.41002	0	639697	0	2483220
NC_009164.3	205801	223400	duplication	17600	3.9211	0	0	0	0
NC_009164.3	150601	169300	duplication	18700	3.23026	0	1.34992e-05	0	0.000459923
NC_009164.3	684801	705200	duplication	20400	7.95895	0	1.77214e-40	0	1.18294e-35
NC_009164.3	598901	635300	duplication	36400	6.01457	0	0.0251194	0	0.101764
NC_009165.3	717201	732300	duplication	15100	13.6868	0	1.08938e-10	0	0
NC_009166.3	71101	72200	deletion	1100	0.0178231	7.6209e-08	3.5323e-15	1	1
NC_009166.3	9619601	9621500	duplication	1900	3.55888	5.25803e-05	2.52234e-44	1	1
NC_009166.3	6462301	6464600	duplication	2300	2.91744	0.000114559	1.58322e-37	107980	0.356841
NC_009166.3	5001	7400	duplication	2400	24.7681	1.5653e-06	0	1554.26	0
NC_009166.3	6159001	6162100	duplication	3100	2.12076	0.00146581	23986900	153.545	501058000
NC_009166.3	8752101	8761300	duplication	9200	10.8173	0	96674.6	0	907074
NC_009166.3	17361401	17378200	duplication	16800	9.23739	0	6.06685e-18	0	9.09006e-15
NC_009166.3	8733201	8750400	duplication	17200	16.2254	0	1.6014e-41	0	1.1167e-35
NC_009166.3	6498701	6522000	duplication	23300	3.72751	0	2.8292e-20	0	8.73939e-18
NC_009166.3	15844401	15869000	duplication	24600	6.19641	0	0.0371129	0	0.28495
NC_009167.3	28069601	28073400	deletion	3800	0.191135	4.19401e-11	63.901	8.85403e-11	8.48487e-24
NC_009167.3	1	4000	duplication	4000	3.27066	0.00294361	14780.2	1.69733	3010.77
NC_009167.3	7685901	7690200	deletion	4300	0.530638	3.70634e-11	0.743598	0.000254127	21392.7
NC_009167.3	48116101	48129200	duplication	13100	1.48861	0	1082770	0	3607510
NC_009167.3	47732401	47758000	duplication	25600	1.37498	0	142300	0	308687
NC_009167.3	485101	519300	duplication	34200	6.71908	0	56597.5	0	106649
NC_009169.3	15225801	15227100	duplication	1300	4.40156	0.000757233	0	1	1
NC_009169.3	13563801	13568900	deletion	5100	0.493825	3.12495e-11	9.0356e-09	1.02821e-10	1.77639e-08
NC_009169.3	783101	788800	duplication	5700	4.62081	0	0	0	0
NC_009169.3	323301	347500	duplication	24200	4.39376	0	1.70702e-10	0	6.62441e-09
NC_009169.3	15271901	15313900	duplication	42000	7.9885	0	9.65284e-35	0	1.13453e-32
NC_009170.3	509101	511000	duplication	1900	4.95076	0.00869352	0	1	1
NC_009170.3	1	3900	duplication	3900	3.8886	1.42209e-08	2283660	2.47398e-05	0
NC_009170.3	222101	226800	duplication	4700	4.47468	0	17315700	2.36107e-10	0
NC_009170.3	33169901	33174900	duplication	5000	1.87584	0	1.78472e-10	0.000392104	0.00859319
NC_009170.3	205701	211700	duplication	6000	3.95847	0	1130090000	8.66986e-08	0.00210168
NC_009170.3	245301	261800	duplication	16500	10.6642	0	2485250000	0	2529100000
NC_009170.3	525601	571200	duplication	45600	3.10494	0	109469000	0	126332000
NC_009171.3	731201	734200	deletion	3000	0.316926	1.09983e-06	47848.5	5539.34	73335000
NC_009171.3	37027601	37065400	duplication	37800	1.78745	0	1.03103	0	3.25834
NC_009172.3	1258001	1260100	duplication	2100	2.31982	8.59579e-06	3.18326e-15	1	1
NC_009172.3	834601	837800	duplication	3200	4.41488	8.85502e-05	2.44864	0.0801317	0
NC_009172.3	705601	710100	duplication	4500	2.75793	1.78006e-05	7.22786e-05	0.00150514	3.5384e-25
NC_009172.3	1016001	1024400	duplication	8400	3.14571	0	0	0	0
NC_009172.3	772001	781500	duplication	9500	4.08718	0	1.55393e-15	0	1.99613e-10
NC_009172.3	1272901	1285200	duplication	12300	2.12839	0	5.18587e-38	0	2.06702e-30
NC_009172.3	728101	740400	duplication	12300	3.50781	0	604611000	0	778907000
NC_009172.3	569501	581900	duplication	12400	5.84447	0	9512.94	0	72801.5
NC_009172.3	978701	993100	duplication	14400	3.47602	0	0	0	0
NC_009172.3	838501	852900	duplication	14400	2.99314	0	0	0	0
NC_009172.3	1094601	1109600	duplication	15000	1.93187	0	4.16074e-06	0	9.03321e-16
NC_009172.3	1421701	1444600	duplication	22900	3.21625	0	4.51151e-12	0	2.95965e-10
NC_009172.3	921301	944700	duplication	23400	2.93065	0	1496780000	0	905.497
NC_009172.3	945001	972700	duplication	27700	3.38673	0	0	0	0
NC_009172.3	790101	828700	duplication	38600	5.06567	0	1913950000	0	1954590000
NC_009172.3	711901	752300	duplication	40400	4.18198	0	3.18935e-25	0	1.52971e-23
NC_009172.3	1337701	1398100	duplication	60400	3.14662	0	5.23436e-13	0	2.74602e-12
NC_009172.3	2119101	2187400	duplication	68300	2.60379	0	3.81433e-42	0	0
NC_009173.3	1	4600	duplication	4600	21.0846	0	0	4.56909e-07	0
NC_009174.3	25022601	25031900	deletion	9300	0.390329	1.71368e-11	1108340000	1.15709e-09	1360090000

[truncated: 51 more sheets: Non-racehorse_10, Non-racehorse_11, Non-racehorse_12, Non-racehorse_13, Non-racehorse_14, Non-racehorse_15, Non-racehorse_16, Non-racehorse_17, Non-racehorse_18, Non-racehorse_19, Non-racehorse_20, Non-racehorse_21, Non-racehorse_22, Non-racehorse_23, Non-racehorse_24, Non-racehorse_25, Non-racehorse_26, Non-racehorse_27, Non-racehorse_28, Non-racehorse_29 …]
