# Supplementary material for: Whole-Genome Resequencing Analysis of Copy Number Variations Associated with Athletic Performance in Grassland-Thoroughbred
Source: Animals (Basel). 2025 May 18;15(10):1458. doi: 10.3390/ani15101458 (PMC12108297; doi:10.3390/ani15101458)
Supplement: Supplementary file 1 [file animals-15-01458-s001.zip › Supplementary Table S6 Vst, t-test, and annotated gene information.xlsx]

## Sheet: Sheet1
Chr	Start	End	Type	Vst	t-test	Symbol
NC_009155.3	18439901	18441100	DEL	0.319334	1.15203E-05	LOC100064597
NC_009152.3	37259301	37264100	DEL	0.300685	1.64767E-05	SPIDR
NC_009148.3	44316901	44330800	DUP	0.237415	0.000306822
NC_009148.3	32195801	32197900	DEL	0.236542	0.000229636
NC_009149.3	75596701	75597900	DEL	0.213333	0.000672279	LOC111774007
NC_009158.3	3394301	3395500	DEL	0.213333	0.000672279	LOC102148201
NC_009145.3	47590901	47601400	DUP	0.20659	0.000453629
NC_009157.3	195101	196500	DEL	0.203968	0.000569603	LOC102149317
						LOC106781586
NC_009144.3	111438401	111443100	DEL	0.190196	0.00142583	LOC102150068
NC_009155.3	32960501	32977500	DUP	0.189296	0.00831189	PPFIA1
NC_009172.3	16001	19400	DUP	0.187384	0.00126662	LOC106781029
NC_009158.3	30270301	30278900	DEL	0.187384	0.00126662	DUSP11
NC_009172.3	772201	784400	DUP	0.174702	0.00187739	LOC100052847
						LOC100056581
NC_009148.3	32584301	32585500	DEL	0.167949	0.00293929
NC_009159.3	69914501	69916300	DUP	0.167949	0.00293929	DNAJC13
						ACAD11
NC_009163.3	25096501	25113500	DUP	0.167949	0.00293929	LOC100068447
NC_009152.3	10332101	10337400	DEL	0.167949	0.00293929
NC_009161.3	69461401	69466500	DUP	0.165674	0.00316537
NC_009163.3	33247201	33292300	DEL	0.16444	0.00278701	C20H6orf10
						LOC100059994
NC_009169.3	344101	387600	DUP	0.162852	0.00269444	LOC102150103
NC_009152.3	37718401	37721800	DEL	0.161945	0.00251201
NC_009147.3	69171201	69181000	DUP	0.161275	0.0036534	IMMP2L
NC_009166.3	7953901	7957600	DUP	0.161275	0.0036534
NC_009155.3	32983801	32994400	DUP	0.160313	0.0111089	PPFIA1
NC_009159.3	88960601	88962300	DUP	0.158534	0.0036912	LOC100049818
NC_009164.3	718601	740900	DUP	0.156727	0.00324791	LOC100068521
NC_009150.3	58667801	58670200	DUP	0.156345	0.00325306	LOC100059942
						LOC111774410
NC_009161.3	3399101	3412700	DUP	0.155526	0.00327474	LOC111768863
NC_009148.3	45502101	45506000	DUP	0.151744	0.00375848
NC_009166.3	8752101	8761300	DUP	0.149387	0.00884303	LOC111770098
						LOC100061947
NC_009144.3	67601501	67611700	DUP	0.148116	0.00441753	AGT
						LOC102150467
NC_009161.3	75909401	75933100	DEL	0.147027	0.00473806	AOX4
NC_009161.3	13708601	13862200	DUP	0.147027	0.00473806	DPP10
NC_009151.3	3709101	3711200	DEL	0.146737	0.00448276	LOC100054251
NC_009150.3	45039801	45043500	DUP	0.146541	0.00591295
NC_009171.3	16036601	16200800	DEL	0.146541	0.00591295	KITLG
						LOC102150222
NC_009150.3	45151401	45153900	DEL	0.146541	0.00591295
NC_009155.3	28202001	28422600	DEL	0.146541	0.00591295	LOC106781474
NC_009173.3	29597201	29660400	DEL	0.146541	0.00591295	IGFN1
NC_009148.3	71993501	72003600	DEL	0.146541	0.00591295	LOC100061885
NC_009150.3	6187701	6191400	DEL	0.146541	0.00591295	MRE11
NC_009159.3	66201	74300	DEL	0.146541	0.00591295	SLC41A3
NC_009169.3	13834301	13838700	DUP	0.146541	0.00591295	ROBO2;
						LIPI
NC_009145.3	112070301	112072100	DEL	0.146541	0.00591295	NDST4
NC_009151.3	77648001	77651900	DEL	0.146541	0.00591295	WDR7
NC_009152.3	37053401	37057400	DEL	0.146541	0.00591295	SPIDR
NC_009155.3	13223401	13226200	DEL	0.146541	0.00591295	LOC100052454
NC_009164.3	36515501	36519500	DEL	0.146541	0.00591295	CDH9
NC_009156.3	22915601	22918500	DEL	0.146541	0.00591295
