# Supplementary material for: Whole-Genome Resequencing Analysis of Copy Number Variations Associated with Athletic Performance in Grassland-Thoroughbred
Source: Animals (Basel). 2025 May 18;15(10):1458. doi: 10.3390/ani15101458 (PMC12108297; doi:10.3390/ani15101458)
Supplement: Supplementary file 1 [file animals-15-01458-s001.zip › Supplementary Table S7 GO functional enrichment of genes overlapping CNVRs.xlsx]

## Sheet: GO_BP
GO	ID	Term	PValue	FDR	Genes
GO_BP	GO:0007187	G protein-coupled receptor signaling pathway, coupled to cyclic nucleotide second messenger	0.0015272389802768675	0.0259630626647067	ANXA1, HTR1F, HTR2A, HTR5A
GO_BP	GO:0019226	transmission of nerve impulse	0.007590434522496893	0.0379850520597968	CACNG7, OTOA, CACNG8
GO_BP	GO:0006508	proteolysis	0.00782045189466404	0.0379850520597968	DPP10, HGF, HTRA3, GZMB, ADAM20, MMP20, ADAM18, GZMM, CASP8, MMP16, MMP27, ANPEP, KLK1E2
GO_BP	GO:0007268	chemical synaptic transmission	0.015607299880872508	0.0426964815109421	HTR1F, CACNA1B, EXOC4, HTR2A, HTR5A
GO_BP	GO:0030574	collagen catabolic process	0.02707186052729551	0.0461220858696831	MMP16, MMP27, MMP20
GO_BP	GO:0045109	intermediate filament organization	0.03201557610419663	0.0461220858696831	KRT10A, KRT10B, KRT34, KRT2B
GO_BP	GO:0007156	homophilic cell adhesion via plasma membrane adhesion molecules	0.03366488833863377	0.0461220858696831	PCDH9, PCDH20, PCDH7, CDH26, CDH9
GO_BP	GO:0061038	uterus morphogenesis	0.04351280512638643	0.0485205610729968	WNT7A, ASH1L
GO_BP	GO:0000902	cell morphogenesis	0.044581340654363574	0.0485205610729968	CYFIP1, AP3B1, CDH26, CDH9
GO_BP	GO:0043124	negative regulation of canonical NF-kappaB signal transduction	0.04666257599967183	0.0485205610729968	PPM1A, CASP8, PPM1L
GO_BP	GO:0007605	sensory perception of sound	0.04709348574732042	0.0485205610729968	GRXCR1, OTOA, MYO7B, NAV2
GO_CC	GO:0015629	actin cytoskeleton	0.01094908267338668	0.0426964815109421	MPRIP, AHNAK, SYNPO2, MYO7B, FILIP1, CTNNA2
GO_CC	GO:0008076	voltage-gated potassium channel complex	0.016539070910677665	0.0426964815109421	DPP10, CTTN, KCNQ1, LRRC38
GO_CC	GO:0005856	cytoskeleton	0.03391329843359052	0.0461220858696831	KRT10A, KITLG, SGCD, KRT10B, SNTG1, FRMD8, MYO7B, KRT34
GO_CC	GO:0005829	cytosol	0.03612744724387618	0.0472435848573765	TRAPPC3L, IPO11, PPM1L, AHNAK, CARNMT1, UBE3D, SYNPO2, PPP2R2A, ARHGAP17, HIF3A, MALSU1, TRIM4, MPRIP, PPFIA1, SLC25A20, LCMT1, SNX6, USP25, LYPLA1, POU1F1, PLA2G4A, DNAJC13, TBCA, PPHLN1, TOM1L1, DUSP22, PPM1A, CTTN, TBC1D5, TUBGCP5
GO_CC	GO:0005737	cytoplasm	0.04051419402682085	0.0485205610729968	CYFIP1, MTPN, DYNC1I2, IPO11, AHNAK, CELF2, ARHGAP17, TBXT, GNAI1, CASP8, TRIM4, AOX4, FTMT, SNTG1, ANPEP, PPFIA1, PHF24, MAPK1, KRT2B, WDR7, CTNNA2, ACADM, ACAD11, LONRF2, ARHGEF11, LYPLA1, ANXA1, IQSEC1, STPG4, MAGI2, THEMIS, MYO7B, GZMB, PLA2G4A, BSDC1, TBCA, DNM3, KRT10A, DUSP22, ARL4D, KITLG, KRT10B, SCGB1A1, KIF2B, APOBEC3Z1B
GO_MF	GO:0005515	protein binding	0.0037382045978713047	0.0281568772342666	ROBO2, MTPN, SLC4A1AP, AHNAK, SOWAHC, YTHDC2, LRRC38, HTRA3, PPP2R2A, ARHGAP17, CASP8, TRIM4, SH3TC1, SNTG1, PPFIA1, SLITRK6, WDR7, LONRF2, SAMD11, USP25, IQSEC1, MYO7B, ASH1L, NAV2, FBXO33, IGFN1, TTC39B, OTOL1, SLCO1C1, PDE10A, RSPH14, PDE5A
GO_MF	GO:0070991	medium-chain fatty acyl-CoA dehydrogenase activity	0.01695378433156812	0.0426964815109421	ACADM, ACAD11
GO_MF	GO:0001642	group III metabotropic glutamate receptor activity	0.01695378433156812	0.0426964815109421	GRM7, GRM8
GO_MF	GO:0004993	G protein-coupled serotonin receptor activity	0.017580904151564377	0.0426964815109421	HTR1F, HTR2A, HTR5A
GO_MF	GO:0004222	metalloendopeptidase activity	0.027054877136095137	0.0461220858696831	ADAM18, MMP16, MMP27, ADAM20, MMP20
GO_MF	GO:0030594	neurotransmitter receptor activity	0.02849622261426901	0.0461220858696831	HTR1F, HTR2A, HTR5A
GO_MF	GO:0005245	voltage-gated calcium channel activity	0.033816093939833446	0.0461220858696831	CACNG7, CACNG8, CACNA1B
GO_MF	GO:0030280	structural constituent of skin epidermis	0.04967163290385519	0.0496716329038552	KRT10A, KRT10B, KRT2B
