# Supplementary material for: Whole-Genome Resequencing Analysis of Copy Number Variations Associated with Athletic Performance in Grassland-Thoroughbred
Source: Animals (Basel). 2025 May 18;15(10):1458. doi: 10.3390/ani15101458 (PMC12108297; doi:10.3390/ani15101458)
Supplement: Supplementary file 1 [file animals-15-01458-s001.zip › Supplementary Table S8 KEGG functional enrichment of genes overlapping CNVRs.xlsx]

## Sheet: Sheet1
ID	Term	PValue	FDR	Genes
ecb04726	Serotonergic synapse	0.0010183981586491847	0.0259630626647067	HTR1F, CACNA1B, MAPK1, PLA2G4A, HTR2A, HTR5A, GNAI1
ecb04261	Adrenergic signaling in cardiomyocytes	0.00276104378928395	0.0281568772342666	CACNG7, CACNG8, KCNQ1, MAPK1, PPP2R2A, AGT, GNAI1
ecb04072	Phospholipase D signaling pathway	0.004140717240333331	0.0281568772342666	DNM3, KITLG, GRM7, GRM8, MAPK1, PLA2G4A, AGT
ecb04921	Oxytocin signaling pathway	0.01312198119680744	0.0426964815109421	CACNG7, CACNG8, KCNJ12, MAPK1, PLA2G4A, GNAI1
ecb04725	Cholinergic synapse	0.020405551469335797	0.0441052979481803	KCNJ12, KCNQ1, CACNA1B, MAPK1, GNAI1
ecb04724	Glutamatergic synapse	0.02100225584823919	0.0441052979481803	GRM7, GRM8, MAPK1, PLA2G4A, GNAI1
ecb04010	MAPK signaling pathway	0.022052648974090143	0.0441052979481803	PPM1A, CACNG7, KITLG, CACNG8, HGF, CACNA1B, MAPK1, PLA2G4A
ecb04614	Renin-angiotensin system	0.02912260573694839	0.0461220858696831	ANPEP, KLK1E2, AGT
ecb04915	Estrogen signaling pathway	0.04035808309211625	0.0485205610729968	KRT10A, KRT10B, MAPK1, KRT34, GNAI1
ecb05412	Arrhythmogenic right ventricular cardiomyopathy	0.045005070838090994	0.0485205610729968	CACNG7, CACNG8, SGCD, CTNNA2
