# Supplementary material for: Whole-Genome Resequencing Analysis of Copy Number Variations Associated with Athletic Performance in Grassland-Thoroughbred
Source: Animals (Basel). 2025 May 18;15(10):1458. doi: 10.3390/ani15101458 (PMC12108297; doi:10.3390/ani15101458)
Supplement: Supplementary file 1 [file animals-15-01458-s001.zip › Supplementary Table S9 Differentially expressed genes and functional enrichment.xlsx]

## Sheet: Sheet1
Gene	log2FoldChange	pvalue	FDR		GO	ID	Term	PValue	FDR	Genes
ISG20	6.9208	0.00298315	0.0125718590714286		BP	GO:0006412	translation	6.525474010756136E-6	0.000192501483317306	RPS15, RPS26, RPS15A, RPS27, MRPS24, RPL34, RPS3, RPS27A, RPS21, UBA52
PPP1CB	6.75812	1.1132e-06	4.92591e-05		BP	GO:0045071	negative regulation of viral genome replication	0.010407873745825276	0.0221951042531455	ISG20, LOC100050560, LTF
IL1R2	6.63508	0.000451123	0.00420256689473684		BP	GO:0030593	neutrophil chemotaxis	0.016378068976982504	0.0270926935413636	LOC100056049, LOC100058291, S100A8
ARHGAP15	6.61625	0.00419194	0.0148395		BP	GO:0014912	negative regulation of smooth muscle cell migration	0.020455867565865725	0.0306838013487986	ABHD2, TRIB1
LOC100060228	6.0933	0.00082563	0.00664256863636364		BP	GO:0034316	negative regulation of Arp2/3 complex-mediated actin nucleation	0.02550479302731837	0.034199608832086	GMFG, CORO1B
LOC100054015	5.57757	0.00787115	0.0196992634931507		BP	GO:0043123	positive regulation of canonical NF-kappaB signal transduction	0.02738001910794347	0.0356868753529412	UBD, LTB, RHOA, LTF
MARCKSL1	5.41544	0.00935903	0.021513619012987		BP	GO:0031665	negative regulation of lipopolysaccharide-mediated signaling pathway	0.030527964196518126	0.0373004416758621	TRIB1, LTF
IMPDH2	5.29763	0.00342626	0.0136425168808751		BP	GO:0019941	modification-dependent protein catabolic process	0.040497562994950886	0.0437077356713799	RPS27A, UBA52
TP53INP1	5.27427	0.00265245	0.0120380332307692		BP	GO:1990869	cellular response to chemokine	0.040497562994950886	0.0437077356713799	DUSP1, RHOA
LOC100056049	5.0837	0.00187829	0.0100527894560031		CC	GO:0022627	cytosolic small ribosomal subunit	3.1462600065128326E-7	1.85629340384257e-05	RPS15, RPS26, RPS15A, RPS27, RPS3, RPS27A, RPS21
LOC100054462	4.75946	0.00198668	0.0100527894560031		CC	GO:0005840	ribosome	8.529101052759299E-5	0.001161269912568	RPS15, RPS26, RPS15A, RPS27, RPL34, RPS27A, RPS21, UBA52
FOS	4.45161	2.21766e-08	3.9252582e-06		CC	GO:0030670	phagocytic vesicle membrane	0.0019878397229384677	0.0100527894560031	LOC100050706, CLEC4E, LOC100056309, RAB8B
EVI2A	4.03902	0.0227517	0.0319606525952381		CC	GO:1990904	ribonucleoprotein complex	0.008069525342969031	0.0196992634931507	RPS26, HSPA8, RPL34, RPS27A, RPS21, UBA52
LOC111767450	3.79344	0.0231914	0.0323218166929134		CC	GO:0035976	transcription factor AP-1 complex	0.014877697341264037	0.0253206964365744	JUN, FOS
TRIB1	3.67224	0.0106758	0.0222307960235294		CC	GO:0072357	PTW/PP1 phosphatase complex	0.034374159166558026	0.0400278037663209	PPP1CB, TOX4
LOC100629715	3.65824	0.00889826	0.0207235815394737		CC	GO:0005737	cytoplasm	0.042290006032412834	0.0445555420698635	MTPN, NXT1, CCNI, GNAI3, LOC100053687, ARHGAP15, PPP1CB, SDCBP, UBL5, CASP3, UBD, LRRC8C, RPS27A, GYG1, TGM3, HSPA8, MARCKSL1, DUSP1, TBCC, DYNLL2, ISG20, NFKBIA, DDX39B, IMPDH2, TRIB1, UBA52, RNF166, S100A8, IDO1
LTF	3.63574	0.0353025	0.0402194891494444		MF	GO:0003735	structural constituent of ribosome	8.328120115844016E-6	0.000210582465786342	RPS15, RPS26, RPS15A, RPS27, RPL34, MRPS34, RPS3, RPS27A, RPS21, UBA52
LOC111775906	3.55495	0.0189854	0.0292215256434783		MF	GO:0031386	protein tag activity	0.0023366665741956583	0.0111781076657468	UBL5, RPS27A, UBA52
CD9	3.40889	0.0471285	0.048254416283237		KEGG	ecb04062	Chemokine signaling pathway	0.005433927481625812	0.0168737748113644	NFKBIA, GNAI3, CXCR4, LOC100058291, GNG11, RHOA
RGS1	3.33171	0.0047873	0.0154064018181818		KEGG	ecb04668	TNF signaling pathway	0.0057762121234246995	0.0170398257641029	NFKBIA, CEBPB, JUN, CASP3, FOS
DUSP1	3.20395	0.000270619	0.00266108683333333		KEGG	ecb04024	cAMP signaling pathway	0.01215640418581419	0.0239534902886598	NFKBIA, PPP1CB, JUN, GNAI3, FOS, RHOA
S100A8	3.15186	0.000905626	0.00696938269565217		KEGG	ecb04210	Apoptosis	0.013632312619851506	0.0242815	NFKBIA, JUN, CASP3, FOS, MCL1
TGFA	2.9227	0.0153871	0.0259381834857143		KEGG	ecb04010	MAPK signaling pathway	0.03549011990986218	0.0402194891494444	HSPA8, JUN, DUSP1, CASP3, TGFA, FOS
CLEC4E	2.73836	0.0274204	0.0356868753529412		KEGG	ecb05171	Coronavirus disease - COVID-19	2.6083889365109803E-7	1.85629340384257e-05	NFKBIA, RPS15, RPS26, JUN, RPS15A, RPS27, RPL34, RPS3, FOS, RPS27A, RPS21, UBA52
LTB4R	2.64981	0.0456986	0.0473021000175439		KEGG	ecb03010	Ribosome	3.618164411057874E-6	0.000128083020151449	RPS15, RPS26, RPS15A, RPS27, RPL34, RPS3, RPS27A, RPS21, UBA52
RAB8B	2.56854	0.0182573	0.0291129759459459		KEGG	ecb05167	Kaposi sarcoma-associated herpesvirus infection	3.9508807517239825E-5	0.000699305893055145	NFKBIA, JUN, CASP3, FOS, RPS27A, LOC100050706, UBA52, GNG11, LOC100056309
MCL1	2.52518	0.0147014	0.0252635141650485		KEGG	ecb05170	Human immunodeficiency virus 1 infection	7.416949704253415E-5	0.00109400008137738	NFKBIA, JUN, CASP3, GNAI3, CXCR4, FOS, LOC100050706, GNG11, LOC100056309
LOC100050706	2.5025	0.0137183	0.0242815		KEGG	ecb05133	Pertussis	1.1960443730462405E-4	0.00141133236019456	JUN, CASP3, LOC100056049, GNAI3, FOS, RHOA
JUN	2.47685	0.00812456	0.0196992634931507		KEGG	ecb04657	IL-17 signaling pathway	2.6640573233624936E-4	0.00266108683333333	NFKBIA, CEBPB, JUN, CASP3, FOS, S100A8
MTPN	2.46522	0.00590857	0.0171445275737705		KEGG	ecb05163	Human cytomegalovirus infection	6.112286933050207E-4	0.00515178470071375	NFKBIA, CASP3, GNAI3, CXCR4, LOC100050706, GNG11, LOC100056309, RHOA
AQP9	2.37054	0.00182895	0.0100527894560031		KEGG	ecb05140	Leishmaniasis	0.0016633328223252686	0.0100527894560031	NFKBIA, JUN, MARCKSL1, LOC100056049, FOS
DNAJB1	2.28142	0.00631842	0.017751757047619		KEGG	ecb05418	Fluid shear stress and atherosclerosis	0.0019567176727372853	0.0100527894560031	JUN, DUSP1, IL1R2, HMOX1, FOS, RHOA
CORO1B	2.2691	0.0252778	0.0341539240534351		KEGG	ecb05210	Colorectal cancer	0.003352539815271369	0.0136425168808751	JUN, CASP3, TGFA, FOS, RHOA
LOC102147533	2.23753	0.0350288	0.0402194891494444		KEGG	ecb05166	Human T-cell leukemia virus 1 infection	0.003468436495137749	0.0136425168808751	NFKBIA, JUN, IL1R2, LOC100056049, FOS, LOC100050706, LOC100056309
SEC61B	2.21413	0.00795005	0.0196992634931507		KEGG	ecb05132	Salmonella infection	0.00454740548253863	0.0151071204444444	NFKBIA, JUN, CASP3, RPS3, FOS, DYNLL2, RHOA
HMOX1	2.08897	0.0197367	0.030115465112069		KEGG	ecb05200	Pathways in cancer	0.005662478526438389	0.0169874355793152	NFKBIA, JUN, CASP3, GNAI3, TGFA, HMOX1, CXCR4, FOS, GNG11, RHOA
DYNLL2	2.00652	0.0352791	0.0402194891494444		KEGG	ecb05134	Legionellosis	0.006642964276807437	0.0180893027229987	NFKBIA, HSPA8, CASP3, LOC100056049
GYG1	1.94966	0.000239092	0.00264496		KEGG	ecb04926	Relaxin signaling pathway	0.008056373096746759	0.0196992634931507	NFKBIA, JUN, GNAI3, FOS, GNG11
LOC100050560	1.94556	0.00248324	0.0115666938157895		KEGG	ecb04915	Estrogen signaling pathway	0.009865845897067186	0.0220779249061026	HSPA8, JUN, GNAI3, TGFA, FOS
RUBCNL	1.87614	0.0184477	0.0291539102142857		KEGG	ecb05417	Lipid and atherosclerosis	0.00997872312140231	0.0220779249061026	NFKBIA, HSPA8, JUN, CASP3, FOS, RHOA
MMP8	1.78047	0.0414679	0.0442157643614458		KEGG	ecb05203	Viral carcinogenesis	0.010543491635541292	0.0222166430891763	NFKBIA, JUN, CASP3, LOC100050706, LOC100056309, RHOA
CRLF3	1.73404	0.0132858	0.0239958213673469		KEGG	ecb05162	Measles	0.011650869890006306	0.0234726076022727	NFKBIA, HSPA8, JUN, CASP3, FOS
CXCR4	1.73403	4.69568e-05	0.000755578		KEGG	ecb04921	Oxytocin signaling pathway	0.013045720155463361	0.0239534902886598	PPP1CB, JUN, GNAI3, FOS, RHOA
STEAP4	1.70257	0.00130726	0.00907781942307692		KEGG	ecb05416	Viral myocarditis	0.016784195420086002	0.0275074313829187	CASP3, LOC100056049, LOC100050706, LOC100056309
NFKBIA	1.7017	0.0409243	0.0439006		KEGG	ecb03015	mRNA surveillance pathway	0.02045360064030405	0.0306838013487986	PPP1CB, NXT1, DDX39B, WDR82
RPS27A	1.67088	1.27194e-05	0.000281417		KEGG	ecb05012	Parkinson disease	0.021192153637463042	0.0310000925109997	NDUFA13, DUSP1, CASP3, GNAI3, RPS27A, UBA52
IFRD1	1.66917	0.01167	0.0234726076022727		KEGG	ecb04144	Endocytosis	0.021500836245431074	0.0311938361921418	HSPA8, CXCR4, LOC100058291, LOC100050706, LOC100056309, RHOA
SLC25A36	1.654	0.0471639	0.048254416283237		KEGG	ecb05323	Rheumatoid arthritis	0.022733459029411165	0.0319606525952381	JUN, LOC100056049, FOS, LTB
NAXD	1.55988	0.0359961	0.0402194891494444		KEGG	ecb04625	C-type lectin receptor signaling pathway	0.027693393090816396	0.0357790553071132	NFKBIA, JUN, CLEC4E, RHOA
LOC111774237	1.51954	0.0259704	0.0345621059548872		KEGG	ecb05142	Chagas disease	0.029016641817672783	0.0366853257266292	NFKBIA, JUN, GNAI3, FOS
ABHD2	1.44426	0.0342413	0.0400278037663209		KEGG	ecb05152	Tuberculosis	0.029988376129949142	0.0373004416758621	CEBPB, CASP3, LOC100056049, CLEC4E, RHOA
CSGALNACT2	1.42061	0.041731	0.0442298230598802		KEGG	ecb05145	Toxoplasmosis	0.032469889965365914	0.039096398121563	NFKBIA, HSPA8, CASP3, GNAI3
CEBPB	1.41109	0.00363627	0.0139917384130435		KEGG	ecb04670	Leukocyte transendothelial migration	0.03612937160882294	0.0402194891494444	LOC100056049, GNAI3, CXCR4, RHOA
TOX4	1.40951	0.0480851	0.0489141503965517		KEGG	ecb04660	T cell receptor signaling pathway	0.036885868173479344	0.0408049916669115	NFKBIA, JUN, FOS, RHOA
UBXN7	1.3935	0.0494899	0.0494899		KEGG	ecb04726	Serotonergic synapse	0.0392042699073995	0.0428342948988254	DUSP1, CASP3, GNAI3, GNG11
FLI1	1.32399	0.0391988	0.0428342948988254		KEGG	ecb05169	Epstein-Barr virus infection	0.04482027494709092	0.0467454753407148	NFKBIA, JUN, CASP3, LOC100050706, LOC100056309
RNF166	1.31212	0.0124119	0.0239534902886598		KEGG	ecb04728	Dopaminergic synapse	0.04489678422554533	0.0467454753407148	PPP1CB, GNAI3, FOS, GNG11
HSPA8	1.26654	0.00496497	0.0156928674107143
SF3B1	1.21639	0.00460895	0.0151071204444444
TCP11L2	1.20191	0.0240347	0.0329777796976744
CCNI	1.1385	0.0187033	0.0292215256434783
CPD	1.12915	0.0246297	0.0335343042692308
TGM3	1.12468	0.0238807	0.0329777796976744
GNAI3	1.11017	0.0262982	0.0347371719850746
SDCBP	1.05709	0.0357141	0.0402194891494444
RPS3	-1.05407	0.00620247	0.0177070543064516
GMFG	-1.13036	0.028704	0.0366825776546763
IFI27	-1.16736	0.0103632	0.0221951042531455
RPS15	-1.16755	0.00553315	0.0168856474137931
SLC25A3	-1.16991	0.00401331	0.0147991
LOC105761007	-1.21195	0.0163616	0.0270926935413636
LOC100053403	-1.22807	0.00226936	0.0111576768333333
UBL5	-1.24082	0.0323442	0.039096398121563
RPS21	-1.24313	0.0211132	0.0310000925109997
LOC100054164	-1.30604	0.00133346	0.00907781942307692
CASP3	-1.48804	0.00949822	0.0215536576153846
IFI6	-1.6281	0.0126155	0.0239534902886598
ROMO1	-1.65182	0.000524726	0.00464383
NDUFA13	-1.7098	0.0177062	0.0284909594727273
C10H19orf33	-1.7269	0.0211291	0.0310000925109997
LOC100053687	-1.74953	0.0221094	0.0315594554274194
IDO1	-1.78228	0.0102349	0.0221951042531455
RPS15A	-1.78641	0.0288072	0.0366825776546763
LOC111771973	-1.83941	0.0294344	0.0369496124042553
RPS26	-1.86492	0.00648835	0.01794433190625
LTC4S	-1.92217	0.0487582	0.0490352452840909
DDX39B	-1.99566	0.00732031	0.0190543259117647
LTB	-2.07965	0.00410464	0.0148269576734694
MRPS24	-2.0969	0.0130509	0.0239534902886598
GNG11	-2.11468	0.00174442	0.0100527894560031
RHOA	-2.12759	0.0329226	0.0393736392364865
AKIRIN2	-2.36462	0.0340453	0.0400278037663209
LY6E	-2.51603	0.00833942	0.0199469791216216
WDR82	-2.55452	0.0305569	0.0373004416758621
FAM117B	-2.59321	0.0108494	0.0223296778604651
VTI1B	-3.22517	0.0217586	0.0313112251707317
LOC100629325	-3.28324	0.00859152	0.020276
UBA52	-3.41262	0.00294367	0.0125718590714286
LOC100060656	-3.47123	0.00680076	0.0182384071818182
LOC100056309	-3.50249	0.0487404	0.0490352452840909
LOC102148497	-3.53587	0.0303725	0.0373004416758621
MED8	-3.62256	0.0189857	0.0292215256434783
MS4A2	-3.69831	0.00458063	0.0151071204444444
LOC100070235	-3.77253	0.00431342	0.0149700977647059
ITPRIP	-3.86879	0.0175075	0.0284296409449541
HSD17B8	-4.04589	0.0341746	0.0400278037663209
TBCC	-4.34017	0.0125295	0.0239534902886598
CD164	-4.4365	0.0128993	0.0239534902886598
LRRC8C	-4.51023	0.00731238	0.0190543259117647
MRPS34	-4.59311	0.0131271	0.0239534902886598
NXT1	-4.769	0.00277147	0.0122638
TMEM109	-4.77483	0.00390056	0.0146893354468085
LOC100058291	-4.88645	0.0140448	0.0246039492058824
UBD	-4.89849	0.00190672	0.0100527894560031
EMC6	-5.19331	0.00106601	0.00786179
RNASEK	-5.87332	0.0141785	0.0246039492058824
LOC100059737	-6.01743	0.0129188	0.0239534902886598
LOC100059700	-7.22195	2.82527e-05	0.000555636433333333
RPS27	-7.37284	0.0015861	0.0100527894560031
RPL34	-7.73767	0.00011168	0.00141133236019456
